# Supplementary material for: Do regional trade agreements increase technology complexity of digital service export trade? Evidence from digital intellectual property rules
Source: PLoS One. 2025 Aug 21;20(8):e0328769. doi: 10.1371/journal.pone.0328769 (PMC12370206; doi:10.1371/journal.pone.0328769)
Supplement: S1 Data — (XLSX) [file pone.0328769.s001.xlsx]

## Sheet: Main variables
EX	IM	year	pairid	IMITD	IMITDD	dummy	EXPY	lnEXPY	EXPY1	EXPY2	EXPY3	EXPY4	EXPY5	EXPY6	lnEXPY1	lnEXPY2	lnEXPY3	lnEXPY4	lnEXPY5	lnEXPY6	Clause	Clause1	Clause2	Clause3	lnClause	lnClause1	lnClause2	lnClause3	Aclause	contig	comlang_off	col45	gdpcapo	gdpcapd	ecogap	lnnet	edugap	lnlpgap	pcto	OFDI	IFDI	FDI	percent
AUS	BRN	2010	1		0	0	36691.7	10.5103	19900	8129.56	239.038	2808.95	2776.92	2837.26	9.89853	9.00339	5.4808	7.94092	7.92946	7.95095	0	0	0	0	0	0	0	0	0	0	0	0	51.801	30.88	0.490923	4.85981	5.30984	1.40854	1768	449740	527728	977468	0.000907066
AUS	BRN	2011	1		0	0	35986.3	10.4909	3846.56	9411.44	7378.45	7783.5	5331.92	2234.4	8.25519	9.14979	8.90645	8.95989	8.58165	7.71218	0	0	0	0	0	0	0	0	0	0	0	0	62.134	41.06	0.477566	4.90888	5.03037	1.39377	1745	418797	555575	974372	0.000656854
AUS	BRN	2012	1		0	0	37358.4	10.5283	26170.5	7001.56	176.051	21.1119	2235.79	1753.37	10.1724	8.85403	5.17644	3.09611	7.7128	7.46987	0	0	0	0	0	0	0	0	0	0	0	0	67.525	41.127	0.50199	4.93644	5.02279	1.37624	1708	476553	615814	1092367	0.000650516
AUS	BRN	2013	1		0	0	37388.5	10.5291	25852.1	5376.64	139.246	3059.9	1551.49	1409.13	10.1602	8.59001	4.9434	8.02646	7.34762	7.25144	0	0	0	0	0	0	0	0	0	0	0	0	67.458	38.563	0.544115	4.9969	4.95398	1.38879	1600	456965	569825	1026790	0.000713942
AUS	BRN	2014	1		0	0	38469.2	10.5576	19694.2	2522.26	5304.42	6440.14	3167.47	1340.69	9.88813	7.83331	8.57648	8.77046	8.06101	7.20168	0	0	0	0	0	0	0	0	0	0	0	0	62.215	41.591	0.592027	5.02893	4.80445	1.41099	1721	467169	582538	1049707	0.000927239
AUS	BRN	2015	1		0	0	40606.8	10.6117	20720.8	5032.62	10347.1	18.3206	2945.39	1542.56	9.93894	8.52389	9.24456	2.96117	7.98833	7.34185	0	0	0	0	0	0	0	0	0	0	0	0	56.554	30.968	0.614274	5.04832	4.8919	1.47018	1739	416593	566422	983015	0.000890083
AUS	BRN	2016	1		0	1	40023.3	10.5972	23308.2	7870.72	2826.56	27.6069	5822.01	168.193	10.0566	8.97103	7.94717	3.35365	8.66957	5.13104	27	9	9	9	3.3322	2.30259	2.30259	2.30259	2.75	0	0	0	49.928	26.939	0.661441	5.17355	4.79863	1.45161	1833	435720	611130	1046850	0.000765194
AUS	BRN	2017	1		0	1	41074.6	10.6232	22348.3	6696.28	3915.33	23.0546	7910.13	181.594	10.0145	8.80946	8.27291	3.18033	8.97603	5.20727	27	9	9	9	3.3322	2.30259	2.30259	2.30259	2.75	0	0	0	53.934	28.572	0.664275	5.20077	4.83875	1.45395	1852	503892	700451	1204343	0.00108683
AUS	BRN	2018	1	0.27763	0	1	41771.6	10.64	23007.8	13613.3	145.052	45.7267	4935.24	24.4909	10.0436	9.51887	4.98397	3.84431	8.50436	3.23832	24	9	6	9	3.21888	2.30259	1.94591	2.30259	2.41667	0	0	0	57.181	31.628	0.686394	5.22036	4.84568	1.45395	1826	498028	699973	1198001	0.000885269
AUS	BRN	2019	1		0	1	41767.4	10.6399	24573.1	1870.61	5668.42	1670.57	6295.19	1689.51	10.1094	7.53456	8.64284	7.42152	8.7477	7.43278	24	9	6	9	3.21888	2.30259	1.94591	2.30259	2.41667	0	0	0	54.875	31.086	0.663715	5.23968	4.81051	1.4929	1768	579332	726122	1305454	0.00095325
AUS	BRN	2020	1		0	1	40867.9	10.6181	20109.7	8578.17	5219.2	1551.49	5103.16	306.128	9.90901	9.05709	8.56029	7.34761	8.53781	5.72726	44	17	13	14	3.80666	2.89037	2.63906	2.70805	4.41667	0	0	0	51.68	27.443	0.647936	5.25991	4.88461	1.50185	1722	610654	779674	1390328	0.000926332
AUS	BRN	2021	1		0	1	42695.9	10.6619	14052.3	5518.22	7337.27	2686.72	10593.6	2507.81	9.55061	8.61599	8.90086	7.89645	9.2681	7.82756	44	17	13	14	3.80666	2.89037	2.63906	2.70805	4.41667	0	0	0	59.934	31.723	0.693035	5.26951	4.97134	1.49962	1769	630360	755178	1385538	0.00102986
AUS	CAN	2010	2	1.82528	1	0	35409.3	10.4748	450.977	478.246	8930.21	3080.89	19113.9	3355.06	6.11363	6.17221	9.09731	8.0333	9.85822	8.11852	0	0	0	0	0	0	0	0	0	0	1	0	51.801	47.465	0.264299	5.05178	0.35255	0.0861777	1768	449740	527728	977468	0.0117618
AUS	CAN	2011	2	1.78714	1	0	33812	10.4286	330.813	360.135	8014.8	3764.42	18674.3	2667.55	5.80457	5.88925	8.98917	8.23362	9.83496	7.88929	0	0	0	0	0	0	0	0	0	0	1	0	62.134	51.791	0.252846	5.0906	0.289028	0.122218	1745	418797	555575	974372	0.016039
AUS	CAN	2012	2	1.77232	1	0	35847	10.487	300.643	956.798	8502.55	2915.85	19833.4	3337.75	5.70924	6.86464	9.04824	7.97826	9.89517	8.11335	0	0	0	0	0	0	0	0	0	0	1	0	67.525	52.409	0.267068	5.0876	0.158272	0.113329	1708	476553	615814	1092367	0.016549
AUS	CAN	2013	2	1.7054	1	0	35945	10.4898	314.346	3841.81	6706.47	4054.9	18303.6	2723.84	5.75367	8.25396	8.81098	8.30793	9.81491	7.91016	0	0	0	0	0	0	0	0	0	0	1	0	67.458	51.958	0.262859	5.1314	0.161608	0.14842	1600	456965	569825	1026790	0.0140614
AUS	CAN	2014	2	1.71417	1	0	36589.8	10.5076	384.845	6463.53	4384.86	4258.95	17579.6	3518.02	5.95544	8.77409	8.38614	8.35701	9.77455	8.16594	0	0	0	0	0	0	0	0	0	0	1	0	62.215	50.44	0.255164	5.14237	0.232158	0.207014	1721	467169	582538	1049707	0.0112169
AUS	CAN	2015	2	1.69324	1	0	37633.4	10.5357	316.894	7722.55	2518.35	7879.39	16432.9	2763.31	5.76172	8.95203	7.83175	8.97213	9.7071	7.92455	0	0	0	0	0	0	0	0	0	0	1	0	56.554	43.316	0.262964	5.16227	0.129468	0.24686	1739	416593	566422	983015	0.0127997
AUS	CAN	2016	2	1.72873	1	1	38822.1	10.5668	370.546	10738.3	4183.37	2267.36	14874.8	6387.6	5.91767	9.28167	8.33911	7.72681	9.60749	8.76227	27	9	9	9	3.3322	2.30259	2.30259	2.30259	2.75	0	1	0	49.928	42.158	0.275643	5.1801	0.228396	0.182322	1833	435720	611130	1046850	0.0110051
AUS	CAN	2017	2	1.6858	1	1	39112.6	10.5742	319.43	9385.71	2728.49	2916.08	19275.6	4487.33	5.76966	9.14705	7.91187	7.97834	9.86665	8.40924	27	9	9	9	3.3322	2.30259	2.30259	2.30259	2.75	0	1	0	53.934	45.129	0.263724	5.18876	0.215828	0.165514	1852	503892	700451	1204343	0.0119568
AUS	CAN	2018	2	1.67578	1	1	39860.2	10.5932	293.929	4711.38	3859.04	4333.21	16623	10039.7	5.68673	8.45795	8.25843	8.3743	9.7186	9.2144	24	9	6	9	3.21888	2.30259	1.94591	2.30259	2.41667	0	1	0	57.181	46.549	0.263849	5.21841	0.184532	0.300105	1826	498028	699973	1198001	0.0122466
AUS	CAN	2019	2	1.59123	1	1	40703.6	10.6141	285.522	4420.65	3663.78	4919.71	16029.8	11384.2	5.65782	8.39427	8.20652	8.50121	9.68226	9.34007	24	9	6	9	3.21888	2.30259	1.94591	2.30259	2.41667	0	1	0	54.875	46.329	0.266134	5.22318	0.224176	0.285179	1768	579332	726122	1305454	0.0112367
AUS	CAN	2020	2	1.69638	1	1	40038.3	10.5976	296.254	3674.38	5164.58	4605.76	16489.2	9808.14	5.69459	8.20941	8.54977	8.43528	9.71052	9.19107	24	9	6	9	3.21888	2.30259	1.94591	2.30259	2.41667	0	1	0	51.68	43.258	0.316082	5.24013	0.208137	0.329304	1722	610654	779674	1390328	0.00980706
AUS	CAN	2021	2		1	1	42126.5	10.6485	262.257	1870.91	6533.34	6323.35	16608.2	10528.5	5.57313	7.53471	8.78483	8.75216	9.71771	9.26194	24	9	6	9	3.21888	2.30259	1.94591	2.30259	2.41667	0	1	0	59.934	52.051	0.293772	5.24214	0.190522	0.270027	1769	630360	755178	1385538	0.010531
AUS	CHL	2010	3	0.33165	0	1	32815	10.3987	0	0	558.289	1874.42	30382.3	0	0	0	6.32667	7.53659	10.3216	0	14	3	3	8	2.70805	1.38629	1.38629	2.19722	1.47222	0	0	0	51.801	12.682	1.51586	4.79579	1.87296	0.916291	1768	449740	527728	977468	0.00558825
AUS	CHL	2011	3	0.35288	0	1	33313.8	10.4138	0	888.763	0	374.6	32050.4	0	0	6.79096	0	5.92852	10.3751	0	14	3	3	8	2.70805	1.38629	1.38629	2.19722	1.47222	0	0	0	62.134	14.511	1.47513	4.88081	1.89553	0.904218	1745	418797	555575	974372	0.00649915
AUS	CHL	2012	3	0.36213	0	1	33458.1	10.4181	0	0	0	1472.37	31985.7	0	0	0	0	7.29531	10.3731	0	14	3	3	8	2.70805	1.38629	1.38629	2.19722	1.47222	0	0	0	67.525	15.245	1.44597	4.89821	1.85258	0.883768	1708	476553	615814	1092367	0.00468189
AUS	CHL	2013	3	0.3903	0	1	33478	10.4187	0	0	835.59	1279.89	31362.5	0	0	0	6.72933	7.15531	10.3534	0	14	3	3	8	2.70805	1.38629	1.38629	2.19722	1.47222	0	0	0	67.458	15.732	1.43132	4.95197	1.8453	0.904218	1600	456965	569825	1026790	0.00324303
AUS	CHL	2014	3	0.37668	0	1	33838.4	10.4294	0	686.158	0	1167.99	31984.2	0	0	6.53256	0	7.06389	10.373	0	14	3	3	8	2.70805	1.38629	1.38629	2.19722	1.47222	0	0	0	62.215	14.817	1.43416	4.97749	1.76496	0.936093	1721	467169	582538	1049707	0.00340846
AUS	CHL	2015	3	0.38296	0	1	35193.1	10.4686	0	1587.78	0	3942.87	29662.4	0	0	7.37072	0	8.27992	10.2977	0	14	3	3	8	2.70805	1.38629	1.38629	2.19722	1.47222	0	0	0	56.554	13.653	1.43007	5.08258	1.73672	0.95935	1739	416593	566422	983015	0.00150464
AUS	CHL	2016	3	0.37103	0	1	35877	10.4879	0	1791.8	0	3292.98	30792.2	0	0	7.49153	0	8.09985	10.3351	0	41	12	12	17	3.73767	2.56495	2.56495	2.89037	4.22222	0	0	0	49.928	13.793	1.43591	5.13638	1.56471	0.951658	1833	435720	611130	1046850	0.00117177
AUS	CHL	2017	3	0.35679	0	1	37167.5	10.5232	0	2915.44	0	7241.81	27010.2	0	0	7.97812	0	8.88776	10.204	0	41	12	12	17	3.73767	2.56495	2.56495	2.89037	4.22222	0	0	0	53.934	14.963	1.44407	5.12914	1.52878	0.963174	1852	503892	700451	1204343	0.000758476
AUS	CHL	2018	3	0.36916	0	1	37992.4	10.5452	0	1529.3	1580.35	5839.68	27672.6	1370.48	0	7.33322	7.36604	8.6726	10.2282	7.22365	65	21	18	26	4.18965	3.09104	2.94444	3.29584	6.63889	0	0	0	57.181	15.772	1.4363	5.16421	1.53077	0.966984	1826	498028	699973	1198001	0.00121706
AUS	CHL	2019	3	0.34193	0	1	39065.9	10.573	0	1942.29	3923.75	5203.76	27996.1	0	0	7.57214	8.27506	8.55733	10.2399	0	65	21	18	26	4.18965	3.09104	2.94444	3.29584	6.63889	0	0	0	54.875	14.699	1.45344	5.1853	1.56288	0.985817	1768	579332	726122	1305454	0.00091807
AUS	CHL	2020	3		0	1	38801.5	10.5662	0	2224	8980.09	8008.41	19589	0	0	7.70751	9.10288	8.98837	9.88278	0	65	21	18	26	4.18965	3.09104	2.94444	3.29584	6.63889	0	0	0	51.68	13.221	1.5176	5.2082	1.63128	0.982078	1722	610654	779674	1390328	0.000717842
AUS	CHL	2021	3		0	1	42221.5	10.6507	0	0	17865.9	10031.1	14324.5	0	0	0	9.7907	9.21355	9.5698	0	65	21	18	26	4.18965	3.09104	2.94444	3.29584	6.63889	0	0	0	59.934	16.503	1.4374	5.22807	1.70994	1.0116	1769	630360	755178	1385538	0.000422949
AUS	CHN	2010	4	1.71372	1	0	34347.4	10.4443	3254.78	1397.07	2630.65	1850.58	20487.5	4726.79	8.08819	7.24285	7.87537	7.5238	9.92762	8.46121	0	0	0	0	0	0	0	0	0	0	0	0	51.801	4.433	2.25054	4.7032	0.663544	1.50185	1768	449740	527728	977468	0.0266183
AUS	CHN	2011	4	1.78034	1	0	35166.6	10.4679	4008.05	5821.67	2545.97	2581.63	14815.1	5394.12	8.29631	8.66951	7.84266	7.85656	9.60347	8.59325	0	0	0	0	0	0	0	0	0	0	0	0	62.134	5.447	2.17452	4.76888	0.72286	1.51513	1745	418797	555575	974372	0.0233874
AUS	CHN	2012	4	1.91214	1	0	36293.9	10.4994	4182.11	10165.5	1758.29	2215.24	12026.7	5946.01	8.33881	9.22685	7.47267	7.70357	9.39497	8.69064	0	0	0	0	0	0	0	0	0	0	0	0	67.525	6.093	2.12642	4.79827	0.698414	1.50851	1708	476553	615814	1092367	0.0228871
AUS	CHN	2013	4	1.99786	1	0	37394.2	10.5293	3615.56	16425.4	1345.08	1368.54	9907.43	4732.13	8.19328	9.70665	7.20495	7.22223	9.20114	8.46234	0	0	0	0	0	0	0	0	0	0	0	0	67.458	6.807	2.06654	4.86178	0.800013	1.52606	1600	456965	569825	1026790	0.0292122
AUS	CHN	2014	4	2.02243	1	0	38565.5	10.5601	2940.28	20344.1	217.958	1528.95	9600.45	3933.74	7.9866	9.9206	5.38888	7.33299	9.16967	8.2776	0	0	0	0	0	0	0	0	0	0	0	0	62.215	7.684	2.01176	4.88204	0.994109	1.54543	1721	467169	582538	1049707	0.0338491
AUS	CHN	2015	4	2.05701	1	1	40247	10.6028	2230.2	22559.2	824.341	2812.9	7721.21	4099.08	7.7103	10.0239	6.7158	7.94233	8.95186	8.31876	7	0	3	4	2.07944	0	1.38629	1.60944	0.777778	0	0	0	56.554	8.069	1.95644	4.90424	1.08896	1.53256	1739	416593	566422	983015	0.036496
AUS	CHN	2016	4	2.10033	1	1	40404.9	10.6067	2307.56	22228	429.161	3009.23	7444.46	4986.43	7.74438	10.0092	6.06416	8.00977	8.91536	8.51468	7	0	3	4	2.07944	0	1.38629	1.60944	0.777778	0	0	0	49.928	8.123	1.90724	4.93978	1.21922	1.53039	1833	435720	611130	1046850	0.0323984
AUS	CHN	2017	4	2.11603	1	1	42688.8	10.6617	1782.7	29379.9	967.787	1959.56	4756.61	3842.28	7.48645	10.2881	6.87604	7.58099	8.4675	8.25408	7	0	3	4	2.07944	0	1.38629	1.60944	0.777778	0	0	0	53.934	8.817	1.85216	4.94766	1.22385	1.53687	1852	503892	700451	1204343	0.0448488
AUS	CHN	2018	4	2.14058	1	1	43083	10.6709	2099.49	27657.5	463.473	3063.68	5152.62	4646.23	7.64992	10.2277	6.1409	8.0277	8.54745	8.44403	7	0	3	4	2.07944	0	1.38629	1.60944	0.777778	0	0	0	57.181	9.905	1.80491	5.00529	1.27123	1.53471	1826	498028	699973	1198001	0.0444636
AUS	CHN	2019	4	2.24463	1	1	43913.2	10.69	2300.4	27484.2	684.891	2961.01	5287.59	5195.09	7.74127	10.2214	6.53072	7.99362	8.57331	8.55566	7	0	3	4	2.07944	0	1.38629	1.60944	0.777778	0	0	0	54.875	10.144	1.75729	5.06064	1.322	1.53471	1768	579332	726122	1305454	0.0443313
AUS	CHN	2020	4	2.40666	1	1	44379.7	10.7006	949.605	6413.24	207.469	901.75	1325.8	34581.9	6.8571	8.76628	5.33979	6.80545	7.19052	10.4511	27	8	10	9	3.3322	2.19722	2.3979	2.30259	2.77778	0	0	0	51.68	10.409	1.72466	5.11468	1.38729	1.55181	1722	610654	779674	1390328	0.114297
AUS	CHN	2021	4		1	1	46854.7	10.7548	1225.05	3609.62	187.004	478.497	1154.51	40200	7.11155	8.19164	5.23646	6.17274	7.0523	10.6016	27	8	10	9	3.3322	2.19722	2.3979	2.30259	2.77778	0	0	0	59.934	12.556	1.6653	5.13163	1.45369	1.57691	1769	630360	755178	1385538	0.127602
AUS	IDN	2010	5		0	0	35010.9	10.4634	622.96	1085.32	7432.89	2949.62	21128.2	1791.93	6.43609	6.99055	8.9138	7.98977	9.95841	7.4916	0	0	0	0	0	0	0	0	0	0	0	0	51.801	2.947	2.98995	4.46499	1.09255	1.67147	1768	449740	527728	977468	0.013245
AUS	IDN	2011	5		0	0	33999.5	10.4341	814.559	1557.23	5807.14	3560.69	19876.1	2383.81	6.70387	7.35131	8.66702	8.17799	9.89732	7.77688	0	0	0	0	0	0	0	0	0	0	0	0	62.134	3.47	2.95238	4.51926	0.962584	1.65441	1745	418797	555575	974372	0.0127175
AUS	IDN	2012	5		0	0	34928.8	10.4611	956.68	2087.65	2542	3394.59	18226.5	7721.4	6.86451	7.64427	7.8411	8.13023	9.81068	8.95188	0	0	0	0	0	0	0	0	0	0	0	0	67.525	3.551	2.9272	4.53818	1.02385	1.63511	1708	476553	615814	1092367	0.0101536
AUS	IDN	2013	5	0.0847	0	0	35162.8	10.4678	539.765	2161.02	5029.85	1188.51	22510.1	3733.53	6.29299	7.6788	8.52335	7.08129	10.0218	8.22538	0	0	0	0	0	0	0	0	0	0	0	0	67.458	3.475	2.8935	4.58897	1.03973	1.63705	1600	456965	569825	1026790	0.0124991
AUS	IDN	2014	5		0	0	34657.3	10.4533	608.623	1978.44	173.364	982.251	26229.5	4685.2	6.41284	7.59057	5.16114	6.89086	10.1747	8.45238	0	0	0	0	0	0	0	0	0	0	0	0	62.215	3.492	2.86679	4.61651	0.989249	1.64673	1721	467169	582538	1049707	0.0141854
AUS	IDN	2015	5		0	0	36046.6	10.4926	822.248	2966.31	933.481	1777.8	24952.7	4594.1	6.71326	7.99541	6.83999	7.4837	10.1248	8.43275	0	0	0	0	0	0	0	0	0	0	0	0	56.554	3.336	2.83719	4.6693	0.890888	1.63511	1739	416593	566422	983015	0.00986603
AUS	IDN	2016	5	0.24535	0	0	36625.6	10.5085	1162.24	3084.42	1320.94	4190.92	26217.3	649.785	7.05896	8.03444	7.18686	8.34091	10.1742	6.47818	0	0	0	0	0	0	0	0	0	0	0	0	49.928	3.57	2.80999	4.71839	0.697885	1.58719	1833	435720	611130	1046850	0.00865466
AUS	IDN	2017	5	0.23805	0	0	37584.3	10.5344	971.2	2856.82	1326.39	6758.29	24987.6	683.952	6.87956	7.95781	7.19097	8.81867	10.1262	6.52935	0	0	0	0	0	0	0	0	0	0	0	0	53.934	3.838	2.77664	4.77812	0.700898	1.58309	1852	503892	700451	1204343	0.00812741
AUS	IDN	2018	5	0.22632	0	0	38796.8	10.5661	1276.33	2828.34	1461.38	11004.1	21297.3	929.36	7.15253	7.9478	7.28782	9.30612	9.96638	6.83557	0	0	0	0	0	0	0	0	0	0	0	0	57.181	3.894	2.74924	4.8668	0.741346	1.58309	1826	498028	699973	1198001	0.00564059
AUS	IDN	2019	5	0.27129	0	1	40148.6	10.6004	1048.4	3107.67	1961.88	15165.2	17111.2	1754.25	6.95597	8.04195	7.58217	9.62683	9.74755	7.47037	3	0	3	0	1.38629	0	1.38629	0	0.333333	0	0	0	54.875	4.135	2.71627	4.95089	0.642932	1.58719	1768	579332	726122	1305454	0.00459035
AUS	IDN	2020	5	0.28077	0	1	39535.3	10.585	887.361	1578.89	1312.55	5769.02	17894.8	12092.6	6.78938	7.36511	7.18049	8.66043	9.79232	9.40044	23	8	10	5	3.17805	2.19722	2.3979	1.79176	2.33333	0	0	0	51.68	3.871	2.73268	5.01144	0.661772	1.59534	1722	610654	779674	1390328	0.00491128
AUS	IDN	2021	5		0	1	44208.8	10.6967	1386.87	657.169	1497.82	3355.63	9879.27	27432	7.23552	6.48946	7.31243	8.11869	9.19829	10.2195	23	8	10	5	3.17805	2.19722	2.3979	1.79176	2.33333	0	0	0	59.934	4.292	2.72411	5.06477	0.682842	1.61542	1769	630360	755178	1385538	0.00703633
AUS	JPN	2010	6	3.10495	1	0	35150.3	10.4674	3303.11	3789.43	4698.07	3043.46	17912.3	2403.94	8.10292	8.24024	8.45512	8.02108	9.7933	7.78528	0	0	0	0	0	0	0	0	0	0	0	0	51.801	43.118	0.486917	5.03832	1.16864	0.506818	1768	449740	527728	977468	0.019627
AUS	JPN	2011	6	3.20537	1	0	35430.3	10.4754	3033.9	9156.67	3836.31	2923.37	14782.1	1697.89	8.01793	9.12235	8.25253	7.98083	9.60124	7.43773	0	0	0	0	0	0	0	0	0	0	0	0	62.134	46.204	0.494564	5.06602	1.10643	0.542324	1745	418797	555575	974372	0.022319
AUS	JPN	2012	6	3.17371	1	0	36127.3	10.4948	2582.33	8945.71	3281.11	3645.37	16556.9	1115.92	7.85683	9.09904	8.09624	8.20149	9.71462	7.01833	0	0	0	0	0	0	0	0	0	0	0	0	67.525	46.679	0.500133	5.06573	0.988228	0.48858	1708	476553	615814	1092367	0.0227533
AUS	JPN	2013	6	3.27896	1	0	36909.9	10.5163	3405.35	11948.4	3489.32	2945.66	13824.4	1296.86	8.1334	9.38843	8.15775	7.98843	9.53426	7.16847	0	0	0	0	0	0	0	0	0	0	0	0	67.458	38.634	0.487087	5.14559	0.779197	0.482426	1600	456965	569825	1026790	0.0164642
AUS	JPN	2014	6	3.36788	1	1	37885.2	10.5423	3332.23	14025.4	3037.35	3810.59	12653.5	1026.06	8.1117	9.5487	8.01907	8.2458	9.44577	6.93446	9	0	3	6	2.30259	0	1.38629	1.94591	1	0	0	0	62.215	38.096	0.49335	5.15391	0.766968	0.506818	1721	467169	582538	1049707	0.0161933
AUS	JPN	2015	6	3.24071	1	1	38262.2	10.5522	2207.83	12093.6	2255.86	4113.72	16307.6	1283.48	7.70022	9.40052	7.72173	8.32233	9.69945	7.15811	9	0	3	6	2.30259	0	1.38629	1.94591	1	0	0	0	56.554	34.474	0.483709	5.16831	0.677636	0.518794	1739	416593	566422	983015	0.0183717
AUS	JPN	2016	6	3.10666	1	1	38860.4	10.5678	1936.47	12944.6	1923.47	5604.82	15089.3	1361.78	7.56914	9.46851	7.56241	8.63156	9.62181	7.21728	36	9	12	15	3.61092	2.30259	2.56495	2.77259	3.75	0	0	0	49.928	38.894	0.487008	5.19142	0.856468	0.530628	1833	435720	611130	1046850	0.0167063
AUS	JPN	2017	6	3.16636	1	1	39669.8	10.5884	2130.98	12203.6	1445.17	5996.02	15314.3	2579.67	7.66481	9.40957	7.27668	8.69902	9.63661	7.8558	36	9	12	15	3.61092	2.30259	2.56495	2.77259	3.75	0	0	0	53.934	38.834	0.475606	5.18331	0.749293	0.536493	1852	503892	700451	1204343	0.0164891
AUS	JPN	2018	6	3.22114	1	1	39883.1	10.5937	2743.97	7657.67	2133.74	8445.36	17052	1850.38	7.91753	8.94359	7.6661	9.04149	9.74408	7.52368	33	9	9	15	3.52636	2.30259	2.30259	2.77259	3.41667	0	0	0	57.181	39.727	0.481317	5.18597	0.701341	0.512824	1826	498028	699973	1198001	0.0163542
AUS	JPN	2019	6	3.21489	1	1	40699.2	10.614	2532.62	8769.18	2042.8	7137.87	17878.6	2338.06	7.8374	9.07911	7.62257	8.87331	9.79142	7.75751	33	9	9	15	3.52636	2.30259	2.30259	2.77259	3.41667	0	0	0	54.875	40.458	0.490571	5.22757	0.744625	0.500775	1768	579332	726122	1305454	0.0157446
AUS	JPN	2020	6	3.2746	1	1	39243.4	10.5776	2059.42	8379.82	2096.68	7543.72	16954.9	2208.84	7.63067	9.0337	7.64859	8.9286	9.73837	7.70068	53	17	16	20	3.98898	2.89037	2.83321	3.04452	5.41667	0	0	0	51.68	39.918	0.518492	5.22904	0.763263	0.500775	1722	610654	779674	1390328	0.0159216
AUS	JPN	2021	6		1	1	41526.4	10.6341	3985.25	5065.61	6809.24	6217.65	17414.9	2033.74	8.29061	8.53043	8.82618	8.73531	9.76514	7.61812	53	17	16	20	3.98898	2.89037	2.83321	3.04452	5.41667	0	0	0	59.934	39.285	0.513532	5.18825	0.78301	0.647103	1769	630360	755178	1385538	0.0149228
AUS	KOR	2010	7	3.31578	1	0	34733.9	10.4555	6628.96	2575.27	694.87	2900.46	14928.6	7005.78	8.79935	7.8541	6.54516	7.97297	9.6111	8.85463	0	0	0	0	0	0	0	0	0	0	0	0	51.801	22.151	0.744917	5.0733	0.183969	1.075	1768	449740	527728	977468	0.00448984
AUS	KOR	2011	7	3.59199	1	0	34553.3	10.4503	6413.8	1297.59	1607.21	3937.79	17891.7	3405.18	8.76636	7.16904	7.38288	8.27863	9.79215	8.13335	0	0	0	0	0	0	0	0	0	0	0	0	62.134	24.156	0.72615	5.09526	0.216281	1.05431	1745	418797	555575	974372	0.00445148
AUS	KOR	2012	7	3.8504	1	0	34051.6	10.4357	2197.82	478.382	767.413	813.233	26715.4	3079.36	7.69568	6.1725	6.64433	6.70225	10.193	8.0328	0	0	0	0	0	0	0	0	0	0	0	0	67.525	24.454	0.728486	5.09418	0.356769	1.05431	1708	476553	615814	1092367	0.011211
AUS	KOR	2013	7	3.95124	1	0	33934.5	10.4322	2469.54	1087.56	563.454	454.238	27962.5	1397.17	7.81219	6.99262	6.33586	6.12082	10.2387	7.24292	0	0	0	0	0	0	0	0	0	0	0	0	67.458	25.977	0.71013	5.12529	0.192539	1.09527	1600	456965	569825	1026790	0.00913776
AUS	KOR	2014	7	4.07786	1	1	35778.3	10.4851	4830.58	2617.11	1100.78	1781.95	18940.3	6507.53	8.48293	7.87021	7.00468	7.48602	9.8491	8.78087	15	6	3	6	2.77259	1.94591	1.38629	1.94591	1.5	0	0	0	62.215	27.811	0.695437	5.14491	0.0157917	1.08856	1721	467169	582538	1049707	0.00446818
AUS	KOR	2015	7	3.9782	1	1	38244.2	10.5518	5473.13	11377.5	0	1765.83	13779	5848.72	8.60779	9.33948	0	7.47694	9.53097	8.67415	15	6	3	6	2.77259	1.94591	1.38629	1.94591	1.5	0	0	0	56.554	27.105	0.679913	5.16168	0.0285606	1.06126	1739	416593	566422	983015	0.00335967
AUS	KOR	2016	7	3.98704	1	1	39167.5	10.5756	2985.54	15519.4	456.779	1629.81	12529.7	6046.31	8.00187	9.64991	6.12639	7.39683	9.43593	8.70737	15	6	3	6	2.77259	1.94591	1.38629	1.94591	1.5	0	0	0	49.928	27.539	0.666158	5.18952	0.16747	1.05082	1833	435720	611130	1046850	0.00473505
AUS	KOR	2017	7	4.29206	1	1	41330.7	10.6294	3188.34	20426.5	465.87	2647.22	7359.43	7243.34	8.06757	9.92464	6.14605	7.88164	8.90387	8.88798	15	6	3	6	2.77259	1.94591	1.38629	1.94591	1.5	0	0	0	53.934	31.617	0.643892	5.20189	0.1549	1.02245	1852	503892	700451	1204343	0.00487151
AUS	KOR	2018	7	4.51633	1	1	40251.6	10.6029	4674.72	9806.64	499.565	3691.96	14152.1	7426.66	8.45014	9.19092	6.21574	8.21418	9.55769	8.91297	15	6	3	6	2.77259	1.94591	1.38629	1.94591	1.5	0	0	0	57.181	33.437	0.63296	5.22587	0.14699	1.02245	1826	498028	699973	1198001	0.00385011
AUS	KOR	2019	7	4.62703	1	1	41807.9	10.6409	4742.75	11584.4	490.469	3469.17	9742.64	11778.5	8.46458	9.3575	6.1974	8.15196	9.18437	9.37412	15	6	3	6	2.77259	1.94591	1.38629	1.94591	1.5	0	0	0	54.875	31.902	0.620877	5.2458	0.133771	1.01523	1768	579332	726122	1305454	0.00367228
AUS	KOR	2020	7	4.79571	1	1	41367.8	10.6303	5988.04	8166.47	560.248	7351.66	7075.41	12226	8.69769	9.00791	6.33016	8.90282	8.86452	9.4114	35	14	10	11	3.58352	2.70805	2.3979	2.48491	3.5	0	0	0	51.68	31.598	0.616509	5.26217	0.159434	1.01523	1722	610654	779674	1390328	0.00287653
AUS	KOR	2021	7		1	1	42130.9	10.6486	7516	6404.2	1079.18	3264.42	15273.8	8593.38	8.92492	8.76487	6.98488	8.09115	9.63396	9.05886	35	14	10	11	3.58352	2.70805	2.3979	2.48491	3.5	0	0	0	59.934	34.758	0.594966	5.26689	0.18643	1.0116	1769	630360	755178	1385538	0.00423803
AUS	MEX	2010	8	0.49485	0	0	34501.6	10.4488	0	0	0	11770	10843.1	11888.6	0	0	0	9.37339	9.29137	9.38342	0	0	0	0	0	0	0	0	0	0	0	0	51.801	8.921	1.78426	4.6733	0.0603003	1.52388	1768	449740	527728	977468	0.000216475
AUS	MEX	2011	8	0.47129	0	0	34506.2	10.4489	5053.91	0	9694.39	10226.6	9531.34	0	8.52812	0	9.17941	9.23284	9.16245	0	0	0	0	0	0	0	0	0	0	0	0	0	62.134	9.803	1.7723	4.7593	0.105891	1.5217	1745	418797	555575	974372	0.000499935
AUS	MEX	2012	8	0.42096	0	0	0	0	0	0	0	0	0	0	0	0	0	0	0	0	0	0	0	0	0	0	0	0	0	0	0	0	67.525	9.818	1.77131	4.77702	0.249393	1.53039	1708	476553	615814	1092367	0
AUS	MEX	2013	8	0.42503	0	0	35095.9	10.4659	0	0	0	35095.9	0	0	0	0	0	10.4659	0	0	0	0	0	0	0	0	0	0	0	0	0	0	67.458	10.307	1.77928	4.84351	0.291795	1.54756	1600	456965	569825	1026790	6.22463e-05
AUS	MEX	2014	8	0.4353	0	0	38056.6	10.5469	0	5241.48	11023	13383.2	8408.86	0	0	8.56455	9.30783	9.50183	9.03716	0	0	0	0	0	0	0	0	0	0	0	0	0	62.215	10.452	1.77414	4.85507	0.0463352	1.5707	1721	467169	582538	1049707	0.000446198
AUS	MEX	2015	8	0.42943	0	0	41846.1	10.6418	0	10866.4	22341.3	0	8638.38	0	0	9.29352	10.0142	0	9.06409	0	0	0	0	0	0	0	0	0	0	0	0	0	56.554	9.143	1.76032	4.95577	0.110959	1.58719	1739	416593	566422	983015	0.000412229
AUS	MEX	2016	8	0.38778	0	1	37183.7	10.5237	0	0	8530.65	0	28653	0	0	0	9.05154	0	10.263	0	27	9	9	9	3.3322	2.30259	2.30259	2.30259	2.75	0	0	0	49.928	8.201	1.757	4.98416	0.145077	1.59534	1833	435720	611130	1046850	0.000253541
AUS	MEX	2017	8	0.32832	0	1	37878.1	10.5422	0	0	8215.12	0	29663	0	0	0	9.01385	0	10.2977	0	27	9	9	9	3.3322	2.30259	2.30259	2.30259	2.75	0	0	0	53.934	9.288	1.75293	4.93862	0.235926	1.58309	1852	503892	700451	1204343	0.000517984
AUS	MEX	2018	8	0.30711	0	1	36661.8	10.5095	0	0	0	0	36661.8	0	0	0	0	0	10.5095	0	24	9	6	9	3.21888	2.30259	1.94591	2.30259	2.41667	0	0	0	57.181	9.687	1.75412	4.98811	0.251768	1.58924	1826	498028	699973	1198001	0.000175537
AUS	MEX	2019	8	0.28394	0	1	40657.7	10.613	0	3309.82	10029.6	2955.88	21373	2989.38	0	8.10495	9.21339	7.99189	9.96993	8.00316	24	9	6	9	3.21888	2.30259	1.94591	2.30259	2.41667	0	0	0	54.875	9.95	1.77135	5.09523	0.196678	1.62924	1768	579332	726122	1305454	0.000538748
AUS	MEX	2020	8	0.29638	0	1	38607.6	10.5612	0	0	12318.1	3661.74	22627.8	0	0	0	9.4189	8.20597	10.027	0	24	9	6	9	3.21888	2.30259	1.94591	2.30259	2.41667	0	0	0	51.68	8.432	1.84901	5.12328	0.326743	1.6312	1722	610654	779674	1390328	0.000392489
AUS	MEX	2021	8		0	1	39741.6	10.5902	0	0	9771.95	3578.24	26391.4	0	0	0	9.18737	8.18291	10.1808	0	24	9	6	9	3.21888	2.30259	1.94591	2.30259	2.41667	0	0	0	59.934	9.926	1.82931	5.14672	0.48928	1.639	1769	630360	755178	1385538	0.00077327
AUS	PER	2010	9		0	0	32529.2	10.3899	0	0	0	0	32529.2	0	0	0	0	0	10.3899	0	0	0	0	0	0	0	0	0	0	0	0	0	51.801	5.075	2.34423	4.70746	2.81634	1.42792	1768	449740	527728	977468	0.000440967
AUS	PER	2011	9	0.08282	0	0	33132.8	10.4083	0	0	0	0	33132.8	0	0	0	0	0	10.4083	0	0	0	0	0	0	0	0	0	0	0	0	0	62.134	5.759	2.30107	4.74925	2.86888	1.42552	1745	418797	555575	974372	0.000986173
AUS	PER	2012	9	0.0553	0	0	33448.5	10.4178	0	0	0	1251.24	32197.3	0	0	0	0	7.13269	10.3797	0	0	0	0	0	0	0	0	0	0	0	0	0	67.525	6.424	2.27148	4.76388	2.85864	1.41828	1708	476553	615814	1092367	0.00177721
AUS	PER	2013	9	0.08174	0	0	33211.1	10.4107	0	0	0	0	33211.1	0	0	0	0	0	10.4107	0	0	0	0	0	0	0	0	0	0	0	0	0	67.458	6.662	2.23253	4.80936	2.69853	1.43508	1600	456965	569825	1026790	0.00138187
AUS	PER	2014	9	0.10805	0	0	33635.4	10.4234	0	0	0	0	33635.4	0	0	0	0	0	10.4234	0	0	0	0	0	0	0	0	0	0	0	0	0	62.215	6.491	2.22997	4.82189	2.4618	1.43984	1721	467169	582538	1049707	0.000446198
AUS	PER	2015	9	0.11702	0	0	35898.8	10.4885	0	6560.84	0	0	29337.9	0	0	8.78903	0	0	10.2867	0	0	0	0	0	0	0	0	0	0	0	0	0	56.554	6.03	2.21659	4.83161	2.42405	1.42792	1739	416593	566422	983015	0.000364136
AUS	PER	2016	9	0.12008	0	1	38563.6	10.5601	0	14921.9	0	5972.27	17669.4	0	0	9.61065	0	8.69505	9.77964	0	27	9	9	9	3.3322	2.30259	2.30259	2.30259	2.75	0	0	0	49.928	6.046	2.20276	4.88282	2.29201	1.42792	1833	435720	611130	1046850	0.000301508
AUS	PER	2017	9	0.12085	0	1	36111.5	10.4944	0	0	0	0	36111.5	0	0	0	0	0	10.4944	0	27	9	9	9	3.3322	2.30259	2.30259	2.30259	2.75	0	0	0	53.934	6.711	2.19898	4.91995	2.25435	1.42792	1852	503892	700451	1204343	0.000234326
AUS	PER	2018	9	0.12683	0	1	36661.8	10.5095	0	0	0	0	36661.8	0	0	0	0	0	10.5095	0	36	12	9	15	3.61092	2.56495	2.30259	2.77259	3.66667	0	0	0	57.181	6.958	2.1922	4.97711	2.30823	1.40364	1826	498028	699973	1198001	4.09587e-05
AUS	PER	2019	9	0.15696	0	1	44022.5	10.6925	0	30891.7	0	6897.05	6233.79	0	0	10.3383	0	8.83899	8.7379	0	36	12	9	15	3.61092	2.56495	2.30259	2.77259	3.66667	0	0	0	54.875	7.023	2.19577	5.03409	2.21194	1.39624	1768	579332	726122	1305454	0.000230892
AUS	PER	2020	9	0.17193	0	1	41151.4	10.625	0	25235.6	0	5679.44	10236.4	0	0	10.1361	0	8.64478	9.2338	0	36	12	9	15	3.61092	2.56495	2.30259	2.77259	3.66667	0	0	0	51.68	6.117	2.31249	5.08541	2.28512	1.39872	1722	610654	779674	1390328	0.000253052
AUS	PER	2021	9		0	1	42194.4	10.6501	0	0	18373.2	9089.99	14731.2	0	0	0	9.8187	9.11504	9.59779	0	36	12	9	15	3.61092	2.56495	2.30259	2.77259	3.66667	0	0	0	59.934	6.692	2.21968	5.12007	2.37067	1.47705	1769	630360	755178	1385538	0.000162344
AUS	PHL	2010	10		0	0	34177.9	10.4394	545.861	0	2639.85	11245.6	19216.9	529.69	6.30419	0	7.87885	9.32782	9.8636	6.27418	0	0	0	0	0	0	0	0	0	0	1	0	51.801	2.136	3.09965	4.61512	2.57183	1.67523	1768	449740	527728	977468	0.00485865
AUS	PHL	2011	10	0.11222	0	0	34028.1	10.435	534.689	582.082	9572.63	8500.97	14837.7	0	6.28355	6.36833	9.16677	9.04805	9.60499	0	0	0	0	0	0	0	0	0	0	0	1	0	62.134	2.358	3.08935	4.68664	2.61273	1.6525	1745	418797	555575	974372	0.00472541
AUS	PHL	2012	10		0	0	35904.6	10.4886	1031.8	1641.85	7769.95	4796.03	18263.1	2401.87	6.94003	7.40419	8.95815	8.47575	9.8127	7.78442	0	0	0	0	0	0	0	0	0	0	1	0	67.525	2.588	3.06091	4.69866	2.64959	1.5707	1708	476553	615814	1092367	0.00482202
AUS	PHL	2013	10	0.13207	0	0	35591.2	10.4799	1023.21	2300.5	4830.17	3893.92	15696.3	7847.1	6.93168	7.74132	8.48284	8.26743	9.66125	8.96803	0	0	0	0	0	0	0	0	0	0	1	0	67.458	2.765	3.0207	4.75491	2.57167	1.5707	1600	456965	569825	1026790	0.0043199
AUS	PHL	2014	10		0	0	35319.6	10.4722	898.799	1947.8	0	13262.3	14886.4	4324.36	6.80217	7.57497	0	9.49276	9.60827	8.37225	0	0	0	0	0	0	0	0	0	0	1	0	62.215	2.843	2.98587	4.7766	2.43257	1.58924	1721	467169	582538	1049707	0.00480283
AUS	PHL	2015	10	0.15683	0	0	35846	10.487	418.705	867	0	11981.8	21412.2	1166.32	6.03955	6.76619	0	9.39123	9.97176	7.06247	0	0	0	0	0	0	0	0	0	0	1	0	56.554	2.878	2.94792	4.79959	2.35732	1.59737	1739	416593	566422	983015	0.00516661
AUS	PHL	2016	10		0	0	36641.9	10.509	473.912	2763.7	0	11402.9	21046.5	954.869	6.16313	7.92469	0	9.34171	9.95453	6.86262	0	0	0	0	0	0	0	0	0	0	1	0	49.928	2.951	2.90793	4.83422	2.20764	1.59939	1833	435720	611130	1046850	0.00401554
AUS	PHL	2017	10		0	0	37844.7	10.5413	1370.3	1487.55	814.242	13109.2	18375.3	2688.04	7.22351	7.30556	6.70348	9.48115	9.81882	7.89694	0	0	0	0	0	0	0	0	0	0	1	0	53.934	3.123	2.86456	4.85316	2.2662	1.63705	1852	503892	700451	1204343	0.00278725
AUS	PHL	2018	10	0.32222	0	0	39045.7	10.5725	558.541	618.86	639.521	20007.9	15477.8	1743	6.32712	6.42949	6.46228	9.90393	9.64723	7.46394	0	0	0	0	0	0	0	0	0	0	1	0	57.181	3.252	2.83347	4.89859	2.28286	1.65058	1826	498028	699973	1198001	0.00300754
AUS	PHL	2019	10		0	0	40321.4	10.6047	470.651	2092.66	528.441	20891.4	13030.6	3307.61	6.15624	7.64667	6.27182	9.94714	9.47514	8.10428	0	0	0	0	0	0	0	0	0	0	1	0	54.875	3.485	2.79726	4.91732	2.18325	1.62924	1768	579332	726122	1305454	0.00340841
AUS	PHL	2020	10		0	0	39101.5	10.5739	887.361	0	1968.82	18184.9	13223.3	4837.06	6.78938	0	7.5857	9.8084	9.48981	8.48427	20	8	7	5	3.04452	2.19722	2.07944	1.79176	2	0	1	0	51.68	3.301	2.90068	4.96638	2.21015	1.6312	1722	610654	779674	1390328	0.00163709
AUS	PHL	2021	10		0	0	41020.5	10.6219	2348.92	892.114	2536.83	14631.2	17244.6	3366.76	7.76213	6.79471	7.83907	9.59098	9.75531	8.122	20	8	7	5	3.04452	2.19722	2.07944	1.79176	2	0	1	0	59.934	3.549	2.88089	5.00338	2.24019	1.63315	1769	630360	755178	1385538	0.00180287
AUS	THA	2010	11		0	1	33455.4	10.418	3022.05	779.541	864.728	2197.06	25878.7	713.316	8.01402	6.65999	6.76357	7.69533	10.1612	6.57133	3	0	3	0	1.38629	0	1.38629	0	0.333333	0	0	0	51.801	4.803	2.35592	4.58904	1.57479	1.36864	1768	449740	527728	977468	0.00360791
AUS	THA	2011	11	0.36146	0	1	34335.2	10.444	4462.05	1184.77	10239.1	4299.5	13096.7	1053.08	8.40359	7.07815	9.23407	8.36649	9.48019	6.96043	3	0	3	0	1.38629	0	1.38629	0	0.333333	0	0	0	62.134	5.192	2.36375	4.63626	1.35524	1.44456	1745	418797	555575	974372	0.00232162
AUS	THA	2012	11		0	1	37524.8	10.5328	3989.65	1387.3	14020.6	3744.62	13172.8	1209.88	8.29171	7.23583	9.54835	8.22834	9.48599	7.09911	3	0	3	0	1.38629	0	1.38629	0	0.333333	0	0	0	67.525	5.48	2.32108	4.65833	1.48427	1.4422	1708	476553	615814	1092367	0.00184091
AUS	THA	2013	11	0.44164	0	1	37096.1	10.5213	4904.29	3519.48	9455.4	4605.34	11571.3	3040.25	8.49807	8.16635	9.15445	8.43519	9.35637	8.02002	3	0	3	0	1.38629	0	1.38629	0	0.333333	0	0	0	67.458	5.779	2.30889	4.72201	1.53426	1.46094	1600	456965	569825	1026790	0.00137564
AUS	THA	2014	11	0.47988	0	1	36094.4	10.4939	2110.82	2287.19	0	3893.29	12231.1	15572.1	7.6553	7.73552	0	8.26727	9.41182	9.6533	3	0	3	0	1.38629	0	1.38629	0	0.333333	0	0	0	62.215	5.942	2.31512	4.7782	1.58277	1.4929	1721	467169	582538	1049707	0.00306761
AUS	THA	2015	11	0.61609	1	1	38690	10.5634	2145.12	2368.98	7941.23	4715.12	8597.44	12922.1	7.67142	7.77064	8.97995	8.45874	9.05934	9.46677	3	0	3	0	1.38629	0	1.38629	0	0.333333	0	0	0	56.554	5.815	2.29592	4.81929	1.54685	1.47476	1739	416593	566422	983015	0.00289935
AUS	THA	2016	11	0.77829	1	1	37819	10.5406	1951.14	3157.25	3252.43	14646.7	12976.8	1834.6	7.57668	8.05777	8.08747	9.59204	9.471	7.51513	3	0	3	0	1.38629	0	1.38629	0	0.333333	0	0	0	49.928	5.908	2.27791	4.89818	1.40126	1.47933	1833	435720	611130	1046850	0.00209
AUS	THA	2017	11	1.00166	1	1	40787	10.6161	878.546	7311.86	9527.21	14722.1	7068.63	1278.65	6.77941	8.89739	9.16201	9.59717	8.86356	7.15434	3	0	3	0	1.38629	0	1.38629	0	0.333333	0	0	0	53.934	6.594	2.24713	4.93761	1.38877	1.4884	1852	503892	700451	1204343	0.00434736
AUS	THA	2018	11	1.11374	1	1	42575.4	10.6591	1014.94	11092.1	10670.1	12934.5	5855.98	1007.76	6.92357	9.31408	9.2753	9.46773	8.67539	6.91648	3	0	3	0	1.38629	0	1.38629	0	0.333333	0	0	0	57.181	7.299	2.22239	4.98919	1.35615	1.49065	1826	498028	699973	1198001	0.00520175
AUS	THA	2019	11	1.14295	1	1	43497.3	10.6805	770.948	18730.9	5131.83	12135.9	4792.69	1935	6.64892	9.83798	8.54341	9.404	8.47506	7.56838	3	0	3	0	1.38629	0	1.38629	0	0.333333	0	0	0	54.875	7.814	2.21062	5.07681	1.25033	1.48387	1768	579332	726122	1305454	0.00416155
AUS	THA	2020	11	1.33025	1	1	42276.5	10.652	1339.49	15246.5	11675.6	3880.95	6483.03	3650.83	7.20079	9.63217	9.36535	8.26409	8.7771	8.20298	27	12	10	5	3.3322	2.56495	2.3979	1.79176	2.66667	0	0	0	51.68	7.159	2.2627	5.16042	1.28579	1.48387	1722	610654	779674	1390328	0.00216902
AUS	THA	2021	11		1	1	44309.9	10.699	2595.41	11783.4	14384.1	8211.24	6210	1125.81	7.86189	9.37453	9.57395	9.01338	8.73408	7.02715	27	12	10	5	3.3322	2.56495	2.3979	1.79176	2.66667	0	0	0	59.934	7.233	2.27048	5.20131	1.32555	1.48387	1769	630360	755178	1385538	0.00269576
AUS	VNM	2010	12		0	0	33185.6	10.4099	751.799	0	0	1444.5	25801.5	5187.75	6.6238	0	0	7.27621	10.1582	8.55425	0	0	0	0	0	0	0	0	0	0	0	0	51.801	1.334	3.27432	4.66955	2.23095	1.55604	1768	449740	527728	977468	0.00352773
AUS	VNM	2011	12	0.14955	0	0	33600.4	10.4223	639.403	0	2394.6	616.109	25495.6	4454.7	6.4621	0	7.78139	6.42505	10.1463	8.40194	0	0	0	0	0	0	0	0	0	0	0	0	62.134	1.543	3.23258	4.74108	2.55802	1.56653	1745	418797	555575	974372	0.00395154
AUS	VNM	2012	12		0	0	33934.1	10.4322	466.673	0	1148	438.012	27318.7	4562.64	6.14777	0	7.04665	6.08453	10.2154	8.42588	0	0	0	0	0	0	0	0	0	0	0	0	67.525	1.755	3.21053	4.75186	2.39882	1.57485	1708	476553	615814	1092367	0.00507682
AUS	VNM	2013	12	0.29932	0	0	34657.5	10.4533	898.416	0	3034.84	3290.24	20038.4	7395.61	6.80175	0	8.01824	8.09902	9.90546	8.90878	0	0	0	0	0	0	0	0	0	0	0	0	67.458	1.911	3.1755	4.80364	2.31378	1.56862	1600	456965	569825	1026790	0.00258945
AUS	VNM	2014	12		0	0	35533.7	10.4783	1799.92	0	0	4149.82	14862.2	14721.8	7.49605	0	0	8.33106	9.60664	9.59715	0	0	0	0	0	0	0	0	0	0	0	0	62.215	2.052	3.13446	4.82831	2.14468	1.5707	1721	467169	582538	1049707	0.00239832
AUS	VNM	2015	12	0.35629	0	0	36099.5	10.4941	1537.43	0	930.888	2933.05	20966.1	9732.03	7.33852	0	6.83721	7.98414	9.95071	9.18328	0	0	0	0	0	0	0	0	0	0	0	0	56.554	2.107	3.08426	4.86415	2.07363	1.56235	1739	416593	566422	983015	0.00263827
AUS	VNM	2016	12		0	1	36701.1	10.5106	2587.38	0	1372.32	3590.78	18284	10866.7	7.85879	0	7.22499	8.1864	9.81383	9.29355	27	9	9	9	3.3322	2.30259	2.30259	2.30259	2.75	0	0	0	49.928	2.186	3.04091	4.93835	1.90775	1.54756	1833	435720	611130	1046850	0.00157607
AUS	VNM	2017	12	0.41895	0	1	38831.9	10.567	3366.17	0	2000.2	4840.99	9027.87	19596.7	8.12183	0	7.6015	8.48508	9.10818	9.88317	27	9	9	9	3.3322	2.30259	2.30259	2.30259	2.75	0	0	0	53.934	2.974	2.98953	4.97456	1.91645	1.5433	1852	503892	700451	1204343	0.00113463
AUS	VNM	2018	12		0	1	40391.1	10.6064	2220.91	0	2542.91	4385.03	5955.88	25286.4	7.70612	0	7.84146	8.38618	8.6923	10.1381	24	9	6	9	3.21888	2.30259	1.94591	2.30259	2.41667	0	0	0	57.181	3.231	2.94026	5.07422	1.88298	1.55604	1826	498028	699973	1198001	0.00162079
AUS	VNM	2019	12	0.41652	0	1	41060.3	10.6228	2372.39	0	1775.79	4710.18	7703.55	24498.4	7.77207	0	7.48256	8.45769	8.94957	10.1064	24	9	6	9	3.21888	2.30259	1.94591	2.30259	2.41667	0	0	0	54.875	3.425	2.88492	5.08927	1.79309	1.55393	1768	579332	726122	1305454	0.00202855
AUS	VNM	2020	12		0	1	43403.9	10.6783	964.435	0	1069.91	1862.85	5077.24	34429.5	6.87258	0	6.97627	7.5304	8.53272	10.4467	44	17	13	14	3.80666	2.89037	2.63906	2.70805	4.41667	0	0	0	51.68	3.526	2.85286	5.11616	1.71198	1.53256	1722	610654	779674	1390328	0.00451879
AUS	VNM	2021	12		0	1	46609.2	10.7496	1731.6	0	623.375	308.41	1999.24	41946.6	7.45738	0	6.43675	5.73467	7.60102	10.6442	44	17	13	14	3.80666	2.89037	2.63906	2.70805	4.41667	0	0	0	59.934	3.694	2.85685	5.13844	1.63037	1.49515	1769	630360	755178	1385538	0.00478487
AUT	BEL	2010	13	2.06188	1	1	34248.9	10.4414	1964.51	2409.28	1594.71	8098.8	19469.8	711.764	7.58351	7.7875	7.37508	8.99959	9.87667	6.56915	59	0	10	49	4.09434	0	2.3979	3.91202	6.55556	0	1	0	46.444	44.358	0.0856372	5.02919	0.333387	0.871293	1144	181638	160615	342253	0.0121839
AUT	BEL	2011	13	2.17332	1	1	34444.2	10.4471	1337.38	2716.19	1266.89	9328.31	19181.6	613.822	7.19922	7.90735	7.14511	9.14092	9.86176	6.42133	59	0	10	49	4.09434	0	2.3979	3.91202	6.55556	0	1	0	51.046	47.814	0.107282	5.07736	0.314167	0.636577	1343	193144	152769	345913	0.0128845
AUT	BEL	2012	13	2.28114	1	1	34527.6	10.4495	712.258	1794.75	1457.27	8729.15	20909.5	924.735	6.56984	7.49318	7.28501	9.07454	9.948	6.83059	83	0	16	67	4.43082	0	2.83321	4.21951	9.22222	0	1	0	48.348	44.828	0.108341	5.07985	0.375366	0.636577	1319	209556	164714	374270	0.0088323
AUT	BEL	2013	13	2.33073	1	1	34721.4	10.4551	1688.85	2177.83	1607.44	9054.07	19474.7	718.458	7.4324	7.68654	7.38302	9.11108	9.87692	6.5785	83	0	16	67	4.43082	0	2.83321	4.21951	9.22222	0	1	0	50.547	46.878	0.102834	5.09245	0.361319	0.620576	1262	231836	178825	410661	0.0159739
AUT	BEL	2014	13	2.37002	1	1	35386.1	10.4741	905.92	2095.36	1740.85	12938.6	17081	624.418	6.81005	7.64796	7.4627	9.46805	9.74578	6.43842	138	9	25	104	4.93447	2.30259	3.2581	4.65396	15.0833	0	1	0	51.323	47.439	0.0903863	5.11196	0.383072	0.604316	1387	218118	175756	393874	0.0149075
AUT	BEL	2015	13	2.42817	1	1	36145.5	10.4953	390.239	985.875	1359.69	12227.7	20539.9	642.086	5.96932	6.89454	7.21575	9.41154	9.93017	6.46628	144	9	28	107	4.97673	2.30259	3.3673	4.68213	15.75	0	1	0	43.665	40.357	0.0748558	5.12986	0.362243	0.582216	1399	205229	159719	364948	0.0146433
AUT	BEL	2016	13	2.52338	1	1	36533.3	10.506	382.84	948.502	1348.84	10908.3	22211.1	733.729	5.95023	6.85594	7.20774	9.29737	10.0084	6.5995	153	9	31	113	5.03695	2.30259	3.46574	4.7362	16.75	0	1	0	44.177	41.096	0.0762165	5.14073	0.356429	0.609766	1422	197001	150651	347652	0.0142886
AUT	BEL	2017	13	2.66666	1	1	37511.3	10.5324	241.391	1473.91	1360.46	11017.2	22831.4	587.034	5.49055	7.29635	7.21631	9.3073	10.0359	6.37678	170	12	37	121	5.14166	2.56495	3.63759	4.80402	18.5556	0	1	0	47.429	44.198	0.079391	5.1683	0.383646	0.620576	1397	233756	191438	425194	0.0144979
AUT	BEL	2018	13	2.86018	1	1	38576.5	10.5604	323.963	1158.09	1492.25	13153.7	21584.3	864.234	5.78371	7.05539	7.30871	9.48453	9.97977	6.763	216	18	58	140	5.3799	2.94444	4.07754	4.94876	23.5	0	1	0	51.487	47.549	0.0852659	5.1712	0.375297	0.636577	1484	229988	185192	415180	0.0146041
AUT	BEL	2019	13	3.15681	1	1	39326.7	10.5797	263.817	1091.66	1292.27	13848.1	21937	893.801	5.57904	6.99637	7.16493	9.53598	9.99598	6.7966	248	24	70	154	5.51745	3.21888	4.26268	5.04343	26.8889	0	1	0	50.114	46.599	0.07892	5.18194	0.376198	0.636577	1434	239478	193534	433012	0.016824
AUT	BEL	2020	13	3.45502	1	1	37786.3	10.5397	222.467	905.103	1472.17	12933	21295.6	957.936	5.40926	6.80915	7.29517	9.46762	9.9663	6.86582	266	27	79	160	5.58725	3.3322	4.38203	5.0814	28.8056	0	1	0	48.589	45.189	0.0674789	5.1877	0.374722	0.636577	1523	251232	205762	456994	0.01354
AUT	BEL	2021	13		1	1	39892.3	10.594	208.609	1813.99	2127.72	11483.8	23362.6	895.669	5.34524	7.50384	7.66328	9.34878	10.0589	6.79869	266	27	79	160	5.58725	3.3322	4.38203	5.0814	28.8056	0	1	0	53.268	51.768	0.0514193	5.22207	0.372706	0.620576	1575	259378	212889	472267	0.0138269
AUT	BGR	2010	14	0.56307	1	1	34248.9	10.4414	1964.51	2409.28	1594.71	8098.8	19469.8	711.764	7.58351	7.7875	7.37508	8.99959	9.87667	6.56915	59	0	10	49	4.09434	0	2.3979	3.91202	6.55556	0	0	0	46.444	6.581	1.90741	4.79909	2.37955	1.43031	1144	181638	160615	342253	0.0121839
AUT	BGR	2011	14	0.52951	1	1	34444.2	10.4471	1337.38	2716.19	1266.89	9328.31	19181.6	613.822	7.19922	7.90735	7.14511	9.14092	9.86176	6.42133	59	0	10	49	4.09434	0	2.3979	3.91202	6.55556	0	0	0	51.046	7.589	1.90564	4.84198	2.4282	1.42311	1343	193144	152769	345913	0.0128845
AUT	BGR	2012	14	0.60036	1	1	34527.6	10.4495	712.258	1794.75	1457.27	8729.15	20909.5	924.735	6.56984	7.49318	7.28501	9.07454	9.948	6.83059	83	0	16	67	4.43082	0	2.83321	4.21951	9.22222	0	0	0	48.348	7.198	1.89455	4.88227	2.41285	1.42792	1319	209556	164714	374270	0.0088323
AUT	BGR	2013	14	0.63433	1	1	34721.4	10.4551	1688.85	2177.83	1607.44	9054.07	19474.7	718.458	7.4324	7.68654	7.38302	9.11108	9.87692	6.5785	83	0	16	67	4.43082	0	2.83321	4.21951	9.22222	0	0	0	50.547	7.499	1.88893	4.89545	2.38351	1.41585	1262	231836	178825	410661	0.0159739
AUT	BGR	2014	14	0.79005	1	1	35386.1	10.4741	905.92	2095.36	1740.85	12938.6	17081	624.418	6.81005	7.64796	7.4627	9.46805	9.74578	6.43842	138	9	25	104	4.93447	2.30259	3.2581	4.65396	15.0833	0	0	0	51.323	7.853	1.8724	4.91622	2.34363	1.40854	1387	218118	175756	393874	0.0149075
AUT	BGR	2015	14	0.94917	1	1	36145.5	10.4953	390.239	985.875	1359.69	12227.7	20539.9	642.086	5.96932	6.89454	7.21575	9.41154	9.93017	6.46628	144	9	28	107	4.97673	2.30259	3.3673	4.68213	15.75	0	0	0	43.665	6.993	1.8312	4.94589	2.32517	1.38879	1399	205229	159719	364948	0.0146433
AUT	BGR	2016	14	0.76976	1	1	36533.3	10.506	382.84	948.502	1348.84	10908.3	22211.1	733.729	5.95023	6.85594	7.20774	9.29737	10.0084	6.5995	153	9	31	113	5.03695	2.30259	3.46574	4.7362	16.75	0	0	0	44.177	7.351	1.80313	4.97085	2.28794	1.34025	1422	197001	150651	347652	0.0142886
AUT	BGR	2017	14	0.73995	1	1	37511.3	10.5324	241.391	1473.91	1360.46	11017.2	22831.4	587.034	5.49055	7.29635	7.21631	9.3073	10.0359	6.37678	170	12	37	121	5.14166	2.56495	3.63759	4.80402	18.5556	0	0	0	47.429	8.366	1.78396	5.01957	2.20271	1.33763	1397	233756	191438	425194	0.0144979
AUT	BGR	2018	14	0.75379	1	1	38576.5	10.5604	323.963	1158.09	1492.25	13153.7	21584.3	864.234	5.78371	7.05539	7.30871	9.48453	9.97977	6.763	216	18	58	140	5.3799	2.94444	4.07754	4.94876	23.5	0	0	0	51.487	9.447	1.76934	5.0256	2.18661	1.32972	1484	229988	185192	415180	0.0146041
AUT	BGR	2019	14	0.83236	1	1	39326.7	10.5797	263.817	1091.66	1292.27	13848.1	21937	893.801	5.57904	6.99637	7.16493	9.53598	9.99598	6.7966	248	24	70	154	5.51745	3.21888	4.26268	5.04343	26.8889	0	0	0	50.114	9.879	1.73333	5.04793	2.129	1.33237	1434	239478	193534	433012	0.016824
AUT	BGR	2020	14	0.84924	1	1	37786.3	10.5397	222.467	905.103	1472.17	12933	21295.6	957.936	5.40926	6.80915	7.29517	9.46762	9.9663	6.86582	266	27	79	160	5.58725	3.3322	4.38203	5.0814	28.8056	0	0	0	48.589	10.079	1.69685	5.06064	2.08264	1.34286	1523	251232	205762	456994	0.01354
AUT	BGR	2021	14		1	1	39892.3	10.594	208.609	1813.99	2127.72	11483.8	23362.6	895.669	5.34524	7.50384	7.66328	9.34878	10.0589	6.79869	266	27	79	160	5.58725	3.3322	4.38203	5.0814	28.8056	0	0	0	53.268	11.635	1.65533	5.12278	2.03674	1.31909	1575	259378	212889	472267	0.0138269
AUT	HRV	2010	15	0.73234	1	1	37086.7	10.521	542.088	18682.1	3477.57	6429.86	7533.3	421.728	6.29727	9.83538	8.15438	8.76886	8.92722	6.04673	59	0	10	49	4.09434	0	2.3979	3.91202	6.55556	0	0	0	46.444	13.501	1.29191	4.88068	2.19217	1.27815	1144	181638	160615	342253	0.0192768
AUT	HRV	2011	15	0.73847	1	1	37284.6	10.5264	245.023	21406.5	2410.04	4501.23	8262.68	459.138	5.50542	9.9715	7.78781	8.41233	9.01963	6.13153	59	0	10	49	4.09434	0	2.3979	3.91202	6.55556	0	0	0	51.046	14.54	1.31476	4.91654	2.21148	1.28371	1343	193144	152769	345913	0.0195561
AUT	HRV	2012	15	0.73956	1	1	37913	10.5431	401.373	21921.3	2507.58	4897.38	7808	377.327	5.99738	9.99526	7.82747	8.49666	8.96303	5.93576	83	0	16	67	4.43082	0	2.83321	4.21951	9.22222	0	0	0	48.348	13.235	1.33752	4.95562	2.1919	1.27815	1319	209556	164714	374270	0.0156896
AUT	HRV	2013	15	0.79817	1	1	37999.6	10.5454	393.411	21833.1	1222.01	5664.59	8390.18	496.321	5.97739	9.99123	7.10907	8.64217	9.03494	6.20924	83	0	16	67	4.43082	0	2.83321	4.21951	9.22222	0	0	0	50.547	13.608	1.33308	4.99292	2.18388	1.26976	1262	231836	178825	410661	0.0147883
AUT	HRV	2014	15	0.77259	1	1	38897	10.5687	413.149	22682	1255.29	6223.26	7660.74	662.59	6.02623	10.0294	7.13592	8.73621	8.94399	6.49766	138	9	25	104	4.93447	2.30259	3.2581	4.65396	15.0833	0	0	0	51.323	13.467	1.33208	5.00774	2.23909	1.27536	1387	218118	175756	393874	0.0136388
AUT	HRV	2015	15	0.82816	1	1	39231.9	10.5773	844.598	16789.3	1534.17	8700.95	10380.9	981.983	6.74004	9.72856	7.3364	9.0713	9.24782	6.89059	144	9	28	107	4.97673	2.30259	3.3673	4.68213	15.75	0	0	0	43.665	11.58	1.29782	5.03556	2.26718	1.26695	1399	205229	159719	364948	0.0111611
AUT	HRV	2016	15	0.84995	1	1	39440.9	10.5826	967.638	15835.9	1466.36	9766.5	10343	1061.48	6.87589	9.6701	7.29122	9.18682	9.24417	6.96836	153	9	31	113	5.03695	2.30259	3.46574	4.7362	16.75	0	0	0	44.177	12.091	1.26474	5.05638	2.32445	1.26976	1422	197001	150651	347652	0.0112216
AUT	HRV	2017	15	0.84727	1	1	39589.8	10.5864	1048.01	11604.4	1167.63	10812.4	13564.7	1392.66	6.9556	9.35923	7.06359	9.28854	9.5153	7.23969	170	12	37	121	5.14166	2.56495	3.63759	4.80402	18.5556	0	0	0	47.429	13.629	1.23457	5.04363	2.30691	1.27815	1397	233756	191438	425194	0.00830103
AUT	HRV	2018	15	0.95125	1	1	40369.1	10.6058	1194.55	10147.2	1595.7	12185.9	14059.6	1186.1	7.08636	9.22506	7.37569	9.40811	9.55113	7.07927	216	18	58	140	5.3799	2.94444	4.07754	4.94876	23.5	0	0	0	51.487	15.228	1.21711	5.09236	2.29297	1.28093	1484	229988	185192	415180	0.00783603
AUT	HRV	2019	15	1.07963	1	1	40880.1	10.6184	1131.75	8386.88	1694.29	12920.3	15231.9	1514.98	7.03241	9.03454	7.43561	9.46663	9.63121	7.32382	248	24	70	154	5.51745	3.21888	4.26268	5.04343	26.8889	0	0	0	50.114	15.312	1.18854	5.11699	2.27791	1.27536	1434	239478	193534	433012	0.00783938
AUT	HRV	2020	15	1.24261	1	1	38586.8	10.5607	1148.14	2775.92	1783.19	15675.2	16173.5	1030.82	7.04677	7.9291	7.48672	9.6599	9.69119	6.93908	266	27	79	160	5.58725	3.3322	4.38203	5.0814	28.8056	0	0	0	48.589	14.132	1.20305	5.11109	2.32055	1.27815	1523	251232	205762	456994	0.00648316
AUT	HRV	2021	15		1	1	41145.4	10.6249	1838.28	4683.6	1544.16	14528.9	16979.3	1571.15	7.51713	8.45204	7.34288	9.58396	9.73981	7.3602	266	27	79	160	5.58725	3.3322	4.38203	5.0814	28.8056	0	0	0	53.268	17.399	1.07783	5.15781	2.36821	1.25562	1575	259378	212889	472267	0.00696105
AUT	CZE	2010	16	1.3267	1	1	36769	10.5124	6311.25	4729.12	7842.31	9639.91	7897.55	348.871	8.75025	8.46171	8.96742	9.17377	8.97443	5.85756	59	0	10	49	4.09434	0	2.3979	3.91202	6.55556	1	0	0	46.444	19.764	0.965228	4.96974	1.03394	0.95935	1144	181638	160615	342253	0.0299644
AUT	CZE	2011	16	1.54477	1	1	34913.5	10.4607	2739.5	4330.16	4728.2	9389.72	13369.4	356.509	7.9159	8.37359	8.46151	9.14748	9.5008	5.87916	59	0	10	49	4.09434	0	2.3979	3.91202	6.55556	1	0	0	51.046	21.656	0.975283	5.00549	1.01393	0.955511	1343	193144	152769	345913	0.0316294
AUT	CZE	2012	16	1.76967	1	1	36110.9	10.4944	3245.1	5381.6	4386.17	10230.8	12476.1	391.115	8.08521	8.59093	8.38644	9.23325	9.43165	5.97155	83	0	16	67	4.43082	0	2.83321	4.21951	9.22222	1	0	0	48.348	19.67	0.986786	5.03344	0.985083	0.875469	1319	209556	164714	374270	0.0252275
AUT	CZE	2013	16	1.87924	1	1	35536.6	10.4783	3704.33	4709.57	2465.66	7826.69	16517.4	312.946	8.21753	8.45756	7.81062	8.96542	9.71223	5.74922	83	0	16	67	4.43082	0	2.83321	4.21951	9.22222	1	0	0	50.547	19.845	0.981938	5.04168	1.07814	0.875469	1262	231836	178825	410661	0.0293171
AUT	CZE	2014	16	1.95833	1	1	36337	10.5006	4397.53	4764.98	2755.76	8381.38	15543.6	493.679	8.38903	8.46926	7.92181	9.03389	9.65147	6.20391	138	9	25	104	4.93447	2.30259	3.2581	4.65396	15.0833	1	0	0	51.323	19.745	0.959397	5.04489	1.13366	0.845868	1387	218118	175756	393874	0.0256273
AUT	CZE	2015	16	1.91689	1	1	37082.1	10.5209	4349.75	3873.94	2548.74	7294.45	18539.4	475.821	8.3781	8.26229	7.84375	8.89501	9.82771	6.16714	144	9	28	107	4.97673	2.30259	3.3673	4.68213	15.75	1	0	0	43.665	17.557	0.907765	5.07273	0.68174	0.806476	1399	205229	159719	364948	0.026873
AUT	CZE	2016	16	1.67003	1	1	37539.4	10.5332	4453.81	3401.89	2414.18	8688.01	18066.1	515.421	8.40174	8.13238	7.78953	9.06981	9.80185	6.24692	153	9	31	113	5.03695	2.30259	3.46574	4.7362	16.75	1	0	0	44.177	18.267	0.893514	5.08019	0.681417	0.779325	1422	197001	150651	347652	0.0264118
AUT	CZE	2017	16	1.76855	1	1	38375.6	10.5552	4512	3562.24	1675.67	8720.19	19191.7	713.787	8.41472	8.17843	7.42456	9.07351	9.86229	6.57198	170	12	37	121	5.14166	2.56495	3.63759	4.80402	18.5556	1	0	0	47.429	20.636	0.861163	5.11592	1.00855	0.802002	1397	233756	191438	425194	0.0254509
AUT	CZE	2018	16	1.89906	1	1	39299.5	10.579	4946.59	3746.36	2079.11	9086.73	18694.7	746.068	8.50666	8.22881	7.64017	9.11468	9.83605	6.61616	216	18	58	140	5.3799	2.94444	4.07754	4.94876	23.5	1	0	0	51.487	23.42	0.851907	5.12496	0.964883	0.806476	1484	229988	185192	415180	0.0249155
AUT	CZE	2019	16	1.92734	1	1	40071.1	10.5984	4350.89	3856.01	1914.44	10389.3	18675	885.431	8.37837	8.25765	7.5577	9.24863	9.83499	6.7872	248	24	70	154	5.51745	3.21888	4.26268	5.04343	26.8889	1	0	0	50.114	23.66	0.83661	5.12764	0.941014	0.806476	1434	239478	193534	433012	0.0251499
AUT	CZE	2020	16	1.98599	1	1	38210.2	10.5509	5187.15	1648.36	1871.93	10387.3	18554.4	561.101	8.55413	7.40814	7.53526	9.24843	9.82852	6.33168	266	27	79	160	5.58725	3.3322	4.38203	5.0814	28.8056	1	0	0	48.589	22.934	0.824775	5.12912	0.918004	0.815365	1523	251232	205762	456994	0.023821
AUT	CZE	2021	16		1	1	40937	10.6198	7913.54	2921.76	2029.06	10152.7	17106.7	813.3	8.97646	7.98028	7.61582	9.22559	9.74728	6.70233	266	27	79	160	5.58725	3.3322	4.38203	5.0814	28.8056	1	0	0	53.268	26.378	0.81195	5.16593	0.894919	0.792993	1575	259378	212889	472267	0.024974
AUT	FIN	2010	17	3.70532	1	1	35186.6	10.4684	1418.71	1011.01	6910.39	7487.05	18061.9	297.605	7.25821	6.9197	8.84093	8.92106	9.80161	5.69912	59	0	10	49	4.09434	0	2.3979	3.91202	6.55556	0	0	0	46.444	46.202	0.00527201	5.08797	0.332262	0.385262	1144	181638	160615	342253	0.00637426
AUT	FIN	2011	17	3.61806	1	1	34145.3	10.4384	1040.2	1295.85	5708.47	8309.13	17530.7	260.956	6.94813	7.1677	8.64988	9.02523	9.77176	5.56818	59	0	10	49	4.09434	0	2.3979	3.91202	6.55556	0	0	0	51.046	50.791	0.000355778	5.12068	0.341274	0.392042	1343	193144	152769	345913	0.00639402
AUT	FIN	2012	17	3.39832	1	1	35894.8	10.4884	1125.54	945.383	8290.24	6337.87	18830.4	365.327	7.02691	6.85265	9.02295	8.75446	9.84328	5.90353	83	0	16	67	4.43082	0	2.83321	4.21951	9.22222	0	0	0	48.348	47.244	0.0206984	5.13527	0.196466	0.398776	1319	209556	164714	374270	0.0055539
AUT	FIN	2013	17	3.27137	1	1	35274.6	10.4709	842.078	675.664	5440.38	9964.33	18073.5	278.623	6.73706	6.51718	8.60179	9.20687	9.80226	5.63344	83	0	16	67	4.43082	0	2.83321	4.21951	9.22222	0	0	0	50.547	49.147	0.0287246	5.14827	0.224572	0.371564	1262	231836	178825	410661	0.00685708
AUT	FIN	2014	17	3.14751	1	1	36716.9	10.511	861.109	1327.81	8687.36	10761.3	14802.4	276.981	6.75938	7.19204	9.06974	9.2838	9.60261	5.62755	138	9	25	104	4.93447	2.30259	3.2581	4.65396	15.0833	0	0	0	51.323	49.915	0.0352915	5.12114	0.227195	0.336472	1387	218118	175756	393874	0.00673538
AUT	FIN	2015	17	2.87196	1	1	37843.2	10.5412	286.641	1448.31	8655.69	12168.6	15001	282.979	5.66171	7.27884	9.06609	9.4067	9.61594	5.6489	144	9	28	107	4.97673	2.30259	3.3673	4.68213	15.75	0	0	0	43.665	42.405	0.0320475	5.13793	0.272568	0.357674	1399	205229	159719	364948	0.00654067
AUT	FIN	2016	17	2.72442	1	1	37928.3	10.5435	459.351	1422.58	7552.58	10380.4	17673.1	440.183	6.13199	7.26093	8.92978	9.24777	9.77986	6.08946	153	9	31	113	5.03695	2.30259	3.46574	4.7362	16.75	0	0	0	44.177	43.09	0.0160802	5.14765	0.300547	0.350657	1422	197001	150651	347652	0.0077791
AUT	FIN	2017	17	2.72787	1	1	38547.4	10.5597	527.861	2578.45	5652.47	9066.8	20208.3	513.478	6.27073	7.85533	8.64002	9.11248	9.9139	6.24315	170	12	37	121	5.14166	2.56495	3.63759	4.80402	18.5556	0	0	0	47.429	46.412	0.00239	5.16709	0.345433	0.322083	1397	233756	191438	425194	0.00661312
AUT	FIN	2018	17	2.75749	1	1	38555.6	10.5599	479.455	2856.57	552.12	12125.7	22302	239.82	6.17473	7.95773	6.31558	9.40316	10.0125	5.48405	216	18	58	140	5.3799	2.94444	4.07754	4.94876	23.5	0	0	0	51.487	49.989	0.0114774	5.17258	0.350358	0.262364	1484	229988	185192	415180	0.00654621
AUT	FIN	2019	17	2.79961	1	1	39573.7	10.5859	432.472	3221.19	733.293	13393.6	21133.8	659.338	6.07183	8.07782	6.59891	9.50261	9.95868	6.49275	248	24	70	154	5.51745	3.21888	4.26268	5.04343	26.8889	0	0	0	50.114	48.629	0.0110194	5.17818	0.360761	0.24686	1434	239478	193534	433012	0.00675204
AUT	FIN	2020	17	2.91233	1	1	37964.4	10.5444	243.426	1320.5	805.431	16691.5	18641.5	262.047	5.49891	7.18652	6.69262	9.72271	9.8332	5.57233	266	27	79	160	5.58725	3.3322	4.38203	5.0814	28.8056	0	0	0	48.589	49.161	0.0345812	5.19129	0.323143	0.270027	1523	251232	205762	456994	0.00618714
AUT	FIN	2021	17		1	1	40097.1	10.5991	204.567	508.243	2196.31	15945.2	21023.2	219.579	5.32577	6.23293	7.69499	9.67697	9.95343	5.39626	266	27	79	160	5.58725	3.3322	4.38203	5.0814	28.8056	0	0	0	53.268	53.983	0.0223142	5.22218	0.28566	0.300105	1575	259378	212889	472267	0.00700991
AUT	FRA	2010	18	2.17857	1	1	34702.2	10.4546	1642.19	4180.45	2887.5	6482.66	18747.1	762.302	7.4044	8.33841	7.96849	8.77704	9.83885	6.63765	59	0	10	49	4.09434	0	2.3979	3.91202	6.55556	0	0	0	46.444	40.706	0.195533	5.02684	1.86496	0.598837	1144	181638	160615	342253	0.0238372
AUT	FRA	2011	18	2.19161	1	1	34646.8	10.453	1272.11	4726.4	2208.72	6849.24	18836.2	754.189	7.14922	8.46113	7.70062	8.83204	9.84359	6.62697	59	0	10	49	4.09434	0	2.3979	3.91202	6.55556	0	0	0	51.046	43.81	0.204108	5.05344	1.8283	0.576613	1343	193144	152769	345913	0.024078
AUT	FRA	2012	18	2.22707	1	1	35182	10.4683	1214.21	3530.29	3095.78	7332.18	19282	727.584	7.10267	8.16942	8.03812	8.90016	9.86698	6.5911	83	0	16	67	4.43082	0	2.83321	4.21951	9.22222	0	0	0	48.348	40.908	0.208044	5.08432	1.86065	0.565314	1319	209556	164714	374270	0.022262
AUT	FRA	2013	18	2.23703	1	1	35153.8	10.4675	1015.39	3666.26	2838.5	7684.39	19096.4	852.841	6.92401	8.2072	7.95138	8.94708	9.85731	6.74975	83	0	16	67	4.43082	0	2.83321	4.21951	9.22222	0	0	0	50.547	42.503	0.201823	5.09092	1.82402	0.57098	1262	231836	178825	410661	0.0245383
AUT	FRA	2014	18	2.27592	1	1	35826.4	10.4865	1241.92	3859.94	2871.27	8133.19	18521.6	1198.41	7.12522	8.25867	7.96286	9.00383	9.82675	7.08959	138	9	25	104	4.93447	2.30259	3.2581	4.65396	15.0833	0	0	0	51.323	42.955	0.195765	5.1044	1.84094	0.57098	1387	218118	175756	393874	0.0247657
AUT	FRA	2015	18	2.22702	1	1	36838.4	10.5143	534.336	3278.36	3368.91	8332.83	20042.9	1281.09	6.28289	8.0954	8.12264	9.02808	9.90568	7.15625	144	9	28	107	4.97673	2.30259	3.3673	4.68213	15.75	0	0	0	43.665	36.527	0.187137	5.08726	1.83075	0.587787	1399	205229	159719	364948	0.0247112
AUT	FRA	2016	18	2.22238	1	1	37499.1	10.5321	617.985	3540.63	3628.86	9411.36	18893.8	1406.47	6.42808	8.17234	8.19695	9.14978	9.84664	7.24955	153	9	31	113	5.03695	2.30259	3.46574	4.7362	16.75	0	0	0	44.177	36.855	0.187766	5.09739	1.8093	0.609766	1422	197001	150651	347652	0.0233869
AUT	FRA	2017	18	2.19888	1	1	38768.3	10.5654	618.534	4720.88	4183.21	9789.48	18177.6	1278.57	6.42897	8.45996	8.33907	9.18917	9.808	7.15428	170	12	37	121	5.14166	2.56495	3.63759	4.80402	18.5556	0	0	0	47.429	38.781	0.1834	5.12657	1.83325	0.625938	1397	233756	191438	425194	0.0224172
AUT	FRA	2018	18	2.19666	1	1	39404.8	10.5817	404.433	3935.67	4036.32	10019.6	19929.9	1078.9	6.00496	8.27809	8.30334	9.2124	9.90003	6.98463	216	18	58	140	5.3799	2.94444	4.07754	4.94876	23.5	0	0	0	51.487	41.593	0.1876	5.13298	1.81834	0.727549	1484	229988	185192	415180	0.023203
AUT	FRA	2019	18	2.19179	1	1	39830.3	10.5924	400.906	3981.43	2848.56	9980.88	21803.6	814.949	5.99622	8.28965	7.95492	9.20853	9.98988	6.70435	248	24	70	154	5.51745	3.21888	4.26268	5.04343	26.8889	0	0	0	50.114	40.579	0.183365	5.1422	1.81221	0.722706	1434	239478	193534	433012	0.0257878
AUT	FRA	2020	18	2.34717	1	1	38280.5	10.5527	413.293	2709.04	3114.81	11157.7	19995.9	889.814	6.02657	7.90472	8.04424	9.31997	9.90333	6.79214	266	27	79	160	5.58725	3.3322	4.38203	5.0814	28.8056	0	0	0	48.589	39.037	0.196253	5.14886	1.7913	0.741937	1523	251232	205762	456994	0.0217811
AUT	FRA	2021	18		1	1	40306.3	10.6043	331.509	3980.87	3321.93	9743.75	22275.9	652.367	5.80667	8.28951	8.1086	9.18448	10.0113	6.48214	266	27	79	160	5.58725	3.3322	4.38203	5.0814	28.8056	0	0	0	53.268	43.519	0.173153	5.18529	1.76845	0.727549	1575	259378	212889	472267	0.0258286
AUT	DEU	2010	19	2.73024	1	1	34468.2	10.4478	2468.13	4088.02	1520.9	6633.45	18847.9	909.8	7.81162	8.31606	7.32771	8.80003	9.84421	6.81432	59	0	10	49	4.09434	0	2.3979	3.91202	6.55556	1	1	0	46.444	41.723	0.137675	5.05733	2.02686	0.0198026	1144	181638	160615	342253	0.363091
AUT	DEU	2011	19	2.80555	1	1	34653	10.4532	1742.99	4469.21	1158.88	7050.37	19377.3	854.289	7.46393	8.40519	7.05607	8.86098	9.87191	6.75144	59	0	10	49	4.09434	0	2.3979	3.91202	6.55556	1	1	0	51.046	45.871	0.106075	5.07524	2.0089	0.0198026	1343	193144	152769	345913	0.36575
AUT	DEU	2012	19	2.88166	1	1	34946.1	10.4616	1721.48	3645.76	1717.04	7568.44	19460.8	832.622	7.45152	8.2016	7.44894	8.93187	9.87621	6.72578	83	0	16	67	4.43082	0	2.83321	4.21951	9.22222	1	1	0	48.348	43.932	0.105998	5.08994	2.06601	0.00995033	1319	209556	164714	374270	0.370709
AUT	DEU	2013	19	2.83599	1	1	34932.4	10.4612	1811.69	3608.19	1456.56	7891.5	19024.5	1140.02	7.50257	8.19124	7.28452	8.97367	9.85353	7.03967	83	0	16	67	4.43082	0	2.83321	4.21951	9.22222	1	1	0	50.547	46.269	0.0987215	5.10466	2.0127	0.0676586	1262	231836	178825	410661	0.360316
AUT	DEU	2014	19	2.87784	1	1	35382.6	10.474	1337.96	3230.27	1446.01	8311.53	19899.5	1157.35	7.19965	8.08063	7.27725	9.02552	9.8985	7.05475	138	9	25	104	4.93447	2.30259	3.2581	4.65396	15.0833	1	1	0	51.323	47.903	0.0798109	5.11911	2.04814	0.076961	1387	218118	175756	393874	0.365117
AUT	DEU	2015	19	2.93379	1	1	36433.8	10.5033	676.063	3259.47	1486.47	8653.95	21257.3	1100.48	6.51776	8.08963	7.30483	9.06589	9.9645	7.00441	144	9	28	107	4.97673	2.30259	3.3673	4.68213	15.75	1	1	0	43.665	41.177	0.0725428	5.14476	2.04326	0.19062	1399	205229	159719	364948	0.369632
AUT	DEU	2016	19	2.94039	1	1	36916	10.5164	644.868	3243.43	1423.58	8684.56	21688.3	1231.27	6.47059	8.08469	7.26163	9.06942	9.98457	7.11661	153	9	31	113	5.03695	2.30259	3.46574	4.7362	16.75	1	1	0	44.177	41.936	0.0674451	5.12687	2.04111	0.182322	1422	197001	150651	347652	0.376616
AUT	DEU	2017	19	3.0471	1	1	37836.6	10.5411	558.67	3289.15	1361.84	9263.85	22130.4	1232.7	6.32735	8.09869	7.21733	9.13398	10.0048	7.11777	170	12	37	121	5.14166	2.56495	3.63759	4.80402	18.5556	1	1	0	47.429	44.653	0.0601212	5.14941	2.07944	0.231112	1397	233756	191438	425194	0.385756
AUT	DEU	2018	19	3.11011	1	1	38673.6	10.5629	473.181	3138.54	1504.49	9712.79	22768.1	1076.59	6.16159	8.05183	7.31688	9.1813	10.0332	6.98248	216	18	58	140	5.3799	2.94444	4.07754	4.94876	23.5	1	1	0	51.487	47.974	0.0724556	5.16202	2.07526	0.336472	1484	229988	185192	415180	0.377299
AUT	DEU	2019	19	3.16779	1	1	39431.4	10.5823	461.162	2848.09	1463.97	10469.5	22954.4	1234.29	6.13592	7.95476	7.28959	9.25632	10.0413	7.11906	248	24	70	154	5.51745	3.21888	4.26268	5.04343	26.8889	1	1	0	50.114	46.795	0.0748134	5.16984	2.06902	0.336472	1434	239478	193534	433012	0.387977
AUT	DEU	2020	19	3.1093	1	1	37933.1	10.5436	605.556	2022.77	1510.56	11231.8	21337.4	1225	6.4078	7.61272	7.3209	9.32659	9.96826	7.11152	266	27	79	160	5.58725	3.3322	4.38203	5.0814	28.8056	1	1	0	48.589	46.253	0.0424305	5.17808	2.0767	0.350657	1523	251232	205762	456994	0.373573
AUT	DEU	2021	19		1	1	40232.2	10.6024	563.994	3568.47	1481.52	11400.5	21998.9	1218.83	6.33681	8.18017	7.3015	9.3415	9.99879	7.10647	266	27	79	160	5.58725	3.3322	4.38203	5.0814	28.8056	1	1	0	53.268	50.802	0.0571271	5.21472	2.0848	0.336472	1575	259378	212889	472267	0.384693
AUT	GRC	2010	20	0.60347	1	1	35773.2	10.485	1318.65	11979.1	1073.57	9802.33	10769.7	829.842	7.18512	9.391	6.97968	9.19048	9.28459	6.72244	59	0	10	49	4.09434	0	2.3979	3.91202	6.55556	0	0	0	46.444	26.861	0.698093	4.7839	0.864002	1.18784	1144	181638	160615	342253	0.00201358
AUT	GRC	2011	20	0.68426	1	1	36018.1	10.4918	999.965	11164.4	823.497	11195.6	11082.2	752.589	6.90872	9.32057	6.71477	9.32336	9.31318	6.62485	59	0	10	49	4.09434	0	2.3979	3.91202	6.55556	0	0	0	51.046	25.964	0.829073	4.87053	1.00888	1.30833	1343	193144	152769	345913	0.00199411
AUT	GRC	2012	20	0.71005	1	1	36875	10.5153	893.132	15753.7	1096.4	10650.1	7612.06	869.676	6.79585	9.66489	7.0007	9.27341	8.93762	6.76927	83	0	16	67	4.43082	0	2.83321	4.21951	9.22222	0	0	0	48.348	22.494	0.899391	4.90602	1.03812	1.31372	1319	209556	164714	374270	0.00220006
AUT	GRC	2013	20	0.81478	1	1	35495.8	10.4772	922.919	6664.76	1118	11232.9	14641.1	916.114	6.82862	8.80474	7.02019	9.32669	9.59166	6.82123	83	0	16	67	4.43082	0	2.83321	4.21951	9.22222	0	0	0	50.547	21.956	0.911982	4.9451	1.12275	1.21194	1262	231836	178825	410661	0.00199359
AUT	GRC	2014	20	0.83998	1	1	35788.8	10.4854	991.497	3439.94	1111.42	17156.4	12132.8	956.764	6.90022	8.1435	7.01429	9.75018	9.40375	6.8646	138	9	25	104	4.93447	2.30259	3.2581	4.65396	15.0833	0	0	0	51.323	21.674	0.899351	4.97124	1.13597	1.19996	1387	218118	175756	393874	0.00187643
AUT	GRC	2015	20	0.96605	1	1	37041.5	10.5198	1879.61	2374.26	1091.5	18048.6	12719.8	927.793	7.53935	7.77286	6.99623	9.80088	9.45099	6.83389	144	9	28	107	4.97673	2.30259	3.3673	4.68213	15.75	0	0	0	43.665	18.008	0.893609	5.01579	1.18139	1.19089	1399	205229	159719	364948	0.00196008
AUT	GRC	2016	20	1.00529	1	1	37436.5	10.5304	1781.21	3309.76	1045.94	13125.6	13053.4	5120.63	7.48561	8.10493	6.95363	9.48239	9.47688	8.54123	153	9	31	113	5.03695	2.30259	3.46574	4.7362	16.75	0	0	0	44.177	18.104	0.903219	5.03312	1.22886	1.20896	1422	197001	150651	347652	0.00197547
AUT	GRC	2017	20	1.15228	1	1	38572.4	10.5603	732.93	3580.15	826.146	17984.5	11883.8	3564.8	6.59841	8.18344	6.71798	9.79732	9.38302	8.17914	170	12	37	121	5.14166	2.56495	3.63759	4.80402	18.5556	0	0	0	47.429	18.582	0.905767	5.06151	1.22285	1.22378	1397	233756	191438	425194	0.00227569
AUT	GRC	2018	20	1.21371	1	1	41112.2	10.6241	592.981	2119.78	8877.1	18363.4	8192.88	2966.05	6.38685	7.65954	9.09134	9.81817	9.01114	7.99532	216	18	58	140	5.3799	2.94444	4.07754	4.94876	23.5	0	0	0	51.487	19.757	0.906285	5.07341	1.2521	1.2613	1484	229988	185192	415180	0.0025631
AUT	GRC	2019	20	1.27496	1	1	40813.5	10.6168	562.748	1397.18	5089	18905.2	12571.5	2287.88	6.33461	7.24292	8.53503	9.84724	9.43926	7.73582	248	24	70	154	5.51745	3.21888	4.26268	5.04343	26.8889	0	0	0	50.114	19.134	0.897177	5.09634	1.27052	1.25276	1434	239478	193534	433012	0.00257822
AUT	GRC	2020	20	1.49538	1	1	38923.4	10.5694	693.723	3763.21	1530.23	17234.8	14207.9	1493.58	6.54351	8.23329	7.33383	9.75474	9.56162	7.3096	266	27	79	160	5.58725	3.3322	4.38203	5.0814	28.8056	0	0	0	48.589	17.647	0.918518	5.10985	1.32427	1.25846	1523	251232	205762	456994	0.00208767
AUT	GRC	2021	20		1	1	41862.8	10.6422	1744.83	4335	1248.88	20400.4	12260.9	1872.87	7.46499	8.37471	7.1308	9.92336	9.41425	7.53576	266	27	79	160	5.58725	3.3322	4.38203	5.0814	28.8056	0	0	0	53.268	20.277	0.872369	5.1418	1.38433	1.22964	1575	259378	212889	472267	0.00237679
AUT	HUN	2010	21	1.12865	1	1	35510.5	10.4776	1415.83	6788.44	4121.21	7873.9	14687.4	623.697	7.25618	8.82312	8.32414	8.97144	9.59481	6.43727	59	0	10	49	4.09434	0	2.3979	3.91202	6.55556	1	0	0	46.444	12.959	1.34346	4.94286	1.31388	1.20597	1144	181638	160615	342253	0.0216442
AUT	HUN	2011	21	1.17925	1	1	35130.6	10.4669	1688.04	7008.43	2898.07	7558.33	15472.6	505.075	7.43192	8.85501	7.97215	8.93054	9.64689	6.22669	59	0	10	49	4.09434	0	2.3979	3.91202	6.55556	1	0	0	51.046	13.983	1.34757	4.9888	1.35431	1.16627	1343	193144	152769	345913	0.0226765
AUT	HUN	2012	21	1.25423	1	1	35687.1	10.4826	1175.78	7406.88	2646.21	6815.51	17165.7	477.043	7.07054	8.9103	7.88126	8.8271	9.75073	6.1697	83	0	16	67	4.43082	0	2.83321	4.21951	9.22222	1	0	0	48.348	12.784	1.35721	5.01469	1.43052	1.11841	1319	209556	164714	374270	0.0212531
AUT	HUN	2013	21	1.3841	1	1	35651.3	10.4816	1340.75	6239.55	2815.19	7796.56	17015.6	443.621	7.20173	8.73882	7.94314	8.96157	9.74195	6.09722	83	0	16	67	4.43082	0	2.83321	4.21951	9.22222	1	0	0	50.547	13.481	1.33095	5.03215	1.43387	1.10526	1262	231836	178825	410661	0.0216
AUT	HUN	2014	21	1.3446	1	1	36006	10.4915	763.418	5885.86	2472.18	8072.65	18238.9	572.969	6.63911	8.68048	7.81326	8.99636	9.81137	6.35258	138	9	25	104	4.93447	2.30259	3.2581	4.65396	15.0833	1	0	0	51.323	14.118	1.28558	5.05401	1.35125	1.13462	1387	218118	175756	393874	0.0228274
AUT	HUN	2015	21	1.33959	1	1	37192.8	10.5239	1002.1	5485.23	2618.68	8862.82	18234.6	989.295	6.91085	8.61	7.87081	9.08973	9.81113	6.898	144	9	28	107	4.97673	2.30259	3.3673	4.68213	15.75	1	0	0	43.665	12.366	1.24569	5.05481	1.32011	1.16002	1399	205229	159719	364948	0.0226732
AUT	HUN	2016	21	1.17987	1	1	37596.6	10.5347	802.61	5070.67	2639.27	9857.27	18380.8	846.029	6.68911	8.53143	7.87864	9.19607	9.81912	6.74173	153	9	31	113	5.03695	2.30259	3.46574	4.7362	16.75	1	0	0	44.177	12.665	1.22985	5.09732	1.30602	1.15688	1422	197001	150651	347652	0.022626
AUT	HUN	2017	21	1.31702	1	1	38587.3	10.5607	1013.74	5904.1	1933.75	10562.3	18263.2	910.261	6.92239	8.68357	7.56773	9.26514	9.8127	6.81483	170	12	37	121	5.14166	2.56495	3.63759	4.80402	18.5556	1	0	0	47.429	14.624	1.20075	5.10404	1.25699	1.16002	1397	233756	191438	425194	0.0223318
AUT	HUN	2018	21	1.50776	1	1	39369.2	10.5808	923.755	5045.05	2304.81	10648.1	19215.4	1232.15	6.82953	8.52636	7.74319	9.27323	9.86352	7.11733	216	18	58	140	5.3799	2.94444	4.07754	4.94876	23.5	1	0	0	51.487	16.427	1.16634	5.09714	1.22812	1.16315	1484	229988	185192	415180	0.0204678
AUT	HUN	2019	21	1.4732	1	1	40312.9	10.6045	974.717	6482.14	1888.82	11183	18793.6	990.689	6.88317	8.77696	7.54424	9.32224	9.84132	6.89941	248	24	70	154	5.51745	3.21888	4.26268	5.04343	26.8889	1	0	0	50.114	16.736	1.129	5.1247	1.18075	1.16627	1434	239478	193534	433012	0.0213986
AUT	HUN	2020	21	1.59361	1	1	38317	10.5537	948.903	4157.57	1851.6	10735.4	19759.2	864.336	6.85636	8.33293	7.52434	9.2814	9.89142	6.76312	266	27	79	160	5.58725	3.3322	4.38203	5.0814	28.8056	1	0	0	48.589	16.076	1.1024	5.14924	1.20276	1.17248	1523	251232	205762	456994	0.0206977
AUT	HUN	2021	21		1	1	41024.5	10.6219	1290.44	7391.77	1847.29	10617.2	18954.4	923.424	7.16351	8.90826	7.52201	9.27033	9.84984	6.82917	266	27	79	160	5.58725	3.3322	4.38203	5.0814	28.8056	1	0	0	53.268	18.773	1.06894	5.19944	1.22681	1.1474	1575	259378	212889	472267	0.0200279
AUT	ITA	2010	22	1.21797	1	1	35052.8	10.4646	11839.6	2234.59	1246.17	5348.2	13667.2	717.02	9.37929	7.71226	7.12863	8.5847	9.52283	6.5765	59	0	10	49	4.09434	0	2.3979	3.91202	6.55556	1	0	0	46.444	35.876	0.301397	4.85865	1.41449	1.10526	1144	181638	160615	342253	0.0384926
AUT	ITA	2011	22	1.20155	1	1	34985.7	10.4627	8285.97	2834.62	1068.46	6311.94	15580.1	904.668	9.02244	7.95002	6.97491	8.75036	9.65381	6.80867	59	0	10	49	4.09434	0	2.3979	3.91202	6.55556	1	0	0	51.046	38.367	0.321507	4.89133	1.34793	1.10194	1343	193144	152769	345913	0.0341703
AUT	ITA	2012	22	1.26219	1	1	35350.5	10.4731	10055.2	1979.48	1157.23	6661.24	14630.4	866.925	9.21595	7.59109	7.05465	8.80421	9.59093	6.7661	83	0	16	67	4.43082	0	2.83321	4.21951	9.22222	1	0	0	48.348	35.132	0.356686	4.91162	1.33663	1.08856	1319	209556	164714	374270	0.0400392
AUT	ITA	2013	22	1.30107	1	1	35410.3	10.4748	9134.62	2185.58	1599.82	6641.68	15302.4	546.222	9.11994	7.69009	7.37827	8.80127	9.63583	6.30485	83	0	16	67	4.43082	0	2.83321	4.21951	9.22222	1	0	0	50.547	35.926	0.381222	4.93504	1.3037	1.10526	1262	231836	178825	410661	0.0352034
AUT	ITA	2014	22	1.3384	1	1	35704.1	10.483	4091.48	2559.78	1503.72	8059.75	17353.4	2135.89	8.31691	7.84807	7.31636	8.99476	9.7616	7.6671	138	9	25	104	4.93447	2.30259	3.2581	4.65396	15.0833	1	0	0	51.323	35.397	0.389218	4.91731	1.29434	1.11186	1387	218118	175756	393874	0.0289066
AUT	ITA	2015	22	1.3385	1	1	36730.1	10.5114	4073.81	1972.6	1419.42	9676.56	17643.9	1943.85	8.31258	7.58761	7.25871	9.17756	9.7782	7.57294	144	9	28	107	4.97673	2.30259	3.3673	4.68213	15.75	1	0	0	43.665	30.049	0.379386	4.9564	1.28516	1.12168	1399	205229	159719	364948	0.0280522
AUT	ITA	2016	22	1.36642	1	1	37019	10.5192	3911.02	1688.36	1252.68	10538.2	18890.5	738.206	8.27181	7.4321	7.13384	9.26286	9.84647	6.60558	153	9	31	113	5.03695	2.30259	3.46574	4.7362	16.75	1	0	0	44.177	30.527	0.37372	4.98119	1.22427	1.10526	1422	197001	150651	347652	0.0307421
AUT	ITA	2017	22	1.37013	1	1	37991.3	10.5451	3110.79	2210.23	1211.31	10103.6	19869.9	1485.5	8.04295	7.7013	7.10029	9.22074	9.89701	7.30418	170	12	37	121	5.14166	2.56495	3.63759	4.80402	18.5556	1	0	0	47.429	32.407	0.371069	5.01737	1.31512	1.10526	1397	233756	191438	425194	0.0309603
AUT	ITA	2018	22	1.42443	1	1	38950.4	10.5701	2836.37	1597.72	1306.5	12882.7	18573	1754.07	7.95063	7.37696	7.17587	9.46372	9.82952	7.47027	216	18	58	140	5.3799	2.94444	4.07754	4.94876	23.5	1	0	0	51.487	34.622	0.379046	5.08677	1.29568	1.11514	1484	229988	185192	415180	0.030599
AUT	ITA	2019	22	1.46159	1	1	39503.2	10.5842	3151.79	2023.75	1167.11	10268.8	21345.3	1546.48	8.05604	7.6132	7.06314	9.23696	9.96863	7.34439	248	24	70	154	5.51745	3.21888	4.26268	5.04343	26.8889	1	0	0	50.114	33.673	0.373309	5.04731	1.27245	1.11841	1434	239478	193534	433012	0.027512
AUT	ITA	2020	22	1.5274	1	1	38096.2	10.5479	3127.4	3483.9	1108.69	9545.59	20289.5	541.065	8.04828	8.15619	7.01183	9.16394	9.91791	6.29539	266	27	79	160	5.58725	3.3322	4.38203	5.0814	28.8056	1	0	0	48.589	31.835	0.391651	5.06268	1.23454	1.12493	1523	251232	205762	456994	0.0271126
AUT	ITA	2021	22		1	1	40173.5	10.601	2646.77	4061.55	1114.38	8596.03	22473.5	1281.23	7.88147	8.30957	7.01695	9.05917	10.0201	7.15636	266	27	79	160	5.58725	3.3322	4.38203	5.0814	28.8056	1	0	0	53.268	35.551	0.358767	5.12034	1.19275	1.10856	1575	259378	212889	472267	0.0278604
AUT	LUX	2010	23	1.42373	1	1	36808.8	10.5135	6525.42	16783.4	1213.36	5531.05	6563.21	192.344	8.78361	9.7282	7.10198	8.61831	8.78939	5.26447	59	0	10	49	4.09434	0	2.3979	3.91202	6.55556	0	1	0	46.444	102.857	0.899609	5.11072	2.55995	0.0676586	1144	181638	160615	342253	0.0137112
AUT	LUX	2011	23	1.42453	1	1	37433.1	10.5303	4984.23	19353.9	846.254	5543.82	6522.07	182.806	8.51424	9.8707	6.742	8.62062	8.7831	5.21388	59	0	10	49	4.09434	0	2.3979	3.91202	6.55556	0	1	0	51.046	113.739	0.862333	5.12854	2.52755	0.0676586	1343	193144	152769	345913	0.0133192
AUT	LUX	2012	23	1.20664	1	1	37138.2	10.5224	6112.53	14415.1	1539.22	7942.93	6975.86	152.615	8.71826	9.5761	7.33968	8.98016	8.85035	5.03445	83	0	16	67	4.43082	0	2.83321	4.21951	9.22222	0	1	0	48.348	106.023	0.85246	5.14738	2.35348	0.0582689	1319	209556	164714	374270	0.0129677
AUT	LUX	2013	23	1.23381	1	1	37641.5	10.5359	3845.04	17546.9	1358.52	6499.78	8073.2	318.058	8.2548	9.77269	7.21489	8.77968	8.99643	5.76537	83	0	16	67	4.43082	0	2.83321	4.21951	9.22222	0	1	0	50.547	110.697	0.866213	5.16132	2.37026	0.113329	1262	231836	178825	410661	0.0118253
AUT	LUX	2014	23	1.217	1	1	38670.1	10.5628	5393.36	18890.2	863.671	6221.6	7003.87	297.396	8.59311	9.84645	6.76235	8.73594	8.85436	5.69842	138	9	25	104	4.93447	2.30259	3.2581	4.65396	15.0833	0	1	0	51.323	119.173	0.86976	5.16858	2.2814	0.122218	1387	218118	175756	393874	0.0122738
AUT	LUX	2015	23	1.25226	1	1	40288.8	10.6039	170.414	23678.8	989.612	7578.98	7534.49	336.473	5.14408	10.0724	6.89832	8.93327	8.92738	5.82149	144	9	28	107	4.97673	2.30259	3.3673	4.68213	15.75	0	1	0	43.665	101.91	0.869721	5.19472	2.26767	0.14842	1399	205229	159719	364948	0.0107259
AUT	LUX	2016	23	1.2669	1	1	39657.5	10.5881	331.956	17682.4	1364.49	9621.55	10339	318.104	5.80801	9.78038	7.21927	9.17186	9.24378	5.76552	153	9	31	113	5.03695	2.30259	3.46574	4.7362	16.75	0	1	0	44.177	102.831	0.887865	5.20653	2.31844	0.165514	1422	197001	150651	347652	0.0107342
AUT	LUX	2017	23	1.23898	1	1	40802	10.6165	340.305	19947.5	575.379	9185.38	10422.4	331.032	5.83278	9.90091	6.35677	9.12548	9.25181	5.80523	170	12	37	121	5.14166	2.56495	3.63759	4.80402	18.5556	0	1	0	47.429	110.193	0.861253	5.22197	2.30402	0.139762	1397	233756	191438	425194	0.0100712
AUT	LUX	2018	23	1.1718	1	1	41606.3	10.636	143.77	19530	662.24	10388.6	10594.1	287.652	4.97515	9.87976	6.49714	9.24856	9.26814	5.66522	216	18	58	140	5.3799	2.94444	4.07754	4.94876	23.5	0	1	0	51.487	117.255	0.83499	5.21787	2.31941	0.0582689	1484	229988	185192	415180	0.0107779
AUT	LUX	2019	23	1.18287	1	1	42203.8	10.6503	136.352	18957.8	616.525	10020.2	12057.2	415.76	4.92255	9.85002	6.42572	9.21246	9.3975	6.03251	248	24	70	154	5.51745	3.21888	4.26268	5.04343	26.8889	0	1	0	50.114	113.219	0.827683	5.21967	2.38579	0.0676586	1434	239478	193534	433012	0.0106939
AUT	LUX	2020	23	1.11885	1	1	39762.7	10.5907	157.454	13879.7	1041.95	10014.1	14161	508.496	5.06547	9.53825	6.94981	9.21185	9.55831	6.23342	266	27	79	160	5.58725	3.3322	4.38203	5.0814	28.8056	0	1	0	48.589	116.356	0.873881	5.22569	2.25447	0.0676586	1523	251232	205762	456994	0.00924058
AUT	LUX	2021	23		1	1	42147.7	10.649	533.599	13422.9	716.116	12867.5	14178.1	429.567	6.28152	9.50479	6.57524	9.46254	9.55952	6.0651	266	27	79	160	5.58725	3.3322	4.38203	5.0814	28.8056	0	1	0	53.268	135.683	0.868259	5.25327	2.13327	0.0861777	1575	259378	212889	472267	0.0106321
AUT	NLD	2010	24	1.70404	1	1	34635.7	10.4527	898.86	6524.72	1633.32	5695.23	19078.4	805.119	6.80224	8.78351	7.39898	8.64756	9.85637	6.69223	59	0	10	49	4.09434	0	2.3979	3.91202	6.55556	0	0	0	46.444	50.338	0.0240763	5.11132	0.652726	0.0392207	1144	181638	160615	342253	0.0259862
AUT	NLD	2011	24	1.88131	1	1	34960.4	10.462	640.284	7483.1	1167.83	5655.35	19342.3	671.464	6.46347	8.92054	7.06376	8.64053	9.8701	6.51095	59	0	10	49	4.09434	0	2.3979	3.91202	6.55556	0	0	0	51.046	53.541	0.00936664	5.13674	0.622029	0.10436	1343	193144	152769	345913	0.0273717
AUT	NLD	2012	24	1.91627	1	1	35051.1	10.4646	937.365	6227.04	732.266	7282.3	19125.3	746.792	6.84414	8.73682	6.59751	8.89334	9.85882	6.61713	83	0	16	67	4.43082	0	2.83321	4.21951	9.22222	0	0	0	48.348	49.128	0.00691293	5.15266	0.777717	0.076961	1319	209556	164714	374270	0.0248029
AUT	NLD	2013	24	2.15606	1	1	35208.2	10.4691	407.566	5068.83	2468.57	6407.34	19777.1	1078.83	6.01265	8.53106	7.8118	8.76536	9.89233	6.98456	83	0	16	67	4.43082	0	2.83321	4.21951	9.22222	0	0	0	50.547	50.793	0.00552488	5.16236	0.625706	0.0295588	1262	231836	178825	410661	0.0287385
AUT	NLD	2014	24	2.1733	1	1	35737.8	10.484	543.852	6682.65	1295.47	5881.59	20678.2	656.001	6.30051	8.80742	7.1674	8.67975	9.93689	6.48769	138	9	25	104	4.93447	2.30259	3.2581	4.65396	15.0833	0	0	0	51.323	52.157	0.0062349	5.15134	0.625808	0.0392207	1387	218118	175756	393874	0.0287478
AUT	NLD	2015	24	2.14606	1	1	36581.2	10.5073	250.332	4585.08	1235.65	7717.37	21062.9	1729.93	5.52678	8.43078	7.12016	8.95136	9.95532	7.45642	144	9	28	107	4.97673	2.30259	3.3673	4.68213	15.75	0	0	0	43.665	44.293	0.022321	5.16857	0.609821	0.122218	1399	205229	159719	364948	0.0305164
AUT	NLD	2016	24	2.15081	1	1	37158.4	10.523	302.741	5175.36	1493.28	6603.37	22075.1	1508.56	5.71617	8.55186	7.3094	8.79549	10.0023	7.31957	153	9	31	113	5.03695	2.30259	3.46574	4.7362	16.75	0	0	0	44.177	45.295	0.0297945	5.16327	0.633122	0.14842	1422	197001	150651	347652	0.0301485
AUT	NLD	2017	24	2.17857	1	1	38006.7	10.5455	171.548	5097.61	1546.93	6847.32	23230.8	1112.49	5.15068	8.53672	7.34467	8.83176	10.0533	7.01526	170	12	37	121	5.14166	2.56495	3.63759	4.80402	18.5556	0	0	0	47.429	48.675	0.0371876	5.19923	0.609661	0.122218	1397	233756	191438	425194	0.0306489
AUT	NLD	2018	24	2.1388	1	1	38815	10.5666	142.6	4021.46	2791.61	6820.31	23992.9	1046.14	4.96703	8.29965	7.93473	8.82781	10.0856	6.95381	216	18	58	140	5.3799	2.94444	4.07754	4.94876	23.5	0	0	0	51.487	53.045	0.0355894	5.18946	0.619107	0.0676586	1484	229988	185192	415180	0.033274
AUT	NLD	2019	24	2.18435	1	1	39911	10.5944	121.06	3807.15	3238.67	10421.5	21297.3	1025.37	4.80451	8.2449	8.08323	9.25173	9.96638	6.93378	248	24	70	154	5.51745	3.21888	4.26268	5.04343	26.8889	0	0	0	50.114	52.476	0.0377926	5.19872	0.62366	0.0676586	1434	239478	193534	433012	0.0369566
AUT	NLD	2020	24	2.3045	1	1	38859.1	10.5677	149.626	5732.42	2227.83	13382.3	16521.4	845.627	5.0148	8.65407	7.70923	9.50176	9.71247	6.74126	266	27	79	160	5.58725	3.3322	4.38203	5.0814	28.8056	0	0	0	48.589	52.396	0.0634695	5.18662	0.629065	0.0198026	1523	251232	205762	456994	0.0402207
AUT	NLD	2021	24		1	1	40559.5	10.6106	220.718	3674.08	3033.24	11999.8	20589.2	1042.43	5.40141	8.20933	8.01772	9.39273	9.93257	6.95027	266	27	79	160	5.58725	3.3322	4.38203	5.0814	28.8056	0	0	0	53.268	58.061	0.0655171	5.21809	0.634229	0.0861777	1575	259378	212889	472267	0.0326886
AUT	POL	2010	25	0.72619	1	1	36093.7	10.4939	2609.77	6868.04	5841.55	7704.93	12217	852.395	7.8674	8.83478	8.67292	8.94975	9.41067	6.74922	59	0	10	49	4.09434	0	2.3979	3.91202	6.55556	0	0	0	46.444	12.484	1.39352	4.92355	0.0797181	1.11841	1144	181638	160615	342253	0.0158002
AUT	POL	2011	25	0.75221	1	1	35475.2	10.4766	2198.64	8554.17	3999.52	7322.38	12624.2	776.277	7.69605	9.05429	8.29418	8.89883	9.44345	6.6558	59	0	10	49	4.09434	0	2.3979	3.91202	6.55556	0	0	0	51.046	13.608	1.3703	4.94656	0.0439309	1.0116	1343	193144	152769	345913	0.0175916
AUT	POL	2012	25	0.88997	1	1	36521.9	10.5057	2242.72	9474.1	4048.74	8127.77	12243.2	385.379	7.71589	9.15642	8.30641	9.00316	9.41281	5.95682	83	0	16	67	4.43082	0	2.83321	4.21951	9.22222	0	0	0	48.348	12.876	1.35719	4.95822	0.0817698	1.00796	1319	209556	164714	374270	0.0155907
AUT	POL	2013	25	0.88483	1	1	36496.6	10.505	1298.67	7935.43	4961.57	7903.15	13703.6	694.131	7.16987	8.97922	8.50968	8.97514	9.52549	6.5441	83	0	16	67	4.43082	0	2.83321	4.21951	9.22222	0	0	0	50.547	13.648	1.34242	4.96611	0.056768	1.00063	1262	231836	178825	410661	0.019044
AUT	POL	2014	25	0.95076	1	1	36633	10.5087	685.902	7252.41	3624.64	9231.05	14988.1	850.981	6.53219	8.88923	8.19579	9.13044	9.61508	6.74756	138	9	25	104	4.93447	2.30259	3.2581	4.65396	15.0833	0	0	0	51.323	14.342	1.30279	4.99448	0.0805805	1.0043	1387	218118	175756	393874	0.0194788
AUT	POL	2015	25	1.00423	1	1	37535.9	10.5331	2586.01	5744.64	3521.27	7841.57	17138.1	704.264	7.85826	8.6562	8.16686	8.96732	9.74912	6.55857	144	9	28	107	4.97673	2.30259	3.3673	4.68213	15.75	0	0	0	43.665	12.566	1.25811	5.02347	0.0780884	1.03674	1399	205229	159719	364948	0.0209887
AUT	POL	2016	25	0.96821	1	1	38080.5	10.5475	2769.16	5643.48	3776.69	8513.34	16693.1	684.801	7.92666	8.63843	8.23687	9.04951	9.72281	6.53059	153	9	31	113	5.03695	2.30259	3.46574	4.7362	16.75	0	0	0	44.177	12.372	1.23746	5.06022	0.0214016	1.07841	1422	197001	150651	347652	0.0200933
AUT	POL	2017	25	1.03785	1	1	38974.6	10.5707	2349.4	5182.78	3417.04	11455.4	15906.4	663.499	7.76234	8.55329	8.13682	9.34631	9.67454	6.49903	170	12	37	121	5.14166	2.56495	3.63759	4.80402	18.5556	0	0	0	47.429	13.865	1.20285	5.09938	0.074382	0.985817	1397	233756	191438	425194	0.0227158
AUT	POL	2018	25	1.2061	1	1	39647.4	10.5878	2456.56	4767.18	2505.58	12606.7	16679.5	631.931	7.80692	8.46972	7.82667	9.44206	9.722	6.45036	216	18	58	140	5.3799	2.94444	4.07754	4.94876	23.5	0	0	0	51.487	15.468	1.16419	5.10607	0.0950307	1.13462	1484	229988	185192	415180	0.0221874
AUT	POL	2019	25	1.32335	1	1	40323.8	10.6047	2402.18	4307.38	2413.69	13379.9	17142.4	678.205	7.78455	8.36832	7.78932	9.50158	9.74937	6.52092	248	24	70	154	5.51745	3.21888	4.26268	5.04343	26.8889	0	0	0	50.114	15.732	1.13102	5.12508	0.12794	1.13462	1434	239478	193534	433012	0.0220421
AUT	POL	2020	25	1.38549	1	1	38319.2	10.5537	3818.12	1449.84	3116.18	11382.8	18223.5	328.815	8.24778	7.2799	8.04468	9.33995	9.81052	5.79853	266	27	79	160	5.58725	3.3322	4.38203	5.0814	28.8056	0	0	0	48.589	15.742	1.07881	5.13999	0.154477	1.14103	1523	251232	205762	456994	0.0196643
AUT	POL	2021	25		1	1	40775.4	10.6159	6060.38	2564.64	3360.58	9992.69	18368.2	428.909	8.70969	7.84996	8.12017	9.20971	9.81843	6.06357	266	27	79	160	5.58725	3.3322	4.38203	5.0814	28.8056	0	0	0	53.268	17.841	1.04876	5.18124	0.181075	1.15373	1575	259378	212889	472267	0.0214958
AUT	ROU	2010	26	0.44666	0	1	35728.3	10.4837	1232.04	7670.83	5317.03	5991.04	15517.4	0	7.11724	8.94531	8.57886	8.69819	9.64978	0	59	0	10	49	4.09434	0	2.3979	3.91202	6.55556	0	0	0	46.444	8.139	1.73326	4.7458	1.40858	1.14422	1144	181638	160615	342253	0.0262647
AUT	ROU	2011	26	0.47459	0	1	35105.8	10.4661	2145.75	7397.95	2364.44	6001.08	17036.7	159.84	7.67171	8.90909	7.76872	8.69986	9.74318	5.08041	59	0	10	49	4.09434	0	2.3979	3.91202	6.55556	0	0	0	51.046	9.064	1.7096	4.77702	1.50418	1.14103	1343	193144	152769	345913	0.0280823
AUT	ROU	2012	26	0.4624	0	1	36020.7	10.4919	2385.35	7713.84	3311.68	7214.08	15229.7	166.108	7.77752	8.9509	8.10551	8.88393	9.63107	5.11864	83	0	16	67	4.43082	0	2.83321	4.21951	9.22222	0	0	0	48.348	8.437	1.6883	4.83557	1.5095	1.13783	1319	209556	164714	374270	0.0237601
AUT	ROU	2013	26	0.39024	0	1	35701.2	10.483	2140.37	6131.54	2684.93	7730.36	16313	701.027	7.6692	8.72136	7.89578	8.95304	9.69978	6.55397	83	0	16	67	4.43082	0	2.83321	4.21951	9.22222	0	0	0	50.547	9.499	1.67625	4.87048	1.46095	1.06126	1262	231836	178825	410661	0.0235575
AUT	ROU	2014	26	0.38208	0	1	36749.9	10.5119	2006.58	7143.95	3157.22	9516.92	13454.2	1471.11	7.60468	8.87416	8.05776	9.16093	9.50712	7.29445	138	9	25	104	4.93447	2.30259	3.2581	4.65396	15.0833	0	0	0	51.323	9.826	1.6309	4.90584	1.40893	1.05082	1387	218118	175756	393874	0.0196573
AUT	ROU	2015	26	0.48796	0	1	37925	10.5434	3725.66	5907.94	3145.14	10388.1	12999.5	1758.59	8.22327	8.68422	8.05393	9.24851	9.47274	7.47284	144	9	28	107	4.97673	2.30259	3.3673	4.68213	15.75	0	0	0	43.665	10.153	1.59397	4.93952	1.38204	1.05082	1399	205229	159719	364948	0.0197356
AUT	ROU	2016	26	0.48864	0	1	38470	10.5577	4298.67	6817.61	3053.54	9914.62	12364.6	2020.96	8.36629	8.82741	8.02438	9.20187	9.42267	7.61182	153	9	31	113	5.03695	2.30259	3.46574	4.7362	16.75	0	0	0	44.177	10.48	1.56894	4.96862	1.35875	0.993252	1422	197001	150651	347652	0.020208
AUT	ROU	2017	26	0.50693	1	1	39813.9	10.592	3324.33	9781.7	2339.22	10912.7	11629.1	1826.81	8.10932	9.18837	7.758	9.29778	9.36135	7.51087	170	12	37	121	5.14166	2.56495	3.63759	4.80402	18.5556	0	0	0	47.429	10.807	1.49977	5.02179	1.26699	1.03674	1397	233756	191438	425194	0.0198888
AUT	ROU	2018	26	0.49729	0	1	40743.2	10.6151	3566.34	9706.9	2396.78	12475.7	11365.8	1231.69	8.17957	9.18069	7.7823	9.43161	9.33846	7.11696	216	18	58	140	5.3799	2.94444	4.07754	4.94876	23.5	0	0	0	51.487	12.399	1.45445	5.06361	1.22932	1.13462	1484	229988	185192	415180	0.0201226
AUT	ROU	2019	26	0.47616	0	1	41201.6	10.6263	2926.74	7737.58	2397.97	14448.5	12420.3	1270.63	7.98199	8.95397	7.78279	9.57841	9.42717	7.14805	248	24	70	154	5.51745	3.21888	4.26268	5.04343	26.8889	0	0	0	50.114	12.899	1.42199	5.08395	1.17655	1.08181	1434	239478	193534	433012	0.0186939
AUT	ROU	2020	26	0.46538	0	1	39260	10.578	1850.62	4454.97	2639.59	15867.5	12963.8	1483.5	7.52381	8.402	7.87876	9.67209	9.46999	7.30283	266	27	79	160	5.58725	3.3322	4.38203	5.0814	28.8056	0	0	0	48.589	12.957	1.38308	5.1119	1.1576	1.02962	1523	251232	205762	456994	0.0168933
AUT	ROU	2021	26		0	1	41766.4	10.6399	3492.09	5115.11	2759.61	15444.9	13644.4	1310.33	8.15854	8.54015	7.92321	9.6451	9.52115	7.1788	266	27	79	160	5.58725	3.3322	4.38203	5.0814	28.8056	0	0	0	53.268	14.862	1.35939	5.17116	1.13873	1.01885	1575	259378	212889	472267	0.0166933
AUT	SVK	2010	27	0.6055	1	1	35512.4	10.4777	2903.9	5394	4240.17	8226.32	14075.6	672.367	7.97415	8.59323	8.35259	9.01522	9.55227	6.51229	59	0	10	49	4.09434	0	2.3979	3.91202	6.55556	1	0	0	46.444	16.51	1.08901	5.01648	1.86771	1.10194	1144	181638	160615	342253	0.0167823
AUT	SVK	2011	27	0.65255	1	1	35080.4	10.4654	2029.31	6038.05	2895.48	8687.9	14811.2	618.461	7.61595	8.706	7.97125	9.0698	9.60321	6.42885	59	0	10	49	4.09434	0	2.3979	3.91202	6.55556	1	0	0	51.046	18.066	1.08937	5.03161	1.87988	1.0116	1343	193144	152769	345913	0.0166092
AUT	SVK	2012	27	0.79461	1	1	36409.9	10.5026	2147.99	4961.48	6592.14	9012.13	12882.7	813.39	7.67275	8.50966	8.79379	9.10644	9.46372	6.70244	83	0	16	67	4.43082	0	2.83321	4.21951	9.22222	1	0	0	48.348	17.151	1.08019	5.05459	1.81852	1.03674	1319	209556	164714	374270	0.0173027
AUT	SVK	2013	27	0.82005	1	1	35513.8	10.4777	2031.42	4458.43	2750.32	10180.7	15499.8	593.072	7.61698	8.40278	7.91984	9.22835	9.64865	6.387	83	0	16	67	4.43082	0	2.83321	4.21951	9.22222	1	0	0	50.547	18.047	1.06932	5.06576	1.80743	1.03674	1262	231836	178825	410661	0.0160199
AUT	SVK	2014	27	0.877	1	1	35972.6	10.4905	1529.97	4763.73	2242.72	10182.3	16459	794.972	7.33366	8.469	7.71589	9.2285	9.70869	6.67956	138	9	25	104	4.93447	2.30259	3.2581	4.65396	15.0833	1	0	0	51.323	18.595	1.04245	5.08125	1.75225	1.05779	1387	218118	175756	393874	0.0163215
AUT	SVK	2015	27	1.15727	1	1	37042.3	10.5198	2396.73	3853.15	2150.97	10901.4	17202.3	537.75	7.78228	8.25691	7.67414	9.29674	9.75286	6.28925	144	9	28	107	4.97673	2.30259	3.3673	4.68213	15.75	1	0	0	43.665	16.09	0.991905	5.08497	1.74022	1.04732	1399	205229	159719	364948	0.0173853
AUT	SVK	2016	27	0.78857	1	1	37462.9	10.5311	2520.66	4072.85	2059.34	9798.72	18171.2	840.164	7.83267	8.31234	7.63063	9.19011	9.80765	6.73479	153	9	31	113	5.03695	2.30259	3.46574	4.7362	16.75	1	0	0	44.177	16.496	0.982826	5.10473	1.81202	1.04028	1422	197001	150651	347652	0.0165397
AUT	SVK	2017	27	0.88456	1	1	38379.5	10.5553	2689.83	3713.21	2109.17	9986.47	18857	1023.86	7.8976	8.21992	7.65452	9.20909	9.84469	6.93231	170	12	37	121	5.14166	2.56495	3.63759	4.80402	18.5556	1	0	0	47.429	17.538	0.970809	5.13321	1.77153	1.03674	1397	233756	191438	425194	0.0148374
AUT	SVK	2018	27	0.83555	1	1	39333.9	10.5799	2620.8	3643.41	2012	12061.4	17903.8	1092.42	7.87162	8.20095	7.60738	9.39785	9.79283	6.99707	216	18	58	140	5.3799	2.94444	4.07754	4.94876	23.5	1	0	0	51.487	19.39	0.951775	5.12354	1.75249	1.05082	1484	229988	185192	415180	0.0143502
AUT	SVK	2019	27	0.82233	1	1	40150.6	10.6004	2429.14	4249.12	1997	12171.3	18294.1	1010.02	7.7957	8.3547	7.5999	9.40692	9.81439	6.91872	248	24	70	154	5.51745	3.21888	4.26268	5.04343	26.8889	1	0	0	50.114	19.304	0.938954	5.13936	1.74667	1.04732	1434	239478	193534	433012	0.0134357
AUT	SVK	2020	27	0.89808	1	1	38271.6	10.5525	3112.98	1948.48	1848.72	11779.2	18551.1	1031.11	8.04366	7.57532	7.52279	9.37418	9.82834	6.93936	266	27	79	160	5.58725	3.3322	4.38203	5.0814	28.8056	1	0	0	48.589	19.267	0.902875	5.17869	1.71399	1.04732	1523	251232	205762	456994	0.0125681
AUT	SVK	2021	27		1	1	40997.9	10.6213	4443.41	5381.79	1431.19	10931.5	17856.1	953.897	8.3994	8.59096	7.26696	9.2995	9.79015	6.8616	266	27	79	160	5.58725	3.3322	4.38203	5.0814	28.8056	1	0	0	53.268	21.088	0.893468	5.20101	1.68132	1.03318	1575	259378	212889	472267	0.0128932
AUT	SVN	2010	28	2.05133	1	1	35927.5	10.4893	3754.91	12225.4	1870.83	5576.43	12025.3	474.53	8.23109	9.41135	7.53467	8.62648	9.39485	6.16443	59	0	10	49	4.09434	0	2.3979	3.91202	6.55556	1	0	0	46.444	23.418	0.743047	4.97791	2.14382	1.16002	1144	181638	160615	342253	0.0147911
AUT	SVN	2011	28	2.41297	1	1	36173	10.4961	2516.48	13244	1317.96	6054.93	12601.5	438.102	7.83101	9.49138	7.1846	8.70879	9.44165	6.08473	59	0	10	49	4.09434	0	2.3979	3.91202	6.55556	1	0	0	51.046	24.965	0.761986	4.98415	2.17243	1.02604	1343	193144	152769	345913	0.014199
AUT	SVN	2012	28	2.56061	1	1	36471	10.5043	2378.36	10487.8	3284.62	6794.69	13091.3	434.23	7.77459	9.25806	8.09731	8.82404	9.47978	6.07588	83	0	16	67	4.43082	0	2.83321	4.21951	9.22222	1	0	0	48.348	22.488	0.793058	4.99978	2.16217	1.04028	1319	209556	164714	374270	0.0139125
AUT	SVN	2013	28	2.56487	1	1	36563.2	10.5068	3310.92	12273.5	1123.01	6716.26	12482.2	657.302	8.10528	9.41528	7.02466	8.81244	9.43214	6.48966	83	0	16	67	4.43082	0	2.83321	4.21951	9.22222	1	0	0	50.547	23.289	0.799122	5.03236	2.29167	1.0438	1262	231836	178825	410661	0.014505
AUT	SVN	2014	28	2.36548	1	1	36652.5	10.5093	1719.62	9943.53	1226.66	8265.39	14893.9	603.411	7.45044	9.20478	7.11287	9.01995	9.60878	6.40425	138	9	25	104	4.93447	2.30259	3.2581	4.65396	15.0833	1	0	0	51.323	24.021	0.771576	5.02773	2.29345	0.982078	1387	218118	175756	393874	0.0123347
AUT	SVN	2015	28	2.19565	1	1	37300.7	10.5268	1386.71	7006.59	1409.23	9110.68	17360.8	1026.74	7.23541	8.85475	7.25151	9.11731	9.76203	6.93512	144	9	28	107	4.97673	2.30259	3.3673	4.68213	15.75	1	0	0	43.665	20.73	0.749352	5.05649	2.31639	0.943906	1399	205229	159719	364948	0.010916
AUT	SVN	2016	28	2.00764	1	1	37935.6	10.5437	1417.03	7801.68	1479.28	9745.85	16586.5	905.266	7.25702	8.96222	7.29998	9.1847	9.7164	6.80933	153	9	31	113	5.03695	2.30259	3.46574	4.7362	16.75	1	0	0	44.177	21.305	0.727549	5.07406	2.38612	0.928219	1422	197001	150651	347652	0.0115091
AUT	SVN	2017	28	1.8653	1	1	38343.6	10.5544	1435.55	5648.77	898.962	10176.2	19253.2	930.957	7.27	8.63937	6.80235	9.22791	9.86548	6.83729	170	12	37	121	5.14166	2.56495	3.63759	4.80402	18.5556	1	0	0	47.429	23.514	0.696558	5.11692	2.26817	0.955511	1397	233756	191438	425194	0.01093
AUT	SVN	2018	28	1.94594	1	1	39092.4	10.5737	1412.31	4861.69	1084.24	11015.1	20091.2	627.934	7.25369	8.48935	6.98955	9.30711	9.90809	6.44403	216	18	58	140	5.3799	2.94444	4.07754	4.94876	23.5	1	0	0	51.487	26.117	0.675698	5.11936	2.2425	0.95935	1484	229988	185192	415180	0.0100436
AUT	SVN	2019	28	2.04128	1	1	39665.3	10.5883	1488.11	3509.91	1177.5	10935.8	21192.8	1361.25	7.30594	8.16363	7.072	9.29989	9.96146	7.21689	248	24	70	154	5.51745	3.21888	4.26268	5.04343	26.8889	1	0	0	50.114	25.943	0.659345	5.14085	2.2266	0.966984	1434	239478	193534	433012	0.0099406
AUT	SVN	2020	28	2.14266	1	1	38118.5	10.5485	1768.3	2398.1	812.616	12740.1	19288.9	1110.41	7.47834	7.78285	6.70149	9.45259	9.86734	7.01339	266	27	79	160	5.58725	3.3322	4.38203	5.0814	28.8056	1	0	0	48.589	25.49	0.63935	5.15981	2.2069	1.0116	1523	251232	205762	456994	0.0101643
AUT	SVN	2021	28		1	1	40697.7	10.614	1852.51	4071.46	917.966	13606.5	19025.6	1223.66	7.52484	8.312	6.82325	9.51838	9.85359	7.11042	266	27	79	160	5.58725	3.3322	4.38203	5.0814	28.8056	1	0	0	53.268	29.201	0.603329	5.20144	2.18714	0.996949	1575	259378	212889	472267	0.0101037
AUT	ESP	2010	29	1.35996	1	1	35046.4	10.4645	1612.75	6451.53	1670	9593.73	14633.2	1085.17	7.38632	8.77223	7.42118	9.16897	9.59112	6.99041	59	0	10	49	4.09434	0	2.3979	3.91202	6.55556	0	0	0	46.444	30.736	0.522367	4.94855	1.06282	0.760806	1144	181638	160615	342253	0.00693581
AUT	ESP	2011	29	1.33341	1	1	35318.9	10.4722	1096.75	7593.35	1234.52	9612.01	14796.5	985.823	7.00101	8.93516	7.11924	9.17087	9.60221	6.89449	59	0	10	49	4.09434	0	2.3979	3.91202	6.55556	0	0	0	51.046	31.975	0.559536	4.98244	1.01525	0.732368	1343	193144	152769	345913	0.00701672
AUT	ESP	2012	29	1.29876	1	1	35302.6	10.4717	580.743	5121.77	1782.29	11830.2	14573.8	1413.73	6.36603	8.54145	7.48622	9.3785	9.58705	7.25469	83	0	16	67	4.43082	0	2.83321	4.21951	9.22222	0	0	0	48.348	28.993	0.592443	5.00957	0.922079	0.765468	1319	209556	164714	374270	0.00703822
AUT	ESP	2013	29	1.27482	1	1	35486.3	10.4769	1661.33	5665.3	1677.08	10671.8	14986.3	824.541	7.41598	8.64229	7.4254	9.27545	9.61496	6.71604	83	0	16	67	4.43082	0	2.83321	4.21951	9.22222	0	0	0	50.547	29.863	0.59766	5.02555	0.88751	0.797507	1262	231836	178825	410661	0.0068575
AUT	ESP	2014	29	1.24159	1	1	36208.4	10.4971	803.394	7123.18	1500.94	10040	15448.8	1292.09	6.69009	8.87125	7.31452	9.21443	9.64535	7.16479	138	9	25	104	4.93447	2.30259	3.2581	4.65396	15.0833	0	0	0	51.323	29.6	0.579585	5.05743	0.892227	0.815365	1387	218118	175756	393874	0.00710596
AUT	ESP	2015	29	1.22179	1	1	37367	10.5286	533.916	7418.69	1550.25	9444.15	17102.2	1317.73	6.28211	8.91189	7.34682	9.15326	9.74702	7.18443	144	9	28	107	4.97673	2.30259	3.3673	4.68213	15.75	0	0	0	43.665	25.684	0.540026	5.09148	0.904855	0.760806	1399	205229	159719	364948	0.0070074
AUT	ESP	2016	29	1.18986	1	1	37255.6	10.5256	486.181	4818.13	1427.45	8598.3	19596.1	2329.46	6.18864	8.48035	7.26434	9.05944	9.88314	7.75382	153	9	31	113	5.03695	2.30259	3.46574	4.7362	16.75	0	0	0	44.177	26.528	0.51983	5.10525	0.892006	0.732368	1422	197001	150651	347652	0.00738555
AUT	ESP	2017	29	1.20977	1	1	38371.6	10.5551	459.626	5893.5	1295.21	9699.27	19459.2	1564.86	6.13259	8.68177	7.1672	9.17991	9.87613	7.35619	170	12	37	121	5.14166	2.56495	3.63759	4.80402	18.5556	0	0	0	47.429	28.17	0.508241	5.15062	0.919642	0.756122	1397	233756	191438	425194	0.00759584
AUT	ESP	2018	29	1.24151	1	1	39296.5	10.5789	362.462	6910.52	1460.89	8231.47	20699.5	1631.71	5.89568	8.84094	7.28749	9.01584	9.93791	7.398	216	18	58	140	5.3799	2.94444	4.07754	4.94876	23.5	0	0	0	51.487	30.365	0.509127	5.15668	0.912154	0.751416	1484	229988	185192	415180	0.00858096
AUT	ESP	2019	29	1.25025	1	1	40007.2	10.5968	275.214	7857.89	1088.85	7367.63	22158.9	1258.76	5.62118	8.9694	6.99379	8.90499	10.006	7.13868	248	24	70	154	5.51745	3.21888	4.26268	5.04343	26.8889	0	0	0	50.114	29.554	0.507272	5.18443	0.913432	0.756122	1434	239478	193534	433012	0.0106775
AUT	ESP	2020	29	1.41039	1	1	38621	10.5616	745.416	7329.06	1644.26	8518.74	19581.1	802.436	6.61528	8.89974	7.40565	9.05014	9.88237	6.6889	266	27	79	160	5.58725	3.3322	4.38203	5.0814	28.8056	0	0	0	48.589	27.056	0.561485	5.19703	0.854639	0.765468	1523	251232	205762	456994	0.00793133
AUT	ESP	2021	29		1	1	40445.8	10.6077	717.653	6017.61	1733.63	8215.91	22220.4	1540.63	6.57738	8.70261	7.45855	9.01395	10.0088	7.3406	266	27	79	160	5.58725	3.3322	4.38203	5.0814	28.8056	0	0	0	53.268	30.116	0.54902	5.22804	0.788627	0.756122	1575	259378	212889	472267	0.00790818
AUT	GBR	2010	30	1.63497	1	1	34699.3	10.4545	1491.16	5032.64	910.657	11670.2	15348.6	246.038	7.30798	8.5239	6.81526	9.36488	9.63885	5.50954	59	0	10	49	4.09434	0	2.3979	3.91202	6.55556	0	0	0	46.444	48.377	0.0221345	5.07624	1.85987	0.113329	1144	181638	160615	342253	0.0430428
AUT	GBR	2011	30	1.64521	1	1	35414.8	10.4749	1114.42	8191.14	1008.35	9864.75	14583.3	652.854	7.01698	9.01093	6.91706	9.19682	9.5877	6.48288	59	0	10	49	4.09434	0	2.3979	3.91202	6.55556	0	0	0	51.046	49.803	0.0447682	5.1006	1.77537	0.14842	1343	193144	152769	345913	0.0382312
AUT	GBR	2012	30	1.57631	1	1	35399.9	10.4745	1787.56	6226.56	1290.82	10239.8	15036	819.113	7.48917	8.73674	7.16381	9.23414	9.61827	6.70944	83	0	16	67	4.43082	0	2.83321	4.21951	9.22222	0	0	0	48.348	51.496	0.0395631	5.12104	1.89078	0.207014	1319	209556	164714	374270	0.039432
AUT	GBR	2013	30	1.62011	1	1	35145.1	10.4673	788.027	4692.3	1557.5	10264.2	17184.3	658.71	6.6708	8.45389	7.35148	9.23652	9.75181	6.4918	83	0	16	67	4.43082	0	2.83321	4.21951	9.22222	0	0	0	50.547	53.042	0.0225866	5.13852	1.86974	0.198851	1262	231836	178825	410661	0.046215
AUT	GBR	2014	30	1.64264	1	1	36164.2	10.4959	1233.64	6012.46	1728.57	11774.4	14479.8	935.336	7.11854	8.70176	7.45563	9.37377	9.58058	6.84197	138	9	25	104	4.93447	2.30259	3.2581	4.65396	15.0833	0	0	0	51.323	54.599	0.00276899	5.15101	1.98953	0.215111	1387	218118	175756	393874	0.0436633
AUT	GBR	2015	30	1.64633	1	1	37236.1	10.5251	379.343	5270.92	1713.35	13675.6	15364.6	832.211	5.94107	8.57015	7.44679	9.52344	9.63989	6.72529	144	9	28	107	4.97673	2.30259	3.3673	4.68213	15.75	0	0	0	43.665	56.207	0.0196105	5.17015	2.08766	0.173953	1399	205229	159719	364948	0.0447389
AUT	GBR	2016	30	1.65693	1	0	37764.7	10.5392	444.684	5416.81	2611.22	12670.5	16124.4	497.149	6.09961	8.59745	7.86796	9.44711	9.68815	6.2109	153	9	31	113	5.03695	2.30259	3.46574	4.7362	16.75	0	0	0	44.177	57.467	0.0245677	5.18794	1.94886	0.14842	1422	197001	150651	347652	0.048792
AUT	GBR	2017	30	1.66947	1	0	39010.6	10.5716	273.228	6548.1	3580.25	11162.9	16582.4	863.797	5.61396	8.78708	8.18347	9.32044	9.71616	6.76249	170	12	37	121	5.14166	2.56495	3.63759	4.80402	18.5556	0	0	0	47.429	59.915	0.0265276	5.1838	1.91636	0.207014	1397	233756	191438	425194	0.0507081
AUT	GBR	2018	30	1.71835	1	0	39019.5	10.5718	460.175	4880.23	1987.19	9429.2	21871.4	391.3	6.13378	8.49315	7.59498	9.15167	9.99298	5.97203	216	18	58	140	5.3799	2.94444	4.07754	4.94876	23.5	0	0	0	51.487	62.805	0.0182811	5.18274	1.90106	0.425268	1484	229988	185192	415180	0.0678036
AUT	GBR	2019	30	1.72091	1	0	40733.6	10.6148	598.502	6722.13	3221.62	12476.7	16527	1187.65	6.3961	8.81331	8.07795	9.4317	9.71281	7.08057	248	24	70	154	5.51745	3.21888	4.26268	5.04343	26.8889	0	0	0	50.114	65.095	0.0179424	5.19445	1.91656	0.451076	1434	239478	193534	433012	0.0519141
AUT	GBR	2020	30		1	1	38743.4	10.5647	153.727	4378.05	3899.58	11854.7	17795.5	661.944	5.04166	8.38459	8.26888	9.38056	9.78675	6.49669	266	27	79	160	5.58725	3.3322	4.38203	5.0814	28.8056	0	0	0	48.589	63.028	0.0317275	5.20591	1.8891	0.457425	1523	251232	205762	456994	0.048826
AUT	GBR	2021	30		1	1	40509	10.6093	185.261	2991.79	3659.82	11552.2	20926.8	1193.13	5.22715	8.00396	8.20544	9.35472	9.94883	7.08518	266	27	79	160	5.58725	3.3322	4.38203	5.0814	28.8056	0	0	0	53.268	69.288	0.00211469	5.24285	1.85977	0.444686	1575	259378	212889	472267	0.0387628
BEL	AUT	2010	31	2.7261	1	1	34171.5	10.4392	2312.38	2968.45	1288.5	6664.46	20465.4	472.395	7.74646	7.99613	7.16201	8.80469	9.92654	6.15993	59	0	10	49	4.09434	0	2.3979	3.91202	6.55556	0	1	0	44.358	46.444	0.0856372	5.02919	0.333387	0.871293	1066	431613	473358	904971	0.00809952
BEL	AUT	2011	31	2.66868	1	1	34036.9	10.4352	2177.74	1812.94	1170.12	4814	23814.2	247.913	7.6865	7.50326	7.06572	8.47949	10.0781	5.5171	59	0	10	49	4.09434	0	2.3979	3.91202	6.55556	0	1	0	47.814	51.046	0.107282	5.07736	0.314167	0.636577	1188	436163	484120	920283	0.00751645
BEL	AUT	2012	31	2.91472	1	1	34409.9	10.4461	2096.71	1080.94	1922.17	3251.38	25373.1	685.601	7.6486	6.98651	7.56173	8.08714	10.1415	6.53175	83	0	16	67	4.43082	0	2.83321	4.21951	9.22222	0	1	0	44.828	48.348	0.108341	5.07985	0.375366	0.636577	1212	506210	561811	1068021	0.00950197
BEL	AUT	2013	31	2.95492	1	1	34394.8	10.4457	1529.37	1779.87	1892.79	3231.33	25057	904.422	7.33327	7.48486	7.54634	8.08096	10.1289	6.8084	83	0	16	67	4.43082	0	2.83321	4.21951	9.22222	0	1	0	46.878	50.547	0.102834	5.09245	0.361319	0.620576	1103	590503	625201	1215704	0.00807187
BEL	AUT	2014	31	3.08429	1	1	34921.2	10.4609	1887.72	1636.37	1720.67	3655.89	25021.5	999.056	7.54366	7.40084	7.45105	8.20437	10.1275	6.90781	138	9	25	104	4.93447	2.30259	3.2581	4.65396	15.0833	0	1	0	47.439	51.323	0.0903863	5.11196	0.383072	0.604316	1196	577236	556045	1133281	0.00749334
BEL	AUT	2015	31	3.04969	1	1	36133.1	10.495	2140.05	2260.62	1901.39	3727.67	24751.1	1352.26	7.66905	7.72384	7.55087	8.22381	10.1167	7.21027	144	9	28	107	4.97673	2.30259	3.3673	4.68213	15.75	0	1	0	40.357	43.665	0.0748558	5.12986	0.362243	0.582216	1180	603551	549341	1152892	0.00702683
BEL	AUT	2016	31	3.11655	1	1	37237.6	10.5251	1361.64	1843.71	5275.81	3806.71	24367.7	581.959	7.21718	7.52008	8.57108	8.24478	10.1011	6.36812	153	9	31	113	5.03695	2.30259	3.46574	4.7362	16.75	0	1	0	41.096	44.177	0.0762165	5.14073	0.356429	0.609766	1219	599392	517412	1116804	0.0104791
BEL	AUT	2017	31	3.05656	1	1	37398.4	10.5294	1605.43	2718.77	1001.66	4276.33	27125.7	670.494	7.38177	7.9083	6.91041	8.36109	10.2083	6.5095	170	12	37	121	5.14166	2.56495	3.63759	4.80402	18.5556	0	1	0	44.198	47.429	0.079391	5.1683	0.383646	0.620576	1354	707811	580176	1287987	0.00986604
BEL	AUT	2018	31	3.09179	1	1	38550.9	10.5598	1228.85	3488.99	1494.95	7203.01	24372.5	762.6	7.11465	8.15766	7.31052	8.88239	10.1013	6.63804	216	18	58	140	5.3799	2.94444	4.07754	4.94876	23.5	0	1	0	47.549	51.487	0.0852659	5.1712	0.375297	0.636577	1301	544160	502433	1046593	0.00814452
BEL	AUT	2019	31	3.13247	1	1	39923	10.5947	2229.21	4377.7	1918.91	9884.54	20468.2	1044.42	7.70985	8.38451	7.56003	9.19883	9.92668	6.95217	248	24	70	154	5.51745	3.21888	4.26268	5.04343	26.8889	0	1	0	46.599	50.114	0.07892	5.18194	0.376198	0.636577	1355	658309	583747	1242056	0.00804583
BEL	AUT	2020	31	3.18681	1	1	38357.9	10.5547	2213.28	3040.44	1994.96	11632.6	18622.8	853.843	7.70268	8.02009	7.59888	9.36165	9.8322	6.75092	266	27	79	160	5.58725	3.3322	4.38203	5.0814	28.8056	0	1	0	45.189	48.589	0.0674789	5.1877	0.374722	0.636577	1314	683653	604255	1287908	0.00835734
BEL	AUT	2021	31		1	1	40401.3	10.6066	2023.36	1988.41	2986.48	11351.8	20791.3	1259.94	7.61301	7.59559	8.00218	9.33722	9.94234	7.13962	266	27	79	160	5.58725	3.3322	4.38203	5.0814	28.8056	0	1	0	51.768	53.268	0.0514193	5.22207	0.372706	0.620576	1388	677282	555736	1233018	0.00826934
BEL	DNK	2010	32	2.91707	1	1	34038.1	10.4353	978.26	4149.65	821.984	5370.33	21768.6	949.28	6.8868	8.33102	6.71294	8.58883	9.98827	6.85676	59	0	10	49	4.09434	0	2.3979	3.91202	6.55556	0	0	0	44.358	57.648	0.251909	5.11415	0.136944	1.09192	1066	431613	473358	904971	0.00705356
BEL	DNK	2011	32	2.94465	1	1	34482.6	10.4482	1257.73	4107.64	765.899	6059.58	21210	1081.8	7.13786	8.32085	6.64236	8.70956	9.96227	6.98731	59	0	10	49	4.09434	0	2.3979	3.91202	6.55556	0	0	0	47.814	61.304	0.257278	5.14412	0.122127	0.887891	1188	436163	484120	920283	0.00689008
BEL	DNK	2012	32	2.98125	1	1	34679	10.4539	2066.33	3282.46	891.769	5716.18	21188.7	1533.58	7.63401	8.09665	6.79433	8.65123	9.96127	7.33601	83	0	16	67	4.43082	0	2.83321	4.21951	9.22222	0	0	0	44.828	57.636	0.254614	5.15318	0.36651	0.883768	1212	506210	561811	1068021	0.00796489
BEL	DNK	2013	32	2.97048	1	1	34831.9	10.4583	2562.79	3508.89	1119.45	6216.98	20211.3	1212.44	7.84924	8.16334	7.02149	8.7352	9.91405	7.10122	83	0	16	67	4.43082	0	2.83321	4.21951	9.22222	0	0	0	46.878	59.832	0.259867	5.17502	0.177316	0.896088	1103	590503	625201	1215704	0.00722546
BEL	DNK	2014	32	2.91409	1	1	35448.9	10.4759	1313.52	3941.38	1496.6	6522.7	20813.6	1361.16	7.18123	8.27954	7.31162	8.7832	9.94341	7.21683	138	9	25	104	4.93447	2.30259	3.2581	4.65396	15.0833	0	0	0	47.439	62.426	0.259638	5.19844	0.284905	0.871293	1196	577236	556045	1133281	0.00699988
BEL	DNK	2015	32	3.05497	1	1	36510.1	10.5054	649.783	4203.04	1264.6	7349.22	21514.5	1528.94	6.47818	8.3438	7.1433	8.90249	9.97653	7.33299	144	9	28	107	4.97673	2.30259	3.3673	4.68213	15.75	0	0	0	40.357	53.015	0.261315	5.20061	0.261411	0.858662	1180	603551	549341	1152892	0.00704345
BEL	DNK	2016	32	3.09283	1	1	37248	10.5254	561.035	3537.05	3188.22	7052.96	21703	1205.77	6.33156	8.17133	8.06753	8.86135	9.98525	7.0957	153	9	31	113	5.03695	2.30259	3.46574	4.7362	16.75	0	0	0	41.096	53.418	0.27793	5.21213	0.246213	0.871293	1219	599392	517412	1116804	0.00809229
BEL	DNK	2017	32	2.93124	1	1	38097.3	10.5479	623.271	4313.34	2343.63	7161.01	22620.8	1035.3	6.43658	8.3697	7.75988	8.87655	10.0267	6.94341	170	12	37	121	5.14166	2.56495	3.63759	4.80402	18.5556	0	0	0	44.198	57.61	0.28711	5.21916	0.230935	0.86289	1354	707811	580176	1287987	0.00813219
BEL	DNK	2018	32	2.96603	1	1	38902.9	10.5689	834.16	5160.36	1512.24	7480.07	22742.7	1173.37	6.72762	8.54896	7.32201	8.92013	10.032	7.06849	216	18	58	140	5.3799	2.94444	4.07754	4.94876	23.5	0	0	0	47.549	61.592	0.288632	5.22557	0.231172	0.875469	1301	544160	502433	1046593	0.00899862
BEL	DNK	2019	32	2.89685	1	1	39596.8	10.5865	1869.34	3878.78	1679.09	8288.83	22754.7	1126.05	7.53388	8.26353	7.42661	9.02278	10.0326	7.02735	248	24	70	154	5.51745	3.21888	4.26268	5.04343	26.8889	0	0	0	46.599	59.776	0.282916	5.23815	0.241608	0.875469	1355	658309	583747	1242056	0.00959476
BEL	DNK	2020	32	2.96873	1	1	38213.3	10.551	1294.39	4267.52	2284.47	7974.49	21402	990.449	7.16656	8.35902	7.73433	8.98413	9.97128	6.89917	266	27	79	160	5.58725	3.3322	4.38203	5.0814	28.8056	0	0	0	45.189	61.063	0.31928	5.23684	0.189438	0.8671	1314	683653	604255	1287908	0.00982455
BEL	DNK	2021	32		1	1	40669.4	10.6133	2363.77	4801.94	3977.73	7710.26	20849.2	966.512	7.76843	8.47698	8.28872	8.95044	9.94512	6.87473	266	27	79	160	5.58725	3.3322	4.38203	5.0814	28.8056	0	0	0	51.768	67.803	0.306097	5.25569	0.137769	0.871293	1388	677282	555736	1233018	0.0101458
BEL	FRA	2010	33	2.17857	1	1	34130.7	10.438	1874.68	3269.43	1369.16	5368.85	21301.8	946.795	7.53673	8.09268	7.22268	8.58856	9.96659	6.85414	59	0	10	49	4.09434	0	2.3979	3.91202	6.55556	1	1	0	44.358	40.706	0.109896	5.04291	1.53158	0.451076	1066	431613	473358	904971	0.110948
BEL	FRA	2011	33	2.19161	1	1	34301.5	10.443	1733.15	2978.64	1795.65	5566.69	21365.5	861.819	7.45827	7.99956	7.49368	8.62474	9.96958	6.7602	59	0	10	49	4.09434	0	2.3979	3.91202	6.55556	1	1	0	47.814	43.81	0.0968262	5.0716	1.51413	0.10436	1188	436163	484120	920283	0.120002
BEL	FRA	2012	33	2.22707	1	1	34886.3	10.4599	1427.41	3624.26	2044.54	5301.83	21750.6	737.726	7.26432	8.19568	7.62342	8.576	9.98744	6.60493	83	0	16	67	4.43082	0	2.83321	4.21951	9.22222	1	1	0	44.828	40.908	0.0997027	5.08858	1.48528	0.122218	1212	506210	561811	1068021	0.128044
BEL	FRA	2013	33	2.23703	1	1	34773.7	10.4566	1262.92	3097.58	2104.57	5572.21	22096	640.363	7.14198	8.0387	7.65234	8.62573	10.0032	6.4636	83	0	16	67	4.43082	0	2.83321	4.21951	9.22222	1	1	0	46.878	42.503	0.0989899	5.10042	1.46271	0.0861777	1103	590503	625201	1215704	0.127684
BEL	FRA	2014	33	2.27592	1	1	35416	10.4749	1022.22	3328.99	2489.38	5516.43	22226.7	832.305	6.93071	8.11072	7.82019	8.61567	10.0091	6.7254	138	9	25	104	4.93447	2.30259	3.2581	4.65396	15.0833	1	1	0	47.439	42.955	0.105379	5.12842	1.45787	0.0582689	1196	577236	556045	1133281	0.125925
BEL	FRA	2015	33	2.22702	1	1	36517	10.5056	1104.09	3544.21	2312.07	6171.68	22464.8	920.085	7.00768	8.17335	7.74633	8.72789	10.0198	6.82555	144	9	28	107	4.97673	2.30259	3.3673	4.68213	15.75	1	1	0	40.357	36.527	0.112281	5.09411	1.46851	0.00995033	1180	603551	549341	1152892	0.11429
BEL	FRA	2016	33	2.22238	1	1	37027.7	10.5194	960.531	3250.68	2624.97	5790.31	23442.2	958.973	6.86853	8.08693	7.8732	8.66411	10.0623	6.86691	153	9	31	113	5.03695	2.30259	3.46574	4.7362	16.75	1	1	0	41.096	36.855	0.111549	5.1107	1.45287	0	1219	599392	517412	1116804	0.120191
BEL	FRA	2017	33	2.19888	1	1	38028.9	10.5461	1701.8	3489.57	2371.56	6551.77	22986	928.17	7.44003	8.15782	7.77173	8.78764	10.0427	6.83429	170	12	37	121	5.14166	2.56495	3.63759	4.80402	18.5556	1	1	0	44.198	38.781	0.104009	5.12505	1.44961	0.00995033	1354	707811	580176	1287987	0.117272
BEL	FRA	2018	33	2.19666	1	1	38595.7	10.5609	1739.46	2859.68	1836.46	7326.06	23813.5	1020.59	7.4619	7.95881	7.51614	8.89933	10.078	6.92912	216	18	58	140	5.3799	2.94444	4.07754	4.94876	23.5	1	1	0	47.549	41.593	0.102334	5.13985	1.44304	0.165514	1301	544160	502433	1046593	0.110759
BEL	FRA	2019	33	2.19179	1	1	39318.6	10.5795	1317.8	2769.76	1867.28	7757.75	24427.5	1178.59	7.18448	7.92688	7.53277	8.95658	10.1035	7.07292	248	24	70	154	5.51745	3.21888	4.26268	5.04343	26.8889	1	1	0	46.599	40.579	0.104445	5.15684	1.43602	0.157004	1355	658309	583747	1242056	0.103893
BEL	FRA	2020	33	2.34717	1	1	37903	10.5428	1293.32	3000.59	2015.05	8120.67	22641.2	832.17	7.16574	8.0069	7.60889	9.00229	10.0276	6.72524	266	27	79	160	5.58725	3.3322	4.38203	5.0814	28.8056	1	1	0	45.189	39.037	0.128774	5.17181	1.41658	0.19062	1314	683653	604255	1287908	0.100561
BEL	FRA	2021	33		1	1	39485.1	10.5837	1885.03	6.55509	2392.43	8895.31	25217.3	1088.49	7.54223	2.02222	7.78048	9.09339	10.1353	6.99346	266	27	79	160	5.58725	3.3322	4.38203	5.0814	28.8056	1	1	0	51.768	43.519	0.121733	5.18674	1.39574	0.19062	1388	677282	555736	1233018	0.0929039
BEL	DEU	2010	34	2.73024	1	1	34405.2	10.446	1390.58	4491.63	2010.99	5466.24	20538.2	507.566	7.23819	8.41019	7.60688	8.60653	9.93009	6.23159	59	0	10	49	4.09434	0	2.3979	3.91202	6.55556	1	1	0	44.358	41.723	0.0520376	5.07292	1.69348	0.86289	1066	431613	473358	904971	0.0772673
BEL	DEU	2011	34	2.80555	1	1	34498.4	10.4487	1307.95	4605.16	2131.11	5211.51	20741	501.686	7.17698	8.43515	7.66487	8.55882	9.93992	6.21996	59	0	10	49	4.09434	0	2.3979	3.91202	6.55556	1	1	0	47.814	45.871	0.00120758	5.09301	1.69473	0.625938	1188	436163	484120	920283	0.0817153
BEL	DEU	2012	34	2.88166	1	1	35068.5	10.4651	1216.18	3818.92	2861.67	5161.49	21572.8	437.443	7.10429	8.24798	7.95951	8.54917	9.97924	6.08323	83	0	16	67	4.43082	0	2.83321	4.21951	9.22222	1	1	0	44.828	43.932	0.00234319	5.09418	1.69064	0.631272	1212	506210	561811	1068021	0.0819079
BEL	DEU	2013	34	2.83599	1	1	34978	10.4625	1245.18	3517.39	2802.68	4949.64	21905	558.082	7.12784	8.16576	7.93869	8.50727	9.99452	6.3263	83	0	16	67	4.43082	0	2.83321	4.21951	9.22222	1	1	0	46.878	46.269	0.00411205	5.11404	1.65139	0.582216	1103	590503	625201	1215704	0.0824115
BEL	DEU	2014	34	2.87784	1	1	35379.1	10.4739	1037.82	3751.47	1996.02	5367.43	22363.5	862.831	6.94584	8.23017	7.59941	8.58829	10.0152	6.76138	138	9	25	104	4.93447	2.30259	3.2581	4.65396	15.0833	1	1	0	47.439	47.903	0.0105754	5.14277	1.66507	0.559616	1196	577236	556045	1133281	0.0851865
BEL	DEU	2015	34	2.93379	1	1	36972.9	10.518	1167.74	4362.14	3986.03	5090.96	21583.9	782.112	7.06368	8.38095	8.2908	8.53542	9.97975	6.66328	144	9	28	107	4.97673	2.30259	3.3673	4.68213	15.75	1	1	0	40.357	41.177	0.00231295	5.15122	1.68102	0.457425	1180	603551	549341	1152892	0.083425
BEL	DEU	2016	34	2.94039	1	1	36942.4	10.5171	1213.9	2235.15	3076.26	5587.92	23926.9	902.319	7.10242	7.71251	8.0318	8.62854	10.0828	6.80608	153	9	31	113	5.03695	2.30259	3.46574	4.7362	16.75	1	1	0	41.096	41.936	0.00877144	5.1398	1.68468	0.494696	1219	599392	517412	1116804	0.0790756
BEL	DEU	2017	34	3.0471	1	1	37834.4	10.541	942.77	2217.45	3178.77	6274.96	24380.5	839.915	6.84988	7.70457	8.06456	8.74448	10.1016	6.73449	170	12	37	121	5.14166	2.56495	3.63759	4.80402	18.5556	1	1	0	44.198	44.653	0.0192698	5.14792	1.6958	0.470004	1354	707811	580176	1287987	0.0766114
BEL	DEU	2018	34	3.11011	1	1	38735.6	10.5645	1160.9	1828.34	3968.64	6859.96	24127.4	790.415	7.05781	7.51171	8.28643	8.8336	10.0911	6.67382	216	18	58	140	5.3799	2.94444	4.07754	4.94876	23.5	1	1	0	47.549	47.974	0.0128103	5.16869	1.69996	0.398776	1301	544160	502433	1046593	0.0754359
BEL	DEU	2019	34	3.16779	1	1	39505.2	10.5842	1883.72	1936.21	3884.91	6689.71	24058.3	1052.42	7.54154	7.569	8.26511	8.80847	10.0883	6.95979	248	24	70	154	5.51745	3.21888	4.26268	5.04343	26.8889	1	1	0	46.599	46.795	0.00410659	5.18408	1.69282	0.398776	1355	658309	583747	1242056	0.0758545
BEL	DEU	2020	34	3.1093	1	1	38387	10.5555	1532.28	2055.41	5291.24	7854.61	20726.3	927.258	7.33516	7.62872	8.574	8.96898	9.9392	6.83331	266	27	79	160	5.58725	3.3322	4.38203	5.0814	28.8056	1	1	0	45.189	46.253	0.0250484	5.20037	1.70198	0.385262	1314	683653	604255	1287908	0.0769566
BEL	DEU	2021	34		1	1	40201	10.6017	2556.09	3482.33	2213.6	8388.13	22421.6	1139.19	7.84663	8.15574	7.70283	9.03469	10.0178	7.03895	266	27	79	160	5.58725	3.3322	4.38203	5.0814	28.8056	1	1	0	51.768	50.802	0.00570783	5.21613	1.71209	0.378436	1388	677282	555736	1233018	0.070477
BEL	ITA	2010	35	1.21797	1	1	34660.1	10.4534	2273.91	1885.28	2820.82	10684.3	16795.1	200.595	7.7297	7.54236	7.94514	9.27663	9.7289	5.30626	59	0	10	49	4.09434	0	2.3979	3.91202	6.55556	0	0	0	44.358	35.876	0.21576	4.87764	1.0811	0.48858	1066	431613	473358	904971	0.0238426
BEL	ITA	2011	35	1.20155	1	1	34423.8	10.4465	2010.28	1652.51	3195.49	10594.4	16653.5	317.586	7.60652	7.41065	8.06981	9.26818	9.72043	5.76389	59	0	10	49	4.09434	0	2.3979	3.91202	6.55556	0	0	0	47.814	38.367	0.214224	4.91265	1.03376	0.751416	1188	436163	484120	920283	0.0234699
BEL	ITA	2012	35	1.26219	1	1	35369	10.4736	1434.38	1869.81	4649.99	9611.86	17520.7	282.234	7.26919	7.53412	8.44484	9.17086	9.7712	5.64627	83	0	16	67	4.43082	0	2.83321	4.21951	9.22222	0	0	0	44.828	35.132	0.248346	4.91669	0.96126	0.732368	1212	506210	561811	1068021	0.0259674
BEL	ITA	2013	35	1.30107	1	1	34938.8	10.4614	1117.78	2134.75	3138.21	8154.94	20094.8	298.307	7.02	7.66658	8.05172	9.0065	9.90826	5.70147	83	0	16	67	4.43082	0	2.83321	4.21951	9.22222	0	0	0	46.878	35.926	0.278389	4.94613	0.942385	0.770108	1103	590503	625201	1215704	0.02692
BEL	ITA	2014	35	1.3384	1	1	35272.1	10.4709	1100.02	1894.88	2056.78	10040.6	19637	542.821	7.004	7.54744	7.62938	9.21449	9.88522	6.29862	138	9	25	104	4.93447	2.30259	3.2581	4.65396	15.0833	0	0	0	47.439	35.397	0.298832	4.94619	0.911272	0.792993	1196	577236	556045	1133281	0.0250753
BEL	ITA	2015	35	1.3385	1	1	36374.1	10.5016	809.425	2011.26	2010.14	9940.69	20940.9	661.702	6.69756	7.60701	7.60646	9.20449	9.94951	6.49633	144	9	28	107	4.97673	2.30259	3.3673	4.68213	15.75	0	0	0	40.357	30.049	0.30453	4.96421	0.922912	0.824175	1180	603551	549341	1152892	0.0258481
BEL	ITA	2016	35	1.36642	1	1	36710.2	10.5108	881.111	1407.02	2160.97	8644.51	23049.7	566.857	6.78232	7.24994	7.67878	9.06479	10.0455	6.34187	153	9	31	113	5.03695	2.30259	3.46574	4.7362	16.75	0	0	0	41.096	30.527	0.297504	4.99614	0.867838	0.779325	1219	599392	517412	1116804	0.0279715
BEL	ITA	2017	35	1.37013	1	1	37988.4	10.5451	994.104	2395.22	2701.39	9642.18	21565.1	690.43	6.90285	7.78165	7.90189	9.17401	9.97888	6.53876	170	12	37	121	5.14166	2.56495	3.63759	4.80402	18.5556	0	0	0	44.198	32.407	0.291678	5.01567	0.931469	0.770108	1354	707811	580176	1287987	0.0261304
BEL	ITA	2018	35	1.42443	1	1	38972.6	10.5706	1098.56	2144.59	2485.72	12187.9	20224.8	831.079	7.00266	7.67117	7.81872	9.40828	9.91471	6.72393	216	18	58	140	5.3799	2.94444	4.07754	4.94876	23.5	0	0	0	47.549	34.622	0.29378	5.09396	0.920386	0.770108	1301	544160	502433	1046593	0.023915
BEL	ITA	2019	35	1.46159	1	1	40023.9	10.5973	2809.24	2672.81	2592.84	12502.1	18562.5	884.352	7.94103	7.89126	7.86089	9.43373	9.82895	6.78599	248	24	70	154	5.51745	3.21888	4.26268	5.04343	26.8889	0	0	0	46.599	33.673	0.294389	5.06339	0.89625	0.774727	1355	658309	583747	1242056	0.0251127
BEL	ITA	2020	35	1.5274	1	1	38384	10.5554	3155.39	1963.34	1724.5	13175.5	17375.8	989.458	8.05718	7.58291	7.45327	9.48619	9.76289	6.89817	266	27	79	160	5.58725	3.3322	4.38203	5.0814	28.8056	0	0	0	45.189	31.835	0.324172	5.08766	0.859815	0.783902	1314	683653	604255	1287908	0.0249138
BEL	ITA	2021	35		1	1	40570.6	10.6108	5128.64	299.592	3282.34	12158.2	18751	950.892	8.54279	5.70575	8.09662	9.40584	9.83905	6.85845	266	27	79	160	5.58725	3.3322	4.38203	5.0814	28.8056	0	0	0	51.768	35.551	0.307347	5.12188	0.820041	0.774727	1388	677282	555736	1233018	0.0264256
BEL	JPN	2010	36	3.10495	1	0	33605.5	10.4225	277.743	3141.73	980.17	3379.79	25646.4	179.677	5.63029	8.05285	6.88875	8.12587	10.1522	5.19671	0	0	0	0	0	0	0	0	0	0	0	0	44.358	43.118	0.188558	5.04889	1.79834	0.587787	1066	431613	473358	904971	0.0106474
BEL	JPN	2011	36	3.20537	1	0	34074.5	10.4363	395.853	3275.15	4339	3509.18	22325.5	229.825	5.98357	8.09442	8.37563	8.16342	10.0135	5.44166	0	0	0	0	0	0	0	0	0	0	0	0	47.814	46.204	0.19026	5.07932	1.81461	0.198851	1188	436163	484120	920283	0.012162
BEL	JPN	2012	36	3.17371	1	0	34390.3	10.4456	217.085	3588.08	932.416	3327.95	26052.7	272.106	5.38488	8.18565	6.83885	8.11041	10.1679	5.60986	0	0	0	0	0	0	0	0	0	0	0	0	44.828	46.679	0.176173	5.07653	1.87878	0.231112	1212	506210	561811	1068021	0.0119706
BEL	JPN	2013	36	3.27896	1	0	34567.5	10.4507	281.537	3546.34	1967.65	3370.79	25268	133.194	5.64381	8.17395	7.5851	8.1232	10.1373	4.89928	0	0	0	0	0	0	0	0	0	0	0	0	46.878	38.634	0.154746	5.13809	1.62763	0.254642	1103	590503	625201	1215704	0.010962
BEL	JPN	2014	36	3.36788	1	0	34855.6	10.459	413.149	2835.25	1098.38	3429.14	25555.7	1523.96	6.02623	7.95024	7.0025	8.14036	10.1487	7.32972	0	0	0	0	0	0	0	0	0	0	0	0	47.439	38.096	0.161684	5.15967	1.49597	0.239017	1196	577236	556045	1133281	0.0102714
BEL	JPN	2015	36	3.24071	1	0	35667.8	10.482	312.367	2138.78	992.948	3396.75	27313.7	1513.24	5.74738	7.66846	6.90168	8.13087	10.2152	7.32267	0	0	0	0	0	0	0	0	0	0	0	0	40.357	34.474	0.159552	5.17111	1.52851	0.207014	1180	603551	549341	1152892	0.0104655
BEL	JPN	2016	36	3.10666	1	0	36150.9	10.4955	326.797	-2307.53	4011.35	4205.47	27886.7	2028.04	5.7924	0	8.29713	8.34438	10.2359	7.61532	0	0	0	0	0	0	0	0	0	0	0	0	41.096	38.894	0.159055	5.19128	1.56905	0.239017	1219	599392	517412	1116804	0.00992327
BEL	JPN	2017	36	3.16636	1	0	36249.9	10.4982	467.453	-4820.79	2864.44	4384.29	32023.4	1331.1	6.14944	0	7.96048	8.38601	10.3743	7.19451	0	0	0	0	0	0	0	0	0	0	0	0	44.198	38.834	0.153835	5.18965	1.49898	0.223144	1354	707811	580176	1287987	0.00813219
BEL	JPN	2018	36	3.22114	1	1	36585.3	10.5074	456.544	-5648.64	1306.84	4882.65	33396.9	2191.03	6.12587	0	7.17613	8.49365	10.4162	7.69258	14	3	6	5	2.70805	1.38629	1.94591	1.79176	1.47222	0	0	0	47.549	39.727	0.159372	5.17837	1.43876	0.231112	1301	544160	502433	1046593	0.00822078
BEL	JPN	2019	36	3.21489	1	1	40146.6	10.6003	1150.85	-4477.4	14213.7	3681.25	22946.5	2631.76	7.04912	0	9.56203	8.21128	10.041	7.87579	14	3	6	5	2.70805	1.38629	1.94591	1.79176	1.47222	0	0	0	46.599	40.458	0.178956	5.20952	1.47459	0.239017	1355	658309	583747	1242056	0.00935094
BEL	JPN	2020	36	3.2746	1	1	38910.6	10.569	1787.13	-617.263	11329	3738.18	20667.8	2005.65	7.48892	0	9.33521	8.22662	9.93638	7.60422	14	3	6	5	2.70805	1.38629	1.94591	1.79176	1.47222	0	0	0	45.189	39.918	0.160315	5.20261	1.47998	0.223144	1314	683653	604255	1287908	0.0113205
BEL	JPN	2021	36		1	1	44682.4	10.7074	724.85	33468.2	357.869	1265.65	8410.71	455.157	6.58734	10.4184	5.88296	7.14413	9.03738	6.12284	14	3	6	5	2.70805	1.38629	1.94591	1.79176	1.47222	0	0	0	51.768	39.285	0.190781	5.16879	1.4856	0.00995033	1388	677282	555736	1233018	0.0269303
BEL	LUX	2010	37	1.42373	1	1	36977	10.5181	2346.63	20990.2	809.196	5366.44	6524.03	940.548	7.76116	9.95186	6.69728	8.58811	8.7834	6.84753	59	0	10	49	4.09434	0	2.3979	3.91202	6.55556	1	1	0	44.358	102.857	0.985246	5.12551	2.89333	0.900161	1066	431613	473358	904971	0.0386462
BEL	LUX	2011	37	1.42453	1	1	37198.5	10.5241	1823.07	19556.1	800.958	5334.22	8565.51	1118.67	7.50882	9.88109	6.68706	8.58209	9.05562	7.02079	59	0	10	49	4.09434	0	2.3979	3.91202	6.55556	1	1	0	47.814	113.739	0.969616	5.1454	2.84172	0.672944	1188	436163	484120	920283	0.0433094
BEL	LUX	2012	37	1.20664	1	1	36563.2	10.5068	1740.2	14231.4	1386.17	5792.85	12561.9	850.693	7.46233	9.56327	7.23502	8.66455	9.4385	6.74723	83	0	16	67	4.43082	0	2.83321	4.21951	9.22222	1	1	0	44.828	106.023	0.960801	5.15138	2.72885	0.667829	1212	506210	561811	1068021	0.0373325
BEL	LUX	2013	37	1.23381	1	1	36875.2	10.5153	1841.09	15366.5	750.591	5238.45	12041.1	1637.49	7.51866	9.64001	6.62219	8.56397	9.39616	7.40153	83	0	16	67	4.43082	0	2.83321	4.21951	9.22222	1	1	0	46.878	110.697	0.969046	5.17018	2.73158	0.683097	1103	590503	625201	1215704	0.0419076
BEL	LUX	2014	37	1.217	1	1	36905.7	10.5161	2096.35	11672.6	575.342	6491.38	14244.2	1825.8	7.64843	9.36509	6.3567	8.77838	9.56417	7.51032	138	9	25	104	4.93447	2.30259	3.2581	4.65396	15.0833	1	1	0	47.439	119.173	0.960146	5.19112	2.66447	0.672944	1196	577236	556045	1133281	0.0462211
BEL	LUX	2015	37	1.25226	1	1	38128.6	10.5487	2088.21	12232.5	841.772	5484.94	15516.5	1964.59	7.64454	9.41194	6.7367	8.60994	9.64973	7.58355	144	9	28	107	4.97673	2.30259	3.3673	4.68213	15.75	1	1	0	40.357	101.91	0.944576	5.20087	2.62991	0.667829	1180	603551	549341	1152892	0.0432076
BEL	LUX	2016	37	1.2669	1	1	38758.7	10.5651	1817.09	13649.2	877.717	5272.79	15376.4	1765.51	7.50554	9.52151	6.77846	8.5705	9.64065	7.47676	153	9	31	113	5.03695	2.30259	3.46574	4.7362	16.75	1	1	0	41.096	102.831	0.964081	5.21848	2.67487	0.703098	1219	599392	517412	1116804	0.0428319
BEL	LUX	2017	37	1.23898	1	1	40134.6	10.6	1795.29	16204.2	693.619	5608.22	14307.8	1525.41	7.49348	9.69309	6.54336	8.63217	9.56863	7.33067	170	12	37	121	5.14166	2.56495	3.63759	4.80402	18.5556	1	1	0	44.198	110.193	0.940644	5.22059	2.68767	0.698135	1354	707811	580176	1287987	0.0437604
BEL	LUX	2018	37	1.1718	1	1	40977.4	10.6208	1858.59	17130.4	599.009	5708.34	14300.4	1380.67	7.52811	9.74867	6.39694	8.64986	9.56811	7.23105	216	18	58	140	5.3799	2.94444	4.07754	4.94876	23.5	1	1	0	47.549	117.255	0.920256	5.22418	2.69471	0.667829	1301	544160	502433	1046593	0.0454354
BEL	LUX	2019	37	1.18287	1	1	41847.6	10.6418	1722.68	17774.9	797.305	5469.77	14630.7	1452.26	7.45222	9.7856	6.68249	8.60718	9.59095	7.28156	248	24	70	154	5.51745	3.21888	4.26268	5.04343	26.8889	1	1	0	46.599	113.219	0.906603	5.23322	2.76199	0.672944	1355	658309	583747	1242056	0.0454639
BEL	LUX	2020	37	1.11885	1	1	40005.9	10.5968	2067.03	15804.4	437.67	6608.75	13956.5	1131.6	7.63435	9.66811	6.08375	8.7963	9.54377	7.03227	266	27	79	160	5.58725	3.3322	4.38203	5.0814	28.8056	1	1	0	45.189	116.356	0.94136	5.24695	2.62919	0.672944	1314	683653	604255	1287908	0.0458618
BEL	LUX	2021	37		1	1	43017	10.6694	1774.2	20406.1	494.126	6784.1	12529.6	1028.98	7.48167	9.92364	6.20481	8.82248	9.43593	6.93729	266	27	79	160	5.58725	3.3322	4.38203	5.0814	28.8056	1	1	0	51.768	135.683	0.919678	5.25462	2.50598	0.667829	1388	677282	555736	1233018	0.0565837
BEL	NLD	2010	38	1.70404	1	1	34792.1	10.4572	1095.59	7324.61	1434.49	5875.84	17841.3	1220.29	6.99996	8.89913	7.26926	8.67877	9.78933	7.10766	59	0	10	49	4.09434	0	2.3979	3.91202	6.55556	1	1	0	44.358	50.338	0.109713	5.1261	0.319339	0.887891	1066	431613	473358	904971	0.10347
BEL	NLD	2011	38	1.88131	1	1	34679.8	10.4539	1156.74	5405.66	1305.72	5835.81	20084	891.805	7.05423	8.59539	7.17527	8.67194	9.90773	6.79437	59	0	10	49	4.09434	0	2.3979	3.91202	6.55556	1	1	0	47.814	53.541	0.116649	5.15346	0.307861	0.693147	1188	436163	484120	920283	0.102386
BEL	NLD	2012	38	1.91627	1	1	34715.1	10.455	1168.31	4029.98	1026.42	5858.72	21870.7	760.975	7.06417	8.30177	6.93481	8.67586	9.99295	6.63591	83	0	16	67	4.43082	0	2.83321	4.21951	9.22222	1	1	0	44.828	49.128	0.101428	5.15664	0.402351	0.678034	1212	506210	561811	1068021	0.1038
BEL	NLD	2013	38	2.15606	1	1	34613.5	10.452	1011.82	3714.47	985.23	5552.39	22414.7	934.933	6.92049	8.22026	6.89389	8.62216	10.0175	6.84154	83	0	16	67	4.43082	0	2.83321	4.21951	9.22222	1	1	0	46.878	50.793	0.0973086	5.1712	0.264387	0.636577	1103	590503	625201	1215704	0.0976056
BEL	NLD	2014	38	2.1733	1	1	35247.3	10.4702	922.189	3690.65	1296.15	5947.04	22238.3	1152.95	6.82783	8.21383	7.16793	8.69082	10.0096	7.05094	138	9	25	104	4.93447	2.30259	3.2581	4.65396	15.0833	1	1	0	47.439	52.157	0.0966212	5.17426	0.242736	0.625938	1196	577236	556045	1133281	0.105071
BEL	NLD	2015	38	2.14606	1	1	36129.1	10.4949	742.505	3462.18	867.927	6143.49	23964.4	948.545	6.61138	8.14994	6.76726	8.72331	10.0844	6.85598	144	9	28	107	4.97673	2.30259	3.3673	4.68213	15.75	1	1	0	40.357	44.293	0.0971767	5.17489	0.247578	0.652325	1180	603551	549341	1152892	0.118875
BEL	NLD	2016	38	2.15081	1	1	36868.1	10.5151	718.235	3962.11	1493.55	5391.62	24382.2	920.458	6.57819	8.28478	7.30958	8.59279	10.1016	6.82596	153	9	31	113	5.03695	2.30259	3.46574	4.7362	16.75	1	1	0	41.096	45.295	0.106011	5.17574	0.276692	0.693147	1219	599392	517412	1116804	0.121908
BEL	NLD	2017	38	2.17857	1	1	37925	10.5434	915.138	4470.5	1640.72	6052.62	23982.3	863.643	6.82017	8.40548	7.4035	8.70841	10.0851	6.76232	170	12	37	121	5.14166	2.56495	3.63759	4.80402	18.5556	1	1	0	44.198	48.675	0.116579	5.19782	0.226015	0.688135	1354	707811	580176	1287987	0.120464
BEL	NLD	2018	38	2.1388	1	1	38775.7	10.5656	1414.96	4946.27	1225.54	6953.4	23411.2	824.307	7.25556	8.50659	7.11195	8.84713	10.061	6.71576	216	18	58	140	5.3799	2.94444	4.07754	4.94876	23.5	1	1	0	47.549	53.045	0.120855	5.19595	0.24381	0.672944	1301	544160	502433	1046593	0.119804
BEL	NLD	2019	38	2.18435	1	1	39502	10.5841	1265.63	4948.78	1348.58	6597.32	24310.2	1031.46	7.14411	8.5071	7.20755	8.79457	10.0987	6.9397	248	24	70	154	5.51745	3.21888	4.26268	5.04343	26.8889	1	1	0	46.599	52.476	0.116713	5.21256	0.247463	0.672944	1355	658309	583747	1242056	0.120458
BEL	NLD	2020	38	2.3045	1	1	37907.1	10.5429	2000.1	4242.92	1392.12	6421.47	23100.4	750.022	7.60145	8.35324	7.2393	8.76756	10.0476	6.62144	266	27	79	160	5.58725	3.3322	4.38203	5.0814	28.8056	1	1	0	45.189	52.396	0.130948	5.20872	0.254343	0.647103	1314	683653	604255	1287908	0.120225
BEL	NLD	2021	38		1	1	40339	10.6051	1488.77	6458.01	1339.08	7743.29	22519.2	790.644	7.30638	8.77323	7.20049	8.95471	10.0222	6.67411	266	27	79	160	5.58725	3.3322	4.38203	5.0814	28.8056	1	1	0	51.768	58.061	0.116936	5.2195	0.261522	0.667829	1388	677282	555736	1233018	0.123251
BEL	SWE	2010	39	3.16789	1	1	33724.2	10.426	455.367	1379.72	1836.59	5624.59	24238.5	189.376	6.1233	7.23036	7.51621	8.63508	10.0957	5.249	59	0	10	49	4.09434	0	2.3979	3.91202	6.55556	0	0	0	44.358	52.076	0.195566	5.12182	0.0437066	0.947789	1066	431613	473358	904971	0.0151531
BEL	SWE	2011	39	3.18702	1	1	34152.6	10.4386	749.869	1959.2	5548.1	7153.25	18452	290.24	6.62123	7.5808	8.62139	8.87546	9.82298	5.67415	59	0	10	49	4.09434	0	2.3979	3.91202	6.55556	0	0	0	47.814	59.593	0.215675	5.16124	0.0972679	0.727549	1188	436163	484120	920283	0.0128406
BEL	SWE	2012	39	3.23025	1	1	35332.7	10.4726	734.089	1912.33	5446.16	5971.37	20981.2	287.546	6.59999	7.5566	8.60285	8.6949	9.95143	5.66486	83	0	16	67	4.43082	0	2.83321	4.21951	9.22222	0	0	0	44.828	57.134	0.201213	5.15848	0.251993	0.741937	1212	506210	561811	1068021	0.0141598
BEL	SWE	2013	39	3.26042	1	1	35333.6	10.4726	519.686	1328.2	6507.44	4717.4	21974	286.837	6.25515	7.19233	8.78085	8.45923	9.99766	5.66239	83	0	16	67	4.43082	0	2.83321	4.21951	9.22222	0	0	0	46.878	60.43	0.204679	5.17589	0.260621	0.683097	1103	590503	625201	1215704	0.0178159
BEL	SWE	2014	39	3.10184	1	1	35923.2	10.4892	627.739	1760.5	6437.12	4971.87	21664	461.916	6.44372	7.47392	8.76999	8.51175	9.98346	6.13755	138	9	25	104	4.93447	2.30259	3.2581	4.65396	15.0833	0	0	0	47.439	59.18	0.209765	5.17908	0.220279	0.688135	1196	577236	556045	1133281	0.0191537
BEL	SWE	2015	39	3.21903	1	1	36761.3	10.5122	784.811	2383.46	4410.35	7336.42	21428	418.216	6.66672	7.77673	8.39194	8.90074	9.9725	6.03839	144	9	28	107	4.97673	2.30259	3.3673	4.68213	15.75	0	0	0	40.357	50.585	0.22869	5.16857	0.231729	0.71295	1180	603551	549341	1152892	0.0166617
BEL	SWE	2016	39	3.24736	1	1	37313.3	10.5271	591.506	3402.86	3505.44	8035.71	21301.1	476.723	6.38436	8.13267	8.16236	8.99178	9.96656	6.16903	153	9	31	113	5.03695	2.30259	3.46574	4.7362	16.75	0	0	0	41.096	51.6	0.229096	5.17143	0.252652	0.672944	1219	599392	517412	1116804	0.0153508
BEL	SWE	2017	39	3.36279	1	1	37912	10.543	568.756	3334.08	2070	8784.02	22615.3	539.854	6.34521	8.11225	7.63579	9.0808	10.0264	6.29315	170	12	37	121	5.14166	2.56495	3.63759	4.80402	18.5556	0	0	0	44.198	53.792	0.228763	5.19676	0.248442	0.647103	1354	707811	580176	1287987	0.0167094
BEL	SWE	2018	39	3.32106	1	1	38604	10.5611	383.298	3355.06	1228.84	9686.96	23264.8	685.057	5.95142	8.11852	7.11464	9.17864	10.0547	6.53096	216	18	58	140	5.3799	2.94444	4.07754	4.94876	23.5	0	0	0	47.549	54.589	0.22324	5.18119	0.197346	0.565314	1301	544160	502433	1046593	0.0163195
BEL	SWE	2019	39	3.38758	1	1	39353.5	10.5804	774.118	3097.77	1216.84	9759.61	23650.2	854.902	6.65302	8.03876	7.10483	9.18611	10.0712	6.75216	248	24	70	154	5.51745	3.21888	4.26268	5.04343	26.8889	0	0	0	46.599	51.939	0.215811	5.21911	0.181505	0.553885	1355	658309	583747	1242056	0.0154463
BEL	SWE	2020	39	3.4896	1	1	37689	10.5372	521.88	2600.03	1042.12	9362.46	23264.5	898.065	6.25935	7.86366	6.94997	9.14457	10.0547	6.80135	266	27	79	160	5.58725	3.3322	4.38203	5.0814	28.8056	0	0	0	45.189	52.3	0.24607	5.2261	0.222202	0.548121	1314	683653	604255	1287908	0.016614
BEL	SWE	2021	39		1	1	40137.7	10.6001	1062.15	4779.7	1494.73	8480.71	23188.6	1131.81	6.96899	8.47234	7.31037	9.04567	10.0515	7.03245	266	27	79	160	5.58725	3.3322	4.38203	5.0814	28.8056	0	0	0	51.768	60.239	0.236259	5.23356	0.263502	0.500775	1388	677282	555736	1233018	0.0173281
BEL	GBR	2010	40	1.63497	1	1	36043.4	10.4925	1767.85	9405.76	5394.55	5051.53	14181.8	241.926	7.47808	9.14918	8.59333	8.52765	9.55978	5.49276	59	0	10	49	4.09434	0	2.3979	3.91202	6.55556	0	0	0	44.358	48.377	0.0635027	5.09154	1.52648	0.81978	1066	431613	473358	904971	0.130477
BEL	GBR	2011	40	1.64521	1	1	35602.8	10.4802	2181.14	9805.66	641.967	7348.09	15336.7	289.223	7.68806	9.19082	6.46609	8.90233	9.63807	5.67065	59	0	10	49	4.09434	0	2.3979	3.91202	6.55556	0	0	0	47.814	49.803	0.062514	5.11793	1.46121	0.548121	1188	436163	484120	920283	0.119193
BEL	GBR	2012	40	1.57631	1	1	35404.3	10.4746	2411.2	7343.76	1047.63	6328.48	17885.8	387.408	7.78829	8.90174	6.95524	8.75297	9.79182	5.96206	83	0	16	67	4.43082	0	2.83321	4.21951	9.22222	0	0	0	44.828	51.496	0.0687778	5.12515	1.51541	0.506818	1212	506210	561811	1068021	0.0987925
BEL	GBR	2013	40	1.62011	1	1	35545.5	10.4786	1918.23	7439.97	1492.66	6171.67	18009.7	513.261	7.55968	8.91476	7.30898	8.72789	9.79872	6.24273	83	0	16	67	4.43082	0	2.83321	4.21951	9.22222	0	0	0	46.878	53.042	0.0802469	5.14758	1.50842	0.494696	1103	590503	625201	1215704	0.0981423
BEL	GBR	2014	40	1.64264	1	1	36352.9	10.5011	1709.56	8527.22	1738.57	5928.53	17898.4	550.61	7.44458	9.05114	7.4614	8.6877	9.79252	6.31284	138	9	25	104	4.93447	2.30259	3.2581	4.65396	15.0833	0	0	0	47.439	54.599	0.0931553	5.17394	1.60645	0.463734	1196	577236	556045	1133281	0.100118
BEL	GBR	2015	40	1.64633	1	1	37515.5	10.5325	1344.46	9329.84	1405.65	6454.01	18424.2	557.403	7.20449	9.14108	7.24897	8.77261	9.82147	6.32508	144	9	28	107	4.97673	2.30259	3.3673	4.68213	15.75	0	0	0	40.357	56.207	0.0944663	5.17645	1.72541	0.470004	1180	603551	549341	1152892	0.104555
BEL	GBR	2016	40	1.65693	1	0	37961.1	10.5443	1137.42	8253.68	2068.37	7226.32	18572.5	702.803	7.0374	9.01854	7.635	8.88562	9.82949	6.5565	153	9	31	113	5.03695	2.30259	3.46574	4.7362	16.75	0	0	0	41.096	57.467	0.100784	5.20011	1.59243	0.518794	1219	599392	517412	1116804	0.0997886
BEL	GBR	2017	40	1.66947	1	0	39272.1	10.5783	1344.56	10992.9	1309.87	7761.42	17240.6	622.705	7.20457	9.3051	7.17845	8.95705	9.75508	6.43568	170	12	37	121	5.14166	2.56495	3.63759	4.80402	18.5556	0	0	0	44.198	59.915	0.105919	5.18237	1.53271	0.48858	1354	707811	580176	1287987	0.0975403
BEL	GBR	2018	40	1.71835	1	0	40214.2	10.602	1213.63	11364.2	1691.68	8334.71	16915.8	694.214	7.1022	9.33831	7.43407	9.0283	9.73606	6.54422	216	18	58	140	5.3799	2.94444	4.07754	4.94876	23.5	0	0	0	47.549	62.805	0.103547	5.18928	1.52577	0.307485	1301	544160	502433	1046593	0.0948363
BEL	GBR	2019	40	1.72091	1	0	40859	10.6179	2076.02	11051.7	1429.83	7795.8	17799.8	705.846	7.63869	9.31043	7.26601	8.96147	9.787	6.56081	248	24	70	154	5.51745	3.21888	4.26268	5.04343	26.8889	0	0	0	46.599	65.095	0.0968624	5.20835	1.54036	0.277632	1355	658309	583747	1242056	0.0901391
BEL	GBR	2020	40		1	1	39122.4	10.5745	2906.18	10097.1	1127.69	7245.95	17080	665.471	7.97494	9.2201	7.02881	8.88834	9.74572	6.502	266	27	79	160	5.58725	3.3322	4.38203	5.0814	28.8056	0	0	0	45.189	63.028	0.0357514	5.2276	1.51438	0.270027	1314	683653	604255	1287908	0.0887086
BEL	GBR	2021	40		1	1	40877.5	10.6184	4193.71	6009.27	1568.37	9551.93	18868.2	686.039	8.34158	8.70122	7.35843	9.1646	9.84529	6.53239	266	27	79	160	5.58725	3.3322	4.38203	5.0814	28.8056	0	0	0	51.768	69.288	0.0535339	5.24422	1.48706	0.262364	1388	677282	555736	1233018	0.0821887
CAN	AUS	2010	41	2.37075	1	0	35530.7	10.4782	77.1022	5715.32	3437.51	13806.9	11259.3	1234.5	4.35802	8.65108	8.14279	9.533	9.32904	7.11923	0	0	0	0	0	0	0	0	0	0	1	0	47.465	51.801	0.264299	5.05178	0.35255	0.0861777	2689	998466	983889	1982355	0.01053
CAN	AUS	2011	41	2.23484	1	0	35118.1	10.4665	133.479	7708.68	2401.89	7800.57	16356.6	716.831	4.90141	8.95023	7.78443	8.96208	9.70245	6.57623	0	0	0	0	0	0	0	0	0	0	1	0	51.791	62.134	0.252846	5.0906	0.289028	0.122218	2914	891619	862698	1754317	0.0107809
CAN	AUS	2012	41		1	0	36526.1	10.5058	102.816	5380.82	7714.2	8593.49	13671.5	1063.23	4.64262	8.59078	8.95095	9.05888	9.52315	6.97	0	0	0	0	0	0	0	0	0	0	1	0	52.409	67.525	0.267068	5.0876	0.158272	0.113329	2738	972042	953503	1925545	0.01336
CAN	AUS	2013	41	2.17843	1	0	36363.9	10.5014	0	4091.49	8245.78	6159.06	16314.4	1553.08	0	8.31691	9.01758	8.72584	9.69987	7.34864	0	0	0	0	0	0	0	0	0	0	1	0	51.958	67.458	0.262859	5.1314	0.161608	0.14842	2847	1149974	982529	2132503	0.0100397
CAN	AUS	2014	41		1	0	37400.2	10.5295	53.222	11540.2	3840.55	5033.69	14098.7	2833.79	3.99309	9.35368	8.25363	8.52411	9.55391	7.94972	0	0	0	0	0	0	0	0	0	0	1	0	50.44	62.215	0.255164	5.14237	0.232158	0.207014	3071	1169024	994712	2163736	0.0120999
CAN	AUS	2015	41	1.92071	1	0	37801.7	10.5401	71.3982	8781.82	3566.51	4724.8	17950.6	2706.54	4.28218	9.08055	8.17962	8.46079	9.79543	7.9038	0	0	0	0	0	0	0	0	0	0	1	0	43.316	56.554	0.262964	5.16227	0.129468	0.24686	2822	1156042	806298	1962340	0.00897487
CAN	AUS	2016	41		1	1	37653.7	10.5362	0	6469.38	3652.72	4410.54	22740.8	380.24	0	8.77499	8.2035	8.39198	10.032	5.94343	27	9	9	9	3.3322	2.30259	2.30259	2.30259	2.75	0	1	0	42.158	49.928	0.275643	5.1801	0.228396	0.182322	2336	1290015	903453	2193468	0.0075383
CAN	AUS	2017	41	1.87977	1	1	38986.4	10.571	0	3282.27	7781.61	7571.65	19690.8	660.079	0	8.0966	8.95965	8.9323	9.88796	6.49387	27	9	9	9	3.3322	2.30259	2.30259	2.30259	2.75	0	1	0	45.129	53.934	0.263724	5.18876	0.215828	0.165514	2401	1538083	943502	2481585	0.00772206
CAN	AUS	2018	41		1	1	40327.8	10.6048	0	2814.07	8661.23	11166.8	16004.5	1681.22	0	7.94274	9.06673	9.32079	9.68069	7.42787	24	9	6	9	3.21888	2.30259	1.94591	2.30259	2.41667	0	1	0	46.549	57.181	0.263849	5.21841	0.184532	0.300105	2417	1367220	922029	2289249	0.00863264
CAN	AUS	2019	41	1.82892	1	1	40449.1	10.6078	0	3913.24	7624.39	6368.42	21152.7	1390.3	0	8.27238	8.93924	8.75926	9.95957	7.23799	24	9	6	9	3.21888	2.30259	1.94591	2.30259	2.41667	0	1	0	46.329	54.875	0.266134	5.22318	0.224176	0.285179	2727	1694091	1219115	2913206	0.00739896
CAN	AUS	2020	41		1	1	39006.3	10.5715	0	2581.71	6444.74	13660.3	15947.3	372.202	0	7.85659	8.77118	9.52232	9.67711	5.92212	24	9	6	9	3.21888	2.30259	1.94591	2.30259	2.41667	0	1	0	43.258	51.68	0.316082	5.24013	0.208137	0.329304	2606	1857756	1184775	3042531	0.0100077
CAN	AUS	2021	41		1	1	41489.9	10.6332	0	3120.13	7235.51	14748.1	15962.8	423.374	0	8.04595	8.88689	9.59894	9.67808	6.05061	24	9	6	9	3.21888	2.30259	1.94591	2.30259	2.41667	0	1	0	52.051	59.934	0.293772	5.24214	0.190522	0.270027	2597	2155634	1442334	3597968	0.00983476
CAN	AUT	2010	42	2.7261	1	0	35709.2	10.4832	0	516.389	11112.7	2292.25	19945	1842.83	0	6.24879	9.31593	7.73772	9.90078	7.5196	0	0	0	0	0	0	0	0	0	0	0	0	47.465	46.444	0.051576	5.04645	1.31564	0.0198026	2689	998466	983889	1982355	0.0016673
CAN	AUT	2011	42	2.66868	1	0	33717.9	10.4258	0	585.476	15867.3	2072.86	14151.5	1040.8	0	6.37413	9.67208	7.63717	9.55764	6.94871	0	0	0	0	0	0	0	0	0	0	0	0	51.791	51.046	0.0558249	5.08599	1.31138	0.076961	2914	891619	862698	1754317	0.00133786
CAN	AUT	2012	42	2.91472	1	0	37802.7	10.5402	0	1795.21	16907.5	2605.19	15451.1	1043.75	0	7.49343	9.73557	7.86564	9.6455	6.95153	0	0	0	0	0	0	0	0	0	0	0	0	52.409	48.348	0.0514488	5.09393	1.42419	0.113329	2738	972042	953503	1925545	0.00123721
CAN	AUT	2013	42	2.95492	1	0	38579.1	10.5605	0	1406.52	20625.6	1840.47	12852	1854.47	0	7.24958	9.93434	7.51832	9.46134	7.5259	0	0	0	0	0	0	0	0	0	0	0	0	51.958	50.547	0.0333517	5.11451	1.37136	0.10436	2847	1149974	982529	2132503	0.00100343
CAN	AUT	2014	42	3.08429	1	0	41226.8	10.6269	0	458.55	30537.7	3122.2	6293.87	814.43	0	6.13025	10.3268	8.04661	8.74749	6.70372	0	0	0	0	0	0	0	0	0	0	0	0	50.44	51.323	0.0138844	5.12465	1.34423	0.122218	3071	1169024	994712	2163736	0.00152174
CAN	AUT	2015	42	3.04969	1	0	39776.7	10.5911	0	838.902	19835	3170.1	12712.7	3219.97	0	6.73328	9.89525	8.06183	9.45044	8.07744	0	0	0	0	0	0	0	0	0	0	0	0	43.316	43.665	0.0136616	5.15871	1.34259	0.14842	2822	1156042	806298	1962340	0.00168711
CAN	AUT	2016	42	3.11655	1	1	41614.9	10.6362	0	2931.1	25833.1	2122.8	10727.8	0	0	7.98347	10.1595	7.66096	9.28069	0	9	0	3	6	2.30259	0	1.38629	1.94591	1	0	0	0	42.158	44.177	0.0239061	5.16755	1.2974	0.0676586	2336	1290015	903453	2193468	0.00135884
CAN	AUT	2017	42	3.05656	1	1	41731.6	10.639	0	4868.14	20504.2	2949.66	12580.4	829.197	0	8.49067	9.92843	7.98978	9.43998	6.72166	9	0	3	6	2.30259	0	1.38629	1.94591	1	0	0	0	45.129	47.429	0.0213436	5.19649	1.34916	0.076961	2401	1538083	943502	2481585	0.00133633
CAN	AUT	2018	42	3.09179	1	1	43540.6	10.6815	0	4814.36	24016.4	6202.88	7544.72	962.202	0	8.47957	10.0865	8.73293	8.92874	6.87026	9	0	3	6	2.30259	0	1.38629	1.94591	1	0	0	0	46.549	51.487	0.0271701	5.20466	1.29724	0.270027	2417	1367220	922029	2289249	0.00216476
CAN	AUT	2019	42	3.13247	1	1	43636.6	10.6837	0	1582.09	25959.2	6373.75	8768.93	952.611	0	7.36713	10.1643	8.7601	9.07908	6.86026	9	0	3	6	2.30259	0	1.38629	1.94591	1	0	0	0	46.329	50.114	0.0334384	5.19109	1.33034	0.262364	2727	1694091	1219115	2913206	0.00195154
CAN	AUT	2020	42	3.18681	1	1	41599.8	10.6359	0	804.947	24524.4	7608.65	8400.27	261.549	0	6.69202	10.1075	8.93717	9.03614	5.57044	9	0	3	6	2.30259	0	1.38629	1.94591	1	0	0	0	43.258	48.589	0.0253844	5.19201	1.29957	0.322083	2606	1857756	1184775	3042531	0.00166152
CAN	AUT	2021	42		1	1	43831.6	10.6881	0	804.427	26190	8088.09	8479.21	269.852	0	6.69137	10.1732	8.99827	9.04549	5.60157	9	0	3	6	2.30259	0	1.38629	1.94591	1	0	0	0	52.051	53.268	0.0224401	5.22232	1.26582	0.223144	2597	2155634	1442334	3597968	0.00171443
CAN	CHL	2010	43	0.33165	0	0	35092.2	10.4658	0	6207.12	4910.92	3597.15	19959.3	417.632	0	8.73361	8.49942	8.18817	9.9015	6.03699	0	0	0	0	0	0	0	0	0	0	0	0	47.465	12.682	1.25156	4.83071	2.22551	0.879627	2689	998466	983889	1982355	0.00188643
CAN	CHL	2011	43	0.35288	0	0	34003.6	10.4343	0	2844.69	3828.42	4537.17	22793.3	0	0	7.95356	8.25047	8.42028	10.0343	0	0	0	0	0	0	0	0	0	0	0	0	0	51.791	14.511	1.22229	4.90712	2.18456	0.850151	2914	891619	862698	1754317	0.00278104
CAN	CHL	2012	43	0.36213	0	0	35080.4	10.4654	0	2263.86	4428.27	6307.76	22080.5	0	0	7.72527	8.39599	8.7497	10.0025	0	0	0	0	0	0	0	0	0	0	0	0	0	52.409	15.245	1.1789	4.92762	2.01085	0.832909	2738	972042	953503	1925545	0.00327029
CAN	CHL	2013	43	0.3903	0	0	34338.6	10.4441	0	1911.9	2332.19	3977.21	26117.3	0	0	7.55637	7.75499	8.28859	10.1704	0	0	0	0	0	0	0	0	0	0	0	0	0	51.958	15.732	1.16846	4.96842	2.00691	0.837248	2847	1149974	982529	2132503	0.00264193
CAN	CHL	2014	43	0.37668	0	0	34238.5	10.4411	0	1036.07	817.082	3551.7	28833.7	0	0	6.94415	6.70696	8.17546	10.2693	0	0	0	0	0	0	0	0	0	0	0	0	0	50.44	14.817	1.179	4.99877	1.99711	0.841567	3071	1169024	994712	2163736	0.00269401
CAN	CHL	2015	43	0.38296	0	0	35715.4	10.4834	0	1448.85	1489.42	6620.49	26156.7	0	0	7.27922	7.30681	8.79808	10.1719	0	0	0	0	0	0	0	0	0	0	0	0	0	43.316	13.653	1.16711	5.11577	1.86618	0.845868	2822	1156042	806298	1962340	0.00189266
CAN	CHL	2016	43	0.37103	0	1	36962.8	10.5177	0	1075.57	4721.02	4852.92	24201	2112.27	0	6.98154	8.45999	8.48754	10.0942	7.65599	27	9	9	9	3.3322	2.30259	2.30259	2.30259	2.75	0	0	0	42.158	13.793	1.16026	5.16318	1.7931	0.871293	2336	1290015	903453	2193468	0.00189266
CAN	CHL	2017	43	0.35679	0	1	37567.6	10.5339	0	2315.46	1888.93	7489.11	24680.2	1193.97	0	7.74779	7.5443	8.92134	10.1138	7.08588	27	9	9	9	3.3322	2.30259	2.30259	2.30259	2.75	0	0	0	45.129	14.963	1.18035	5.16495	1.74461	0.891998	2401	1538083	943502	2481585	0.00142303
CAN	CHL	2018	43	0.36916	0	1	38009.3	10.5456	0	2353.72	1804.61	4972.27	28606.6	272.166	0	7.76418	7.49865	8.51183	10.2614	5.61008	24	9	6	9	3.21888	2.30259	1.94591	2.30259	2.41667	0	0	0	46.549	15.772	1.17245	5.1904	1.71531	0.824175	2417	1367220	922029	2289249	0.00197501
CAN	CHL	2019	43	0.34193	0	1	38967	10.5705	0	2494.84	1512	3356.93	27307	4296.3	0	7.82238	7.32185	8.11908	10.2149	8.36574	24	9	6	9	3.21888	2.30259	1.94591	2.30259	2.41667	0	0	0	46.329	14.699	1.18731	5.17576	1.78705	0.854415	2727	1694091	1219115	2913206	0.00206259
CAN	CHL	2020	43		0	1	37491.5	10.5319	0	2494.84	1954.59	7005.91	25465.8	570.385	0	7.82238	7.57845	8.85465	10.1451	6.34806	24	9	6	9	3.21888	2.30259	1.94591	2.30259	2.41667	0	0	0	43.258	13.221	1.20152	5.18555	1.83942	0.824175	2606	1857756	1184775	3042531	0.00163261
CAN	CHL	2021	43		0	1	39463.1	10.5831	0	2792.82	1933.63	7399.1	26494.4	843.188	0	7.93516	7.56767	8.90925	10.1847	6.73838	24	9	6	9	3.21888	2.30259	1.94591	2.30259	2.41667	0	0	0	52.051	16.503	1.14363	5.20964	1.90046	0.891998	2597	2155634	1442334	3597968	0.00164605
CAN	COL	2010	44	0.19358	0	1	34589	10.4513	0	2425.61	2690.68	11744.7	16962.6	765.36	0	7.79425	7.89792	9.37124	9.73883	6.64165	3	0	3	0	1.38629	0	1.38629	0	0.333333	0	0	0	47.465	6.18	2.06684	4.76046	1.99806	1.56025	2689	998466	983889	1982355	0.00102936
CAN	COL	2011	44	0.19842	0	1	34238.8	10.4411	0	2304.94	1933.98	8772.62	20202.9	1024.38	0	7.74324	7.56785	9.0795	9.91363	6.93281	3	0	3	0	1.38629	0	1.38629	0	0.333333	0	0	0	51.791	7.125	2.0318	4.81503	2.1157	1.53902	2914	891619	862698	1754317	0.00135932
CAN	COL	2012	44	0.22116	0	1	34511.7	10.4491	0	2358.41	1281.45	9240.76	21116.9	514.201	0	7.76617	7.15653	9.13149	9.95788	6.24456	3	0	3	0	1.38629	0	1.38629	0	0.333333	0	0	0	52.409	7.763	2.01041	4.88265	2.05297	1.52823	2738	972042	953503	1925545	0.00125567
CAN	COL	2013	44	0.25761	0	1	34803.9	10.4575	0	2031.23	3212.45	7367.45	21337.9	854.829	0	7.61689	8.0751	8.90496	9.96829	6.75207	3	0	3	0	1.38629	0	1.38629	0	0.333333	0	0	0	51.958	7.831	1.98271	4.92362	1.89116	1.5433	2847	1149974	982529	2132503	0.00142621
CAN	COL	2014	44	0.30317	0	1	35202	10.4689	0	907.18	4292.63	5061.58	24135	805.62	0	6.81144	8.36489	8.52963	10.0915	6.69285	3	0	3	0	1.38629	0	1.38629	0	0.333333	0	0	0	50.44	7.913	1.96641	4.93943	1.92193	1.54116	3071	1169024	994712	2163736	0.00153838
CAN	COL	2015	44	0.36542	0	1	37175.9	10.5234	0	3818.86	4496.82	7496.6	18987.9	2375.74	0	8.24797	8.41135	8.92234	9.85161	7.77348	3	0	3	0	1.38629	0	1.38629	0	0.333333	0	0	0	43.316	6.045	1.94581	4.98296	2.04133	1.5433	2822	1156042	806298	1962340	0.00127398
CAN	COL	2016	44	0.27051	0	1	37371.5	10.5287	0	4871.41	3320.91	5591.06	22672.3	915.799	0	8.49134	8.10829	8.6291	10.0289	6.82089	3	0	3	0	1.38629	0	1.38629	0	0.333333	0	0	0	42.158	5.806	1.93448	5.00593	2.02557	1.54969	2336	1290015	903453	2193468	0.00123549
CAN	COL	2017	44	0.26109	0	1	37061.8	10.5204	0	548.316	1055.15	5921.7	26779.9	2756.72	0	6.30867	6.96239	8.68655	10.1954	7.92216	3	0	3	0	1.38629	0	1.38629	0	0.333333	0	0	0	45.129	6.377	1.95405	5.04318	2.00882	1.51732	2401	1538083	943502	2481585	0.00123266
CAN	COL	2018	44	0.31233	0	1	39252.4	10.5778	0	925.028	5496.49	11126.6	20150	1554.31	0	6.8309	8.61205	9.31718	9.91101	7.34943	3	0	3	0	1.38629	0	1.38629	0	0.333333	0	0	0	46.549	6.73	1.96095	5.06743	1.85928	1.47018	2417	1367220	922029	2289249	0.000648438
CAN	COL	2019	44	0.32201	0	1	39663.7	10.5882	0	646.946	2450.51	15238.5	19647.9	1679.9	0	6.47381	7.80446	9.63165	9.88578	7.42708	3	0	3	0	1.38629	0	1.38629	0	0.333333	0	0	0	46.329	6.419	1.95223	5.05573	1.90819	1.46557	2727	1694091	1219115	2913206	0.00084843
CAN	COL	2020	44	0.28933	0	1	38147.3	10.5492	0	1249.88	2523.38	9526.45	21699.2	3148.38	0	7.1316	7.83375	9.16193	9.98508	8.05496	3	0	3	0	1.38629	0	1.38629	0	0.333333	0	0	0	43.258	5.312	1.97941	5.08818	2.02661	1.46094	2606	1857756	1184775	3042531	0.000729583
CAN	COL	2021	44		0	1	40294.3	10.604	0	620.217	3067.24	9674.03	22563.6	4369.21	0	6.43168	8.02886	9.1773	10.0241	8.38257	3	0	3	0	1.38629	0	1.38629	0	0.333333	0	0	0	52.051	6.131	1.92949	5.11116	2.1778	1.47933	2597	2155634	1442334	3597968	0.000741209
CAN	CRI	2010	45	0.4799	0	1	34139.6	10.4382	0	4467.72	0	9490.42	18771.8	1409.72	0	8.40486	0	9.15814	9.84016	7.25185	0	0	0	0	0	0	0	0	0	0	0	0	47.465	7.773	1.40112	4.76046	3.52603	1.11841	2689	998466	983889	1982355	0.000558859
CAN	CRI	2011	45	0.46235	0	1	35051.3	10.4646	0	6131.85	0	10990.5	16566.4	1362.58	0	8.72142	0	9.30488	9.71519	7.21787	0	0	0	0	0	0	0	0	0	0	0	0	51.791	8.704	1.39162	4.80576	3.45457	1.09861	2914	891619	862698	1754317	0.000510962
CAN	CRI	2012	45	0.54713	1	1	35480.7	10.4768	0	2672.86	2904.62	20945.7	7791.98	1165.52	0	7.89128	7.9744	9.94974	8.96098	7.06178	0	0	0	0	0	0	0	0	0	0	0	0	52.409	9.443	1.36259	4.87137	3.34276	1.07841	2738	972042	953503	1925545	0.000553973
CAN	CRI	2013	45	0.54253	1	1	35291.3	10.4714	0	2212.81	2353.2	18401.6	10412.1	1911.51	0	7.70247	7.76396	9.82025	9.25082	7.55617	0	0	0	0	0	0	0	0	0	0	0	0	51.958	10.185	1.36194	4.88098	3.25207	1.06471	2847	1149974	982529	2132503	0.000335685
CAN	CRI	2014	45	0.55627	1	1	35178.7	10.4682	0	0	0	26827.9	8350.86	0	0	0	0	10.1972	9.03024	0	0	0	0	0	0	0	0	0	0	0	0	0	50.44	10.647	1.35632	4.9425	3.22173	1.06815	3071	1169024	994712	2163736	0.000268106
CAN	CRI	2015	45	0.43665	0	1	36927.5	10.5167	0	1859.49	1911.56	14053.5	14412.7	4690.24	0	7.5286	7.5562	9.5507	9.57593	8.45345	0	0	0	0	0	0	0	0	0	0	0	0	43.316	11.406	1.33002	5.00905	2.99825	1.07158	2822	1156042	806298	1962340	0.000380567
CAN	CRI	2016	45	0.44335	0	1	36597	10.5077	0	0	4746.38	3951.58	27899	0	0	0	8.46535	8.28212	10.2364	0	0	0	0	0	0	0	0	0	0	0	0	0	42.158	11.825	1.29763	5.0565	2.9503	1.06471	2336	1290015	903453	2193468	0.000153678
CAN	CRI	2017	45	0.42587	0	1	42082.3	10.6474	0	22412.4	5936.09	4997.15	8736.65	0	0	10.0174	8.68897	8.51682	9.0754	0	0	0	0	0	0	0	0	0	0	0	0	0	45.129	12.226	1.28463	5.10159	2.97797	1.09192	2401	1538083	943502	2481585	0.000116858
CAN	CRI	2018	45	0.37144	0	1	41486	10.6331	0	5193.37	15429.4	4627.25	16235.9	0	0	8.55533	9.6441	8.43994	9.69504	0	0	0	0	0	0	0	0	0	0	0	0	0	46.549	12.485	1.28142	5.12468	3.00781	1.04028	2417	1367220	922029	2289249	0.000115498
CAN	CRI	2019	45		0	1	44504.8	10.7034	0	0	33474.3	3928.7	7101.79	0	0	0	10.4186	8.27632	8.86824	0	0	0	0	0	0	0	0	0	0	0	0	0	46.329	12.762	1.27053	5.15396	2.98821	1.0438	2727	1694091	1219115	2913206	0.000233948
CAN	CRI	2020	45		0	1	37788.3	10.5398	0	0	6893.77	6147.84	24746.7	0	0	0	8.83852	8.72402	10.1165	0	0	0	0	0	0	0	0	0	0	0	0	0	43.258	12.202	1.25895	5.15231	2.96703	0.943906	2606	1857756	1184775	3042531	0.000133528
CAN	CRI	2021	45		0	1	40133.1	10.6	0	0	9974	6168.21	23990.9	0	0	0	9.20784	8.72733	10.0855	0	0	0	0	0	0	0	0	0	0	0	0	0	52.051	12.509	1.23317	5.16811	2.94389	0.978326	2597	2155634	1442334	3597968	0.000136763
CAN	HRV	2010	46	0.73234	1	0	32529.2	10.3899	0	0	0	0	32529.2	0	0	0	0	0	10.3899	0	0	0	0	0	0	0	0	0	0	0	0	0	47.465	13.501	1.24033	4.91889	3.50782	1.27257	2689	998466	983889	1982355	2.20893e-05
CAN	HRV	2011	46	0.73847	1	0	37856.6	10.5416	0	20081.8	0	17774.8	0	0	0	9.90762	0	9.78559	0	0	0	0	0	0	0	0	0	0	0	0	0	0	51.791	14.54	1.25893	4.94727	3.52286	1.2613	2914	891619	862698	1754317	3.90048e-05
CAN	HRV	2012	46	0.73956	1	0	40092.9	10.599	0	40092.9	0	0	0	0	0	10.599	0	0	0	0	0	0	0	0	0	0	0	0	0	0	0	0	52.409	13.235	1.28607	4.97632	3.61609	1.24415	2738	972042	953503	1925545	1.84658e-05
CAN	HRV	2013	46	0.79817	1	0	33211.1	10.4107	0	0	0	0	33211.1	0	0	0	0	0	10.4107	0	0	0	0	0	0	0	0	0	0	0	0	0	51.958	13.608	1.29973	5.02748	3.55524	1.23837	2847	1149974	982529	2132503	5.26209e-05
CAN	HRV	2014	46	0.77259	1	0	33635.4	10.4234	0	0	0	0	33635.4	0	0	0	0	0	10.4234	0	0	0	0	0	0	0	0	0	0	0	0	0	50.44	13.467	1.3182	5.04787	3.58331	1.23837	3071	1169024	994712	2163736	6.65644e-05
CAN	HRV	2015	46	0.82816	1	0	34553.5	10.4503	0	0	0	0	34553.5	0	0	0	0	0	10.4503	0	0	0	0	0	0	0	0	0	0	0	0	0	43.316	11.58	1.28416	5.0742	3.60977	1.22083	2822	1156042	806298	1962340	6.30887e-05
CAN	HRV	2016	46	0.84995	1	1	35338.7	10.4728	0	0	0	0	35338.7	0	0	0	0	0	10.4728	0	9	0	3	6	2.30259	0	1.38629	1.94591	1	0	0	0	42.158	12.091	1.24084	5.099	3.62186	1.2499	2336	1290015	903453	2193468	7.68389e-05
CAN	HRV	2017	46	0.84727	1	1	36648.2	10.5091	0	0	0	7944.19	28704	0	0	0	0	8.98032	10.2648	0	9	0	3	6	2.30259	0	1.38629	1.94591	1	0	0	0	45.129	13.629	1.21323	5.07391	3.65607	1.25562	2401	1538083	943502	2481585	7.35075e-05
CAN	HRV	2018	46	0.95125	1	1	37649.3	10.5361	0	0	0	10448.6	27200.7	0	0	0	0	9.25432	10.211	0	9	0	3	6	2.30259	0	1.38629	1.94591	1	0	0	0	46.549	15.228	1.18994	5.13541	3.59021	1.19089	2417	1367220	922029	2289249	5.1149e-05
CAN	HRV	2019	46	1.07963	1	1	38786.9	10.5659	0	0	0	14393.8	24393.1	0	0	0	0	9.57463	10.1021	0	9	0	3	6	2.30259	0	1.38629	1.94591	1	0	0	0	46.329	15.312	1.1551	5.14162	3.60826	1.18784	2727	1694091	1219115	2913206	3.40557e-05
CAN	HRV	2020	46	1.24261	1	1	40920.4	10.6194	0	0	10760.6	30159.8	0	0	0	0	9.28374	10.3143	0	0	9	0	3	6	2.30259	0	1.38629	1.94591	1	0	0	0	43.258	14.132	1.17767	5.13944	3.62012	1.16627	2606	1857756	1184775	3042531	3.99206e-05
CAN	HRV	2021	46		1	1	44019.4	10.6924	0	0	11636.3	32383.1	0	0	0	0	9.36197	10.3854	0	0	9	0	3	6	2.30259	0	1.38629	1.94591	1	0	0	0	52.051	17.399	1.05539	5.15956	3.63404	1.18173	2597	2155634	1442334	3597968	3.90753e-05
CAN	CZE	2010	47	1.3267	1	0	35004.5	10.4633	0	0	6519.77	10929.3	17555.4	0	0	0	8.78275	9.29929	9.77317	0	0	0	0	0	0	0	0	0	0	0	0	0	47.465	19.764	0.913652	5.00475	2.34958	0.951658	2689	998466	983889	1982355	0.000278325
CAN	CZE	2011	47	1.54477	1	0	33726.2	10.4261	0	0	3703.25	7813.08	22209.9	0	0	0	8.21724	8.96368	10.0083	0	0	0	0	0	0	0	0	0	0	0	0	0	51.791	21.656	0.919458	5.03364	2.32531	0.924259	2914	891619	862698	1754317	0.000177472
CAN	CZE	2012	47	1.76967	1	0	36035.3	10.4923	0	0	8713.85	13963.8	13357.7	0	0	0	9.07278	9.5443	9.49992	0	0	0	0	0	0	0	0	0	0	0	0	0	52.409	19.67	0.935337	5.05261	2.40927	0.824175	2738	972042	953503	1925545	9.23288e-05
CAN	CZE	2013	47	1.87924	1	0	36747.7	10.5119	0	0	10742.2	13217.9	8194.95	4592.59	0	0	9.28203	9.4894	9.0114	8.43242	0	0	0	0	0	0	0	0	0	0	0	0	51.958	19.845	0.948586	5.07461	2.4495	0.828552	2847	1149974	982529	2132503	0.000139718
CAN	CZE	2014	47	1.95833	1	0	36497.6	10.505	0	0	8818.43	7137.69	16817.7	3723.75	0	0	9.08471	8.87328	9.73025	8.22276	0	0	0	0	0	0	0	0	0	0	0	0	50.44	19.745	0.945513	5.08359	2.47789	0.788457	3071	1169024	994712	2163736	0.000166411
CAN	CZE	2015	47	1.91689	1	0	40608.5	10.6118	0	0	25022.3	4805.5	10780.7	0	0	0	10.1276	8.47773	9.28561	0	0	0	0	0	0	0	0	0	0	0	0	0	43.316	17.557	0.894103	5.10999	2.02433	0.732368	2822	1156042	806298	1962340	0.00025439
CAN	CZE	2016	47	1.67003	1	1	40252	10.6029	0	2202.32	19284	5430.31	13335.4	0	0	7.69772	9.86708	8.59994	9.49825	0	9	0	3	6	2.30259	0	1.38629	1.94591	1	0	0	0	42.158	18.267	0.869608	5.12183	1.97882	0.746688	2336	1290015	903453	2193468	0.00032151
CAN	CZE	2017	47	1.76855	1	1	41160.9	10.6253	0	1858.03	20261.1	3009.94	14407.2	1624.6	0	7.52781	9.91651	8.01001	9.57555	7.39363	9	0	3	6	2.30259	0	1.38629	1.94591	1	0	0	0	45.129	20.636	0.839819	5.14412	2.35771	0.765468	2401	1538083	943502	2481585	0.000363768
CAN	CZE	2018	47	1.89906	1	1	40997.2	10.6213	0	3170.37	15070.6	2824.78	18416.1	1515.27	0	8.06192	9.62057	7.94654	9.82104	7.32401	9	0	3	6	2.30259	0	1.38629	1.94591	1	0	0	0	46.549	23.42	0.824737	5.16666	2.26213	0.65752	2417	1367220	922029	2289249	0.000354743
CAN	CZE	2019	47	1.92734	1	1	42477.4	10.6568	0	1584.19	21202.1	5305.42	14385.7	0	0	7.36846	9.96191	8.57667	9.57406	0	9	0	3	6	2.30259	0	1.38629	1.94591	1	0	0	0	46.329	23.66	0.803171	5.15202	2.27136	0.662688	2727	1694091	1219115	2913206	0.000346479
CAN	CZE	2020	47	1.98599	1	1	39777.1	10.5911	0	1486.23	14359.8	8601.07	15329.9	0	0	7.30467	9.57226	9.05976	9.63763	0	9	0	3	6	2.30259	0	1.38629	1.94591	1	0	0	0	43.258	22.934	0.799391	5.15698	2.21758	0.631272	2606	1857756	1184775	3042531	0.000286327
CAN	CZE	2021	47		1	1	41942.1	10.6441	0	0	15014.6	9749.75	15650	1527.71	0	0	9.61685	9.1851	9.65829	7.33218	9	0	3	6	2.30259	0	1.38629	1.94591	1	0	0	0	52.051	26.378	0.78951	5.16767	2.16074	0.672944	2597	2155634	1442334	3597968	0.000302833
CAN	EST	2010	48	1.57899	1	0	35309.9	10.4719	0	0	0	35309.9	0	0	0	0	0	10.4719	0	0	0	0	0	0	0	0	0	0	0	0	0	0	47.465	14.63	1.03732	5.03955	4.36383	0.530628	2689	998466	983889	1982355	2.20893e-05
CAN	EST	2011	48	2.30522	1	0	35549.5	10.4787	0	0	0	35549.5	0	0	0	0	0	10.4787	0	0	0	0	0	0	0	0	0	0	0	0	0	0	51.791	17.179	0.985361	5.07204	4.40594	0.482426	2914	891619	862698	1754317	1.95024e-05
CAN	EST	2012	48	2.12481	1	0	34909.5	10.4605	0	0	0	34909.5	0	0	0	0	0	10.4605	0	0	0	0	0	0	0	0	0	0	0	0	0	0	52.409	17.102	0.956608	5.08382	4.51896	0.463734	2738	972042	953503	1925545	1.84658e-05
CAN	EST	2013	48	1.72412	1	0	0	0	0	0	0	0	0	0	0	0	0	0	0	0	0	0	0	0	0	0	0	0	0	0	0	0	51.958	18.783	0.951028	5.11081	4.44516	0.457425	2847	1149974	982529	2132503	0
CAN	EST	2014	48	1.43023	1	0	33635.4	10.4234	0	0	0	0	33635.4	0	0	0	0	0	10.4234	0	0	0	0	0	0	0	0	0	0	0	0	0	50.44	19.941	0.93698	5.14378	4.41622	0.444686	3071	1169024	994712	2163736	9.98465e-05
CAN	EST	2015	48	1.4675	1	0	0	0	0	0	0	0	0	0	0	0	0	0	0	0	0	0	0	0	0	0	0	0	0	0	0	0	43.316	17.075	0.918381	5.18408	4.24717	0.34359	2822	1156042	806298	1962340	0
CAN	EST	2016	48	1.24306	1	1	35338.7	10.4728	0	0	0	0	35338.7	0	0	0	0	0	10.4728	0	9	0	3	6	2.30259	0	1.38629	1.94591	1	0	0	0	42.158	17.575	0.886245	5.18403	4.16763	0.41211	2336	1290015	903453	2193468	1.61766e-05
CAN	EST	2017	48	1.27685	1	1	36111.5	10.4944	0	0	0	0	36111.5	0	0	0	0	0	10.4944	0	9	0	3	6	2.30259	0	1.38629	1.94591	1	0	0	0	45.129	20.438	0.849101	5.19741	4.19424	0.431782	2401	1538083	943502	2481585	1.50785e-05
CAN	EST	2018	48	1.40999	1	1	39310.3	10.5793	0	0	0	0	12751.9	26558.4	0	0	0	0	9.45352	10.1871	9	0	3	6	2.30259	0	1.38629	1.94591	1	0	0	0	46.549	23.064	0.828705	5.21492	4.09555	0.300105	2417	1367220	922029	2289249	3.79493e-05
CAN	EST	2019	48	1.63146	1	1	39392.5	10.5814	0	0	0	20691.1	18701.4	0	0	0	0	9.93751	9.83641	0	9	0	3	6	2.30259	0	1.38629	1.94591	1	0	0	0	46.329	23.398	0.800051	5.20479	4.08893	0.314811	2727	1694091	1219115	2913206	2.36909e-05
CAN	EST	2020	48	1.75132	1	1	37136.9	10.5224	0	0	0	13252	23884.9	0	0	0	0	9.49198	10.081	0	9	0	3	6	2.30259	0	1.38629	1.94591	1	0	0	0	43.258	23.054	0.744737	5.20047	4.0408	0.24686	2606	1857756	1184775	3042531	6.19458e-05
CAN	EST	2021	48		1	1	39271.9	10.5783	0	0	0	14392.5	24879.4	0	0	0	0	9.57453	10.1218	0	9	0	3	6	2.30259	0	1.38629	1.94591	1	0	0	0	52.051	27.281	0.71186	5.21392	3.98964	0.300105	2597	2155634	1442334	3597968	5.86129e-05
CAN	FRA	2010	49	2.17857	1	0	34043.7	10.4354	64.811	842.844	2335.37	8621.85	20924.3	1254.51	4.18679	6.73797	7.75635	9.06217	9.94872	7.1353	0	0	0	0	0	0	0	0	0	0	1	0	47.465	40.706	0.143957	5.05993	0.54932	0.587787	2689	998466	983889	1982355	0.0238012
CAN	FRA	2011	49	2.19161	1	0	34305.3	10.4431	100.182	992.457	2220.61	13302.1	17037.2	652.724	4.61692	6.90119	7.70599	9.49575	9.74321	6.48269	0	0	0	0	0	0	0	0	0	0	1	0	51.791	43.81	0.148284	5.08029	0.516915	0.530628	2914	891619	862698	1754317	0.0215462
CAN	FRA	2012	49	2.22707	1	0	34812.5	10.4578	151.564	1756.31	1864.21	14236.2	15557.4	1246.74	5.02759	7.47154	7.53113	9.56362	9.65236	7.12909	0	0	0	0	0	0	0	0	0	0	1	0	52.409	40.908	0.156595	5.10255	0.436458	0.494696	2738	972042	953503	1925545	0.018126
CAN	FRA	2013	49	2.23703	1	0	34607.6	10.4519	146.491	1518.17	1400.1	12190.1	17593.6	1759.26	4.99377	7.32592	7.24501	9.40846	9.77534	7.47322	0	0	0	0	0	0	0	0	0	0	1	0	51.958	42.503	0.168472	5.12229	0.452664	0.506818	2847	1149974	982529	2132503	0.0180544
CAN	FRA	2014	49	2.27592	1	0	34911.3	10.4606	1074.08	1265.85	2264.8	4103.67	25048.5	1154.34	6.98015	7.14429	7.72568	8.31988	10.1286	7.05215	0	0	0	0	0	0	0	0	0	0	1	0	50.44	42.955	0.181881	5.1409	0.496709	0.494696	3071	1169024	994712	2163736	0.0205185
CAN	FRA	2015	49	2.22702	1	0	37248.3	10.5254	1136.97	2364.6	4051.35	13960.4	15296.8	438.225	7.037	7.76879	8.30705	9.54405	9.63547	6.08501	0	0	0	0	0	0	0	0	0	0	1	0	43.316	36.527	0.173475	5.124	0.488166	0.494696	2822	1156042	806298	1962340	0.0193031
CAN	FRA	2016	49	2.22238	1	1	37928.6	10.5435	1614.01	1898.64	3911.76	20268.5	9984.34	251.259	7.38709	7.54942	8.272	9.91688	9.20887	5.53046	9	0	3	6	2.30259	0	1.38629	1.94591	1	0	1	0	42.158	36.855	0.16386	5.13832	0.5119	0.57098	2336	1290015	903453	2193468	0.0225158
CAN	FRA	2017	49	2.19888	1	1	39124.3	10.5745	2131.71	3004.29	4270.88	17538.2	11440.8	738.359	7.66515	8.00813	8.35981	9.7722	9.34503	6.60578	9	0	3	6	2.30259	0	1.38629	1.94591	1	0	1	0	45.129	38.781	0.162057	5.15447	0.48409	0.582216	2401	1538083	943502	2481585	0.0208102
CAN	FRA	2018	49	2.19666	1	1	39993.6	10.5965	1480.52	3776.15	4137.08	15867.2	14348.8	383.833	7.30083	8.23673	8.32799	9.67208	9.57149	5.95281	9	0	3	6	2.30259	0	1.38629	1.94591	1	0	1	0	46.549	41.593	0.16043	5.17436	0.521094	0.565314	2417	1367220	922029	2289249	0.0257329
CAN	FRA	2019	49	2.19179	1	1	41127	10.6244	1479.57	2389.24	4826.66	21014.3	10277.6	1139.73	7.30018	7.77915	8.48212	9.953	9.23781	7.03942	9	0	3	6	2.30259	0	1.38629	1.94591	1	0	1	0	46.329	40.579	0.149927	5.16623	0.481873	0.565314	2727	1694091	1219115	2913206	0.0229446
CAN	FRA	2020	49	2.34717	1	1	39583.5	10.5862	51.6876	1443.33	6820.93	16533.3	12276.9	2457.42	3.96438	7.2754	8.8279	9.71319	9.41555	7.80728	9	0	3	6	2.30259	0	1.38629	1.94591	1	0	1	0	43.258	39.037	0.170869	5.17619	0.49173	0.542324	2606	1857756	1184775	3042531	0.0235449
CAN	FRA	2021	49		1	1	42173	10.6496	53.024	1172.43	7439.81	17616.7	12404.6	3486.32	3.98943	7.06769	8.91474	9.77666	9.42591	8.15689	9	0	3	6	2.30259	0	1.38629	1.94591	1	0	1	0	52.051	43.519	0.150713	5.18699	0.502626	0.598837	2597	2155634	1442334	3597968	0.02382
CAN	DEU	2010	50	2.73024	1	0	33643.7	10.4236	487.38	1193.68	1456.08	5012.95	24292.5	1201.12	6.19109	7.08563	7.28419	8.51998	10.098	7.09184	0	0	0	0	0	0	0	0	0	0	0	0	47.465	41.723	0.0860987	5.08945	0.711222	0	2689	998466	983889	1982355	0.0209892
CAN	DEU	2011	50	2.80555	1	0	34046.8	10.4355	641.811	1240	1790.95	7934.25	21576.5	863.312	6.46585	7.12367	7.49106	8.97907	9.97941	6.76193	0	0	0	0	0	0	0	0	0	0	0	0	51.791	45.871	0.0502497	5.10151	0.697517	0.0582689	2914	891619	862698	1754317	0.0204034
CAN	DEU	2012	50	2.88166	1	0	34740.3	10.4557	555.339	1795.88	2480.15	7792.42	20517.7	1598.84	6.32138	7.49381	7.81648	8.96104	9.92909	7.37766	0	0	0	0	0	0	0	0	0	0	0	0	52.409	43.932	0.0545489	5.10806	0.641818	0.10436	2738	972042	953503	1925545	0.0197879
CAN	DEU	2013	50	2.83599	1	0	34261	10.4418	490.957	1814.94	1930.09	2019.51	26584.1	1421.38	6.19839	7.50436	7.56584	7.6111	10.1881	7.26009	0	0	0	0	0	0	0	0	0	0	0	0	51.958	46.269	0.0653698	5.13562	0.641343	0.0392207	2847	1149974	982529	2132503	0.0254159
CAN	DEU	2014	50	2.87784	1	0	34750.7	10.456	372.858	1889.96	2084.54	2427.41	27370.8	605.068	5.92388	7.54484	7.64278	7.79499	10.2173	6.40699	0	0	0	0	0	0	0	0	0	0	0	0	50.44	47.903	0.0659265	5.15508	0.703915	0.0487902	3071	1169024	994712	2163736	0.0226448
CAN	DEU	2015	50	2.93379	1	0	35869.6	10.4877	222.55	1553.09	3069.51	2859.09	27665.3	500.068	5.40964	7.34865	8.0296	7.95861	10.228	6.21674	0	0	0	0	0	0	0	0	0	0	0	0	43.316	41.177	0.0588812	5.17948	0.700675	0.0487902	2822	1156042	806298	1962340	0.0169159
CAN	DEU	2016	50	2.94039	1	1	36688.8	10.5103	316.492	1237.54	4110.2	2822.98	27772.7	428.877	5.76045	7.12169	8.32147	7.9459	10.2318	6.0635	9	0	3	6	2.30259	0	1.38629	1.94591	1	0	0	0	42.158	41.936	0.043539	5.16664	0.743701	0.122218	2336	1290015	903453	2193468	0.0172362
CAN	DEU	2017	50	3.0471	1	1	37941.3	10.5438	925.4	1362.7	4668.25	5818.43	24507.7	658.781	6.83131	7.21796	8.44875	8.66896	10.1068	6.49191	9	0	3	6	2.30259	0	1.38629	1.94591	1	0	0	0	45.129	44.653	0.0387775	5.17669	0.730279	0.165514	2401	1538083	943502	2481585	0.0181658
CAN	DEU	2018	50	3.11011	1	1	40142.5	10.6002	291.216	1475.89	10697.8	7661.13	19066	950.468	5.67749	7.2977	9.27789	8.94405	9.85572	6.85801	9	0	3	6	2.30259	0	1.38629	1.94591	1	0	0	0	46.549	47.974	0.0452856	5.20223	0.778016	0.0861777	2417	1367220	922029	2289249	0.025096
CAN	DEU	2019	50	3.16779	1	1	41129.2	10.6245	231.963	733.424	12912.3	8658.2	17325.4	1267.91	5.45088	6.59909	9.46601	9.06638	9.75999	7.14591	9	0	3	6	2.30259	0	1.38629	1.94591	1	0	0	0	46.329	46.795	0.041375	5.19322	0.738675	0.0953102	2727	1694091	1219115	2913206	0.0239485
CAN	DEU	2020	50	3.1093	1	1	39424.6	10.5822	1385.08	780.39	11975.1	7069.95	16997.5	1216.52	7.23423	6.66107	9.39067	8.86375	9.74088	7.10457	9	0	3	6	2.30259	0	1.38629	1.94591	1	0	0	0	43.258	46.253	0.0170461	5.20463	0.777126	0.0392207	2606	1857756	1184775	3042531	0.0220458
CAN	DEU	2021	50		1	1	42032.5	10.6462	1385.57	4132.59	12337	7029.98	15859.7	1287.58	7.23459	8.3269	9.42044	8.85808	9.6716	7.1613	9	0	3	6	2.30259	0	1.38629	1.94591	1	0	0	0	52.051	50.802	0.034687	5.21637	0.818976	0.139762	2597	2155634	1442334	3597968	0.0236247
CAN	GRC	2010	51	0.60347	1	0	34564.4	10.4506	0	0	1686.84	19721.4	12423.9	732.357	0	0	7.43121	9.88951	9.42746	6.59763	0	0	0	0	0	0	0	0	0	0	0	0	47.465	26.861	0.646517	4.82591	2.17964	1.18173	2689	998466	983889	1982355	0.00107575
CAN	GRC	2011	51	0.68426	1	0	34520.1	10.4493	0	867.465	1455.7	17813.1	14383.8	0	0	6.76673	7.28393	9.78775	9.57393	0	0	0	0	0	0	0	0	0	0	0	0	0	51.791	25.964	0.773248	4.90268	2.32026	1.28647	2914	891619	862698	1754317	0.00090296
CAN	GRC	2012	51	0.71005	1	0	34947.4	10.4616	0	1179.2	2562.9	17454.8	13750.6	0	0	7.07344	7.84928	9.76743	9.52891	0	0	0	0	0	0	0	0	0	0	0	0	0	52.409	22.494	0.847942	4.92776	2.46231	1.28093	2738	972042	953503	1925545	0.000627836
CAN	GRC	2013	51	0.81478	1	0	35530.1	10.4782	0	1624.49	3282.34	22979.4	7643.83	0	0	7.39356	8.09662	10.0424	8.94179	0	0	0	0	0	0	0	0	0	0	0	0	0	51.958	21.956	0.878631	4.98132	2.49411	1.17865	2847	1149974	982529	2132503	0.000457257
CAN	GRC	2014	51	0.83998	1	0	35932.1	10.4894	0	0	8818.43	3568.85	23544.8	0	0	0	9.08471	8.18028	10.0667	0	0	0	0	0	0	0	0	0	0	0	0	0	50.44	21.674	0.885467	5.01283	2.4802	1.16002	3071	1169024	994712	2163736	0.000166411
CAN	GRC	2015	51	0.96605	1	0	37509.8	10.5324	0	0	10069.3	8460.39	18980.1	0	0	0	9.21735	9.04327	9.8512	0	0	0	0	0	0	0	0	0	0	0	0	0	43.316	18.008	0.879948	5.05519	2.52397	1.14103	2822	1156042	806298	1962340	0.000144493
CAN	GRC	2016	51	1.00529	1	1	37964.4	10.5444	0	0	10582.5	5745.91	21636	0	0	0	9.26705	8.65642	9.98216	0	9	0	3	6	2.30259	0	1.38629	1.94591	1	0	0	0	42.158	18.104	0.879313	5.07672	2.52627	1.18784	2336	1290015	903453	2193468	0.000198164
CAN	GRC	2017	51	1.15228	1	1	38139.6	10.549	0	0	6000.61	7745.58	21666.9	2726.5	0	0	8.69978	8.95501	9.98359	7.91114	9	0	3	6	2.30259	0	1.38629	1.94591	1	0	0	0	45.129	18.582	0.884423	5.09126	2.57202	1.19996	2401	1538083	943502	2481585	0.000216753
CAN	GRC	2018	51	1.21371	1	1	38480.6	10.5579	0	0	0	19244.5	19236.1	0	0	0	0	9.86503	9.8646	0	9	0	3	6	2.30259	0	1.38629	1.94591	1	0	0	0	46.549	19.757	0.879115	5.11727	2.54935	1.16938	2417	1367220	922029	2289249	0.000267295
CAN	GRC	2019	51	1.27496	1	1	40670.7	10.6133	0	0	3385.25	4945.05	12467.6	19872.8	0	0	8.12748	8.50635	9.43097	9.89716	9	0	3	6	2.30259	0	1.38629	1.94591	1	0	0	0	46.329	19.134	0.863739	5.12149	2.60086	1.16315	2727	1694091	1219115	2913206	0.000470856
CAN	GRC	2020	51	1.49538	1	1	37000.1	10.5187	0	0	3064.86	3727.13	29221.6	986.529	0	0	8.02808	8.22366	10.2827	6.89521	9	0	3	6	2.30259	0	1.38629	1.94591	1	0	0	0	43.258	17.647	0.893134	5.13824	2.62384	1.14422	2606	1857756	1184775	3042531	0.000440503
CAN	GRC	2021	51		1	1	38652.2	10.5624	0	0	3043.84	3764.79	30811.2	1032.35	0	0	8.0212	8.23371	10.3357	6.94056	9	0	3	6	2.30259	0	1.38629	1.94591	1	0	0	0	52.051	20.277	0.849929	5.14358	2.65016	1.15373	2597	2155634	1442334	3597968	0.000448145
CAN	HUN	2010	52	1.12865	1	0	37095.5	10.5213	0	0	18439	0	18656.4	0	0	0	9.82228	0	9.834	0	0	0	0	0	0	0	0	0	0	0	0	0	47.465	12.959	1.29189	4.9788	2.62952	1.19996	2689	998466	983889	1982355	0.000300414
CAN	HUN	2011	52	1.17925	1	0	33998.9	10.4341	0	1988.3	23689.8	1759.88	6560.94	0	0	7.59554	10.0728	7.47357	8.78904	0	0	0	0	0	0	0	0	0	0	0	0	0	51.791	13.983	1.29175	5.01741	2.66569	1.14103	2914	891619	862698	1754317	0.000393948
CAN	HUN	2012	52	1.25423	1	0	40522	10.6096	0	2863.78	28008.8	2493.54	7155.9	0	0	7.96025	10.2403	7.82186	8.87583	0	0	0	0	0	0	0	0	0	0	0	0	0	52.409	12.784	1.30576	5.03422	2.85471	1.07841	2738	972042	953503	1925545	0.000258521
CAN	HUN	2013	52	1.3841	1	0	40495.4	10.609	0	2339.26	28857	0	9299.12	0	0	7.75802	10.2701	0	9.13778	0	0	0	0	0	0	0	0	0	0	0	0	0	51.958	13.481	1.2976	5.0654	2.80523	1.06815	2847	1149974	982529	2132503	0.00031754
CAN	HUN	2014	52	1.3446	1	0	36699.9	10.5106	0	0	11023	0	21022.1	4654.69	0	0	9.30783	0	9.95338	8.44585	0	0	0	0	0	0	0	0	0	0	0	0	50.44	14.118	1.2717	5.09236	2.69548	1.09192	3071	1169024	994712	2163736	0.000133129
CAN	HUN	2015	52	1.33959	1	0	37540.3	10.5332	0	0	13175.7	0	24364.7	0	0	0	9.4862	0	10.1009	0	0	0	0	0	0	0	0	0	0	0	0	0	43.316	12.366	1.23203	5.09274	2.66269	1.10856	2822	1156042	806298	1962340	0.000158739
CAN	HUN	2016	52	1.17987	1	1	38817.2	10.5666	0	0	15030.2	0	19461.9	4325.05	0	0	9.61788	0	9.87627	8.37241	9	0	3	6	2.30259	0	1.38629	1.94591	1	0	0	0	42.158	12.665	1.20594	5.13826	2.60343	1.13462	2336	1290015	903453	2193468	0.000139523
CAN	HUN	2017	52	1.31702	1	1	41112.4	10.6241	0	0	21108	6834.34	13170.1	0	0	0	9.95746	8.82986	9.48578	0	9	0	3	6	2.30259	0	1.38629	1.94591	1	0	0	0	45.129	14.624	1.1794	5.13257	2.60616	1.13462	2401	1538083	943502	2481585	0.000160209
CAN	HUN	2018	52	1.50776	1	1	40482.5	10.6087	0	0	15429.4	4627.25	20425.8	0	0	0	9.6441	8.43994	9.9246	0	9	0	3	6	2.30259	0	1.38629	1.94591	1	0	0	0	46.549	16.427	1.13917	5.13999	2.52537	1.06126	2417	1367220	922029	2289249	0.000115498
CAN	HUN	2019	52	1.4732	1	1	41262.9	10.6277	0	0	13246.6	8979.18	15878.5	3158.59	0	0	9.49157	9.10277	9.67279	8.0582	9	0	3	6	2.30259	0	1.38629	1.94591	1	0	0	0	46.329	16.736	1.09556	5.14915	2.5111	1.06815	2727	1694091	1219115	2913206	0.000156952
CAN	HUN	2020	52	1.59361	1	1	39425.3	10.5822	0	0	13787.5	9016.84	16620.9	0	0	0	9.53159	9.10696	9.71848	0	9	0	3	6	2.30259	0	1.38629	1.94591	1	0	0	0	43.258	16.076	1.07702	5.17655	2.50233	1.04732	2606	1857756	1184775	3042531	0.000133528
CAN	HUN	2021	52		1	1	42215.5	10.6506	0	3137.27	15515.1	8635.49	14927.7	0	0	8.05143	9.64963	9.06375	9.61104	0	9	0	3	6	2.30259	0	1.38629	1.94591	1	0	0	0	52.051	18.773	1.0465	5.20112	2.49263	1.06471	2597	2155634	1442334	3597968	0.000146532
CAN	ITA	2010	53	1.21797	1	0	35109.5	10.4663	326.418	3011.55	3724.63	9438.98	14300.1	4307.77	5.79124	8.01054	8.22299	9.15271	9.56809	8.36841	0	0	0	0	0	0	0	0	0	0	0	0	47.465	35.876	0.249821	4.89769	0.0988488	1.09861	2689	998466	983889	1982355	0.00248725
CAN	ITA	2011	53	1.20155	1	0	34359	10.4446	483.533	2395.08	2672.11	8479.7	18433.6	1894.93	6.18318	7.78159	7.891	9.04555	9.82199	7.54746	0	0	0	0	0	0	0	0	0	0	0	0	51.791	38.367	0.265682	4.92282	0.0365487	1.075	2914	891619	862698	1754317	0.00297606
CAN	ITA	2012	53	1.26219	1	0	35029.1	10.464	371.753	4608.38	2395.11	4535.97	21545.2	1572.67	5.92092	8.43585	7.7816	8.42001	9.97795	7.36116	0	0	0	0	0	0	0	0	0	0	0	0	52.409	35.132	0.305238	4.93325	0.0875647	1.04732	2738	972042	953503	1925545	0.003695
CAN	ITA	2013	53	1.30107	1	0	35021.5	10.4637	237.598	3539.38	3487.17	3904.5	22548.9	1303.91	5.47478	8.17199	8.15713	8.27014	10.0235	7.17389	0	0	0	0	0	0	0	0	0	0	0	0	51.958	35.926	0.347871	4.97161	0.0676564	1.06815	2847	1149974	982529	2132503	0.00285423
CAN	ITA	2014	53	1.3384	1	0	35395.6	10.4744	901.513	2279.3	3804.33	3079.25	24174.6	1156.64	6.80518	7.73206	8.24416	8.03276	10.0931	7.05414	0	0	0	0	0	0	0	0	0	0	0	0	50.44	35.397	0.375334	4.96115	0.0498848	1.06815	3071	1169024	994712	2163736	0.002143
CAN	ITA	2015	53	1.3385	1	0	38001	10.5454	522.599	6204.22	6971.23	6075.42	17721.2	506.339	6.26073	8.73315	8.84969	8.71217	9.78258	6.22918	0	0	0	0	0	0	0	0	0	0	0	0	43.316	30.049	0.365724	4.99817	0.0574314	1.06815	2822	1156042	806298	1962340	0.00245232
CAN	ITA	2016	53	1.36642	1	1	38921.9	10.5693	499.243	5544.82	9986.5	4283.08	17669.4	938.848	6.21509	8.6208	9.20909	8.36266	9.77964	6.84572	9	0	3	6	2.30259	0	1.38629	1.94591	1	0	0	0	42.158	30.527	0.349814	5.02706	0.0731371	1.08181	2336	1290015	903453	2193468	0.00241032
CAN	ITA	2017	53	1.37013	1	1	40123.3	10.5997	518.306	8964.97	7430.04	7486.32	14444.6	1279.12	6.25249	9.10119	8.91342	8.92097	9.57814	7.15471	9	0	3	6	2.30259	0	1.38629	1.94591	1	0	0	0	45.129	32.407	0.349725	5.04844	0.0340475	1.07841	2401	1538083	943502	2481585	0.00225235
CAN	ITA	2018	53	1.42443	1	1	40269.1	10.6034	302.158	9463.37	6227.39	3062.49	20293.6	920.065	5.71425	9.15529	8.73687	8.02731	9.91811	6.82553	9	0	3	6	2.30259	0	1.38629	1.94591	1	0	0	0	46.549	34.622	0.351876	5.13006	0.00156147	1.00796	2417	1367220	922029	2289249	0.00335934
CAN	ITA	2019	53	1.46159	1	1	40894.2	10.6188	448.239	3520.99	9092.53	6259.26	18393	3180.1	6.10756	8.16678	9.11532	8.74198	9.81978	8.06498	9	0	3	6	2.30259	0	1.38629	1.94591	1	0	0	0	46.329	33.673	0.339871	5.0737	0.057894	1.01523	2727	1694091	1219115	2913206	0.00206555
CAN	ITA	2020	53	1.5274	1	1	39064.5	10.573	374.393	2249.26	8057.58	9013.02	17913.6	1456.6	5.92797	7.7188	8.99449	9.10654	9.79337	7.28454	9	0	3	6	2.30259	0	1.38629	1.94591	1	0	0	0	43.258	31.835	0.366267	5.09242	0.0650364	0.993252	2606	1857756	1184775	3042531	0.00221628
CAN	ITA	2021	53		1	1	41306.4	10.6288	374.151	2246.98	8662.54	9722.54	18244.5	2055.74	5.92733	7.71779	9.06688	9.18231	9.81167	7.62888	9	0	3	6	2.30259	0	1.38629	1.94591	1	0	0	0	52.051	35.551	0.336326	5.12215	0.073075	1.02245	2597	2155634	1442334	3597968	0.00225049
CAN	KOR	2010	54	3.31578	1	0	34213.5	10.4404	0	3168.42	1484.64	8165.58	19695.3	1699.56	0	8.0613	7.3036	9.00781	9.88819	7.43871	0	0	0	0	0	0	0	0	0	0	0	0	47.465	22.151	0.480618	5.09987	0.53652	1.0438	2689	998466	983889	1982355	0.00315214
CAN	KOR	2011	54	3.59199	1	0	34367.7	10.4449	0	1860.06	1368.02	11504.3	18186.1	1449.21	0	7.5289	7.22185	9.35056	9.80847	7.27946	0	0	0	0	0	0	0	0	0	0	0	0	51.791	24.156	0.473303	5.11655	0.505309	1.00796	2914	891619	862698	1754317	0.00341097
CAN	KOR	2012	54	3.8504	1	0	34519.6	10.4493	0	3806.93	1306.42	2616.91	25216.7	1572.67	0	8.24484	7.17581	7.87013	10.1353	7.36116	0	0	0	0	0	0	0	0	0	0	0	0	52.409	24.454	0.461417	5.11841	0.515042	1.0116	2738	972042	953503	1925545	0.003695
CAN	KOR	2013	54	3.95124	1	0	34557.8	10.4504	329.363	930.388	3917.28	2376.62	25724.8	1279.36	5.80019	6.83668	8.27341	7.77386	10.1552	7.1549	0	0	0	0	0	0	0	0	0	0	0	0	51.958	25.977	0.447271	5.13915	0.354147	1.04028	2847	1149974	982529	2132503	0.00391209
CAN	KOR	2014	54	4.07786	1	1	36355.5	10.5011	0	4398.3	7048.52	1961.7	22271	676.022	0	8.3892	8.86071	7.58207	10.0111	6.5177	13	3	4	6	2.63906	1.38629	1.60944	1.94591	1.36111	0	0	0	50.44	27.811	0.440273	5.16294	0.24795	1.00796	3071	1169024	994712	2163736	0.00366659
CAN	KOR	2015	54	3.9782	1	1	37673.5	10.5367	0	4405.87	6358.35	3805.53	18073.8	5029.98	0	8.39092	8.75768	8.24447	9.80227	8.52337	13	3	4	6	2.63906	1.38629	1.60944	1.94591	1.36111	0	0	0	43.316	27.105	0.416949	5.19238	0.100907	0.95935	2822	1156042	806298	1962340	0.00313205
CAN	KOR	2016	54	3.98704	1	1	37540	10.5332	0	1776.31	6767.04	5001.5	22052.9	1942.3	0	7.48286	8.81997	8.51769	10.0012	7.57214	13	3	4	6	2.63906	1.38629	1.60944	1.94591	1.36111	0	0	0	42.158	27.539	0.390515	5.21495	0.0609269	0.978326	2336	1290015	903453	2193468	0.00264083
CAN	KOR	2017	54	4.29206	1	1	40663.9	10.6131	0	1414.32	17488.8	4257.11	14591.6	2912.08	0	7.25511	9.76937	8.35658	9.58827	7.97697	13	3	4	6	2.63906	1.38629	1.60944	1.94591	1.36111	0	0	0	45.129	31.617	0.380168	5.23522	0.060928	0.955511	2401	1538083	943502	2481585	0.00370365
CAN	KOR	2018	54	4.51633	1	1	38715.1	10.564	0	2123.14	2441.73	8482.14	22599.3	3068.79	0	7.66112	7.80087	9.04584	10.0257	8.02936	13	3	4	6	2.63906	1.38629	1.60944	1.94591	1.36111	0	0	0	46.549	33.437	0.369111	5.25051	0.0375419	0.887891	2417	1367220	922029	2289249	0.00218951
CAN	KOR	2019	54	4.62703	1	1	41181.5	10.6258	0	5179.82	9739.17	5043.9	18033.9	3184.65	0	8.55272	9.18401	8.52613	9.80007	8.06641	13	3	4	6	2.63906	1.38629	1.60944	1.94591	1.36111	0	0	0	46.329	31.902	0.354743	5.23682	0.0904048	0.887891	2727	1694091	1219115	2913206	0.00219881
CAN	KOR	2020	54	4.79571	1	1	38639.3	10.5621	0	3063.72	3658.4	2001.26	23506	6409.93	0	8.02771	8.20506	7.60203	10.0651	8.76576	13	3	4	6	2.63906	1.38629	1.60944	1.94591	1.36111	0	0	0	43.258	31.598	0.300427	5.24072	0.0487031	0.86289	2606	1857756	1184775	3042531	0.00325422
CAN	KOR	2021	54		1	1	41078.6	10.6233	0	4717.41	3755.49	2051.04	22250.7	8303.96	0	8.45923	8.23124	7.62659	10.0102	9.02461	13	3	4	6	2.63906	1.38629	1.60944	1.94591	1.36111	0	0	0	52.051	34.758	0.301194	5.24916	0.0040916	0.891998	2597	2155634	1442334	3597968	0.00349602
CAN	LVA	2010	55	0.60571	1	0	0	0	0	0	0	0	0	0	0	0	0	0	0	0	0	0	0	0	0	0	0	0	0	0	0	0	47.465	11.447	1.32292	5.00207	4.32316	0.928219	2689	998466	983889	1982355	0
CAN	LVA	2011	55	0.71562	1	0	0	0	0	0	0	0	0	0	0	0	0	0	0	0	0	0	0	0	0	0	0	0	0	0	0	0	51.791	13.827	1.30049	5.0288	4.26277	0.879627	2914	891619	862698	1754317	0
CAN	LVA	2012	55	0.66307	1	0	0	0	0	0	0	0	0	0	0	0	0	0	0	0	0	0	0	0	0	0	0	0	0	0	0	0	52.409	13.947	1.22663	5.05062	4.00082	0.850151	2738	972042	953503	1925545	0
CAN	LVA	2013	55	0.61321	1	0	0	0	0	0	0	0	0	0	0	0	0	0	0	0	0	0	0	0	0	0	0	0	0	0	0	0	51.958	15.375	1.2085	5.08162	3.88324	0.81978	2847	1149974	982529	2132503	0
CAN	LVA	2014	55	0.68908	1	1	0	0	0	0	0	0	0	0	0	0	0	0	0	0	0	0	0	0	0	0	0	0	0	0	0	0	50.44	15.725	1.19848	5.09344	4.16848	0.802002	3071	1169024	994712	2163736	0
CAN	LVA	2015	55	0.61981	1	1	34553.5	10.4503	0	0	0	0	34553.5	0	0	0	0	0	10.4503	0	0	0	0	0	0	0	0	0	0	0	0	0	43.316	13.667	1.15128	5.13108	4.12846	0.832909	2822	1156042	806298	1962340	1.62809e-05
CAN	LVA	2016	55	0.43514	0	1	35338.7	10.4728	0	0	0	0	35338.7	0	0	0	0	0	10.4728	0	9	0	3	6	2.30259	0	1.38629	1.94591	1	0	0	0	42.158	14.118	1.11737	5.14168	4.14025	0.887891	2336	1290015	903453	2193468	3.03312e-05
CAN	LVA	2017	55	0.51104	1	1	0	0	0	0	0	0	0	0	0	0	0	0	0	0	9	0	3	6	2.30259	0	1.38629	1.94591	1	0	0	0	45.129	15.695	1.09387	5.15222	4.22355	0.871293	2401	1538083	943502	2481585	0
CAN	LVA	2018	55	0.63869	1	1	36661.8	10.5095	0	0	0	0	36661.8	0	0	0	0	0	10.5095	0	9	0	3	6	2.30259	0	1.38629	1.94591	1	0	0	0	46.549	17.865	1.06021	5.183	4.15037	0.741937	2417	1367220	922029	2289249	1.31998e-05
CAN	LVA	2019	55	0.63627	1	1	41382.3	10.6306	0	0	0	41382.3	0	0	0	0	0	10.6306	0	0	9	0	3	6	2.30259	0	1.38629	1.94591	1	0	0	0	46.329	17.927	1.03223	5.18206	4.16951	0.751416	2727	1694091	1219115	2913206	1.18454e-05
CAN	LVA	2020	55	0.68726	1	1	36293.4	10.4994	0	0	0	4716.82	31576.6	0	0	0	0	8.4591	10.3602	0	9	0	3	6	2.30259	0	1.38629	1.94591	1	0	0	0	43.258	17.704	0.984677	5.19959	4.11878	0.71295	2606	1857756	1184775	3042531	8.12178e-05
CAN	LVA	2021	55		1	1	38621	10.5616	0	0	0	9594.99	29026	0	0	0	0	9.1691	10.276	0	9	0	3	6	2.30259	0	1.38629	1.94591	1	0	0	0	52.051	20.642	0.979557	5.21501	4.06501	0.756122	2597	2155634	1442334	3597968	8.79194e-05
CAN	LTU	2010	56	0.7833	1	0	0	0	0	0	0	0	0	0	0	0	0	0	0	0	0	0	0	0	0	0	0	0	0	0	0	0	47.465	11.852	1.3098	4.95878	3.77857	0.806476	2689	998466	983889	1982355	0
CAN	LTU	2011	56	0.90269	1	0	35549.5	10.4787	0	0	0	35549.5	0	0	0	0	0	10.4787	0	0	0	0	0	0	0	0	0	0	0	0	0	0	51.791	14.228	1.24977	4.98798	3.78675	0.770108	2914	891619	862698	1754317	1.95024e-05
CAN	LTU	2012	56	0.89304	1	0	34909.5	10.4605	0	0	0	34909.5	0	0	0	0	0	10.4605	0	0	0	0	0	0	0	0	0	0	0	0	0	0	52.409	14.172	1.20524	5.01217	3.90461	0.770108	2738	972042	953503	1925545	1.84658e-05
CAN	LTU	2013	56	0.94872	1	0	0	0	0	0	0	0	0	0	0	0	0	0	0	0	0	0	0	0	0	0	0	0	0	0	0	0	51.958	15.538	1.17269	5.03859	3.87247	0.760806	2847	1149974	982529	2132503	0
CAN	LTU	2014	56	1.03011	1	0	35688.5	10.4826	0	0	0	35688.5	0	0	0	0	0	10.4826	0	0	0	0	0	0	0	0	0	0	0	0	0	0	50.44	16.555	1.14758	5.07048	3.84642	0.746688	3071	1169024	994712	2163736	1.66411e-05
CAN	LTU	2015	56	1.04341	1	0	0	0	0	0	0	0	0	0	0	0	0	0	0	0	0	0	0	0	0	0	0	0	0	0	0	0	43.316	14.252	1.11723	5.08375	3.89598	0.708036	2822	1156042	806298	1962340	0
CAN	LTU	2016	56	0.84241	1	1	36439.4	10.5034	0	0	0	18770	17669.4	0	0	0	0	9.84007	9.77964	0	9	0	3	6	2.30259	0	1.38629	1.94591	1	0	0	0	42.158	14.88	1.07829	5.10919	3.83749	0.737164	2336	1290015	903453	2193468	3.23532e-05
CAN	LTU	2017	56	0.89626	1	1	37419.7	10.53	0	0	0	19364	18055.7	0	0	0	0	9.87122	9.80127	0	9	0	3	6	2.30259	0	1.38629	1.94591	1	0	0	0	45.129	16.885	1.04032	5.13766	3.84594	0.737164	2401	1538083	943502	2481585	3.01569e-05
CAN	LTU	2018	56	0.93662	1	1	38575.1	10.5604	0	0	0	20244.2	18330.9	0	0	0	0	9.91567	9.8164	0	9	0	3	6	2.30259	0	1.38629	1.94591	1	0	0	0	46.549	19.186	1.00489	5.16114	3.7564	0.620576	2417	1367220	922029	2289249	2.63995e-05
CAN	LTU	2019	56	0.99369	1	1	43268.4	10.6752	0	0	16279.9	26988.4	0	0	0	0	9.69775	10.2032	0	0	9	0	3	6	2.30259	0	1.38629	1.94591	1	0	0	0	46.329	19.576	0.961376	5.15615	3.76023	0.625938	2727	1694091	1219115	2913206	3.40557e-05
CAN	LTU	2020	56	1.14919	1	1	39930.1	10.5949	0	0	8668.28	24295.4	6966.42	0	0	0	9.06754	10.0981	8.849	0	9	0	3	6	2.30259	0	1.38629	1.94591	1	0	0	0	43.258	20.232	0.89905	5.16682	3.66721	0.587787	2606	1857756	1184775	3042531	4.95566e-05
CAN	LTU	2021	56		1	1	43323.7	10.6765	0	0	15515.1	21588.7	6219.86	0	0	0	9.64963	9.97997	8.73566	0	9	0	3	6	2.30259	0	1.38629	1.94591	1	0	0	0	52.051	23.433	0.886238	5.19165	3.57215	0.641854	2597	2155634	1442334	3597968	5.86129e-05
CAN	MEX	2010	57	0.49485	0	0	34754.9	10.4561	0	2426.7	6026.29	2632.64	22252.8	1416.4	0	7.7947	8.70405	7.87612	10.0103	7.25658	0	0	0	0	0	0	0	0	0	0	0	0	47.465	8.921	1.51996	4.71268	0.412851	1.50408	2689	998466	983889	1982355	0.00862145
CAN	MEX	2011	57	0.47129	0	0	34146.7	10.4384	83.3188	3301.62	4155.37	4142.63	21407.6	1056.15	4.4346	8.10247	8.3324	8.32933	9.97155	6.96333	0	0	0	0	0	0	0	0	0	0	0	0	51.791	9.803	1.51945	4.78896	0.394918	1.4929	2914	891619	862698	1754317	0.00863565
CAN	MEX	2012	57	0.42096	0	0	35508.9	10.4776	61.6507	2591.79	5929.12	3876.91	20325.5	2723.99	4.13757	7.86049	8.6878	8.26305	9.91968	7.91022	0	0	0	0	0	0	0	0	0	0	0	0	52.409	9.818	1.50424	4.81015	0.407665	1.50408	2738	972042	953503	1925545	0.0111404
CAN	MEX	2013	57	0.42503	0	0	36005.2	10.4914	0	2313.12	8827.08	2658.97	20207.9	1998.16	0	7.74679	9.08569	7.88607	9.91388	7.60048	0	0	0	0	0	0	0	0	0	0	0	0	51.958	10.307	1.51642	4.86183	0.453403	1.51293	2847	1149974	982529	2132503	0.00998708
CAN	MEX	2014	57	0.4353	0	0	37469.7	10.5313	0	2993.98	12601.4	2115.48	18397.2	1361.65	0	8.00469	9.44164	7.65751	9.82001	7.21719	0	0	0	0	0	0	0	0	0	0	0	0	50.44	10.452	1.51898	4.87908	0.278494	1.5217	3071	1169024	994712	2163736	0.00960746
CAN	MEX	2015	57	0.42943	0	0	38790.1	10.5659	0	4726.58	12157	5046.01	15691.1	1169.39	0	8.46117	9.40574	8.52655	9.66091	7.06509	0	0	0	0	0	0	0	0	0	0	0	0	43.316	9.143	1.49735	4.99336	0.240427	1.52823	2822	1156042	806298	1962340	0.00935747
CAN	MEX	2016	57	0.38778	0	1	39271.8	10.5783	0	3374.04	14060	3547.43	17640.7	649.586	0	8.12416	9.55116	8.17426	9.77802	6.47787	27	9	9	9	3.3322	2.30259	2.30259	2.30259	2.75	0	0	0	42.158	8.201	1.48136	5.01529	0.373473	1.55393	2336	1290015	903453	2193468	0.00870909
CAN	MEX	2017	57	0.32832	0	1	40976.9	10.6208	70.5238	2947.49	17855.8	4845.12	13776.9	1481.05	4.27003	7.98905	9.79014	8.48593	9.53082	7.30118	27	9	9	9	3.3322	2.30259	2.30259	2.30259	2.75	0	0	0	45.129	9.288	1.4892	4.98178	0.451754	1.54543	2401	1538083	943502	2481585	0.00882844
CAN	MEX	2018	57	0.30711	0	1	41659.4	10.6373	0	2352.71	16241.3	8251.99	12790.7	2022.76	0	7.76375	9.69538	9.01833	9.45655	7.61271	47	15	15	17	3.8712	2.77259	2.77259	2.89037	4.80556	0	0	0	46.549	9.687	1.49028	5.01926	0.436301	1.51513	2417	1367220	922029	2289249	0.0125563
CAN	MEX	2019	57	0.28394	0	1	40837.9	10.6174	0	977.285	10141.4	10346.5	17354.6	2018.07	0	6.8858	9.22448	9.2445	9.76167	7.61039	47	15	15	17	3.8712	2.77259	2.77259	2.89037	4.80556	0	0	0	46.329	9.95	1.50522	5.08478	0.420854	1.56235	2727	1694091	1219115	2913206	0.0164282
CAN	MEX	2020	57	0.29638	0	1	39109.8	10.5742	0	1566.79	9991.19	6947.05	18957.1	1647.76	0	7.35742	9.20956	8.84622	9.84998	7.40778	47	15	15	17	3.8712	2.77259	2.77259	2.89037	4.80556	0	0	0	43.258	8.432	1.53292	5.09859	0.534881	1.55181	2606	1857756	1184775	3042531	0.0103986
CAN	MEX	2021	57		0	1	41304.1	10.6287	0	1727.9	11089.6	7396.75	19082.6	2007.31	0	7.45524	9.31385	8.90893	9.85658	7.60505	47	15	15	17	3.8712	2.77259	2.77259	2.89037	4.80556	0	0	0	52.051	9.926	1.53554	5.1267	0.679801	1.57691	2597	2155634	1442334	3597968	0.0103427
CAN	NZL	2010	58		1	0	33454.6	10.418	0	1092.28	1211.64	4530.92	25620.3	999.484	0	6.99693	7.10055	8.4189	10.1512	6.90824	0	0	0	0	0	0	0	0	0	0	1	0	47.465	32.846	0.15137	5.07991	2.10487	0.530628	2689	998466	983889	1982355	0.00149765
CAN	NZL	2011	58	1.23225	1	0	33633.5	10.4233	0	1018.09	2605.42	4100.13	25909.9	0	0	6.92666	7.86573	8.31902	10.1624	0	0	0	0	0	0	0	0	0	0	0	1	0	51.791	37.193	0.158211	5.10127	2.03669	0.593327	2914	891619	862698	1754317	0.00153874
CAN	NZL	2012	58		1	0	34151.5	10.4386	0	1351.45	1468.63	3530.18	27015.5	785.745	0	7.20967	7.29276	8.16939	10.2042	6.6679	0	0	0	0	0	0	0	0	0	0	1	0	52.409	38.678	0.147816	5.10379	1.96319	0.615186	2738	972042	953503	1925545	0.00164345
CAN	NZL	2013	58	1.15339	1	0	35883.2	10.4881	0	4276.07	3878.63	15202.8	10407.2	2118.52	0	8.36102	8.26349	9.6293	9.25035	7.65894	0	0	0	0	0	0	0	0	0	0	1	0	51.958	41.556	0.140684	5.12741	1.89486	0.620576	2847	1149974	982529	2132503	0.00118125
CAN	NZL	2014	58		1	0	37730.1	10.5382	0	12719.7	5100.63	4954.18	14094	861.537	0	9.45099	8.53732	8.50819	9.55358	6.75988	0	0	0	0	0	0	0	0	0	0	1	0	50.44	44.503	0.138137	5.14237	1.81984	0.620576	3071	1169024	994712	2163736	0.000719265
CAN	NZL	2015	58	1.22817	1	0	37015.8	10.5191	0	4662.4	4792.95	4027.1	22477.7	1055.6	0	8.4475	8.47511	8.30105	10.0203	6.96281	0	0	0	0	0	0	0	0	0	0	1	0	43.316	38.202	0.120921	5.16593	1.78318	0.652325	2822	1156042	806298	1962340	0.000588149
CAN	NZL	2016	58		1	1	36915.1	10.5164	0	2516.83	4283.6	2815.5	27299.2	0	0	7.83115	8.36278	7.94325	10.2146	0	27	9	9	9	3.3322	2.30259	2.30259	2.30259	2.75	0	1	0	42.158	39.427	0.104709	5.17987	1.70804	0.625938	2336	1290015	903453	2193468	0.000808831
CAN	NZL	2017	58	1.34867	1	1	38143.1	10.5491	0	2526.89	3495.45	11675.3	20445.5	0	0	7.83514	8.1595	9.36532	9.92557	0	27	9	9	9	3.3322	2.30259	2.30259	2.30259	2.75	0	1	0	45.129	42.925	0.108909	5.19518	1.70071	0.582216	2401	1538083	943502	2481585	0.000769002
CAN	NZL	2018	58		1	1	38528.9	10.5592	0	1693.95	3501	7612.1	25193.8	528.011	0	7.43541	8.16109	8.93763	10.1344	6.27101	24	9	6	9	3.21888	2.30259	1.94591	2.30259	2.41667	0	1	0	46.549	43.25	0.105444	5.21298	1.70733	0.647103	2417	1367220	922029	2289249	0.00101803
CAN	NZL	2019	58	1.40416	1	1	39485.3	10.5837	0	1966.23	5958.17	5267.9	26293	0	0	7.58438	8.69269	8.56958	10.1771	0	24	9	6	9	3.21888	2.30259	1.94591	2.30259	2.41667	0	1	0	46.329	42.865	0.101535	5.20278	1.71048	0.636577	2727	1694091	1219115	2913206	0.00104684
CAN	NZL	2020	58		1	1	37809.1	10.5403	0	1888.52	2749.57	10985.2	22185.8	0	0	7.54408	7.91956	9.3044	10.0073	0	24	9	6	9	3.21888	2.30259	1.94591	2.30259	2.41667	0	1	0	43.258	41.597	0.0673296	5.22125	1.67647	0.667829	2606	1857756	1184775	3042531	0.00167391
CAN	NZL	2021	58		1	1	40031.3	10.5974	0	1502.28	3268.95	12922.2	22337.9	0	0	7.31541	8.09253	9.46678	10.0141	0	24	9	6	9	3.21888	2.30259	1.94591	2.30259	2.41667	0	1	0	52.051	48.802	0.0642467	5.24039	1.63912	0.582216	2597	2155634	1442334	3597968	0.00153004
CAN	PAN	2010	59	0.14453	0	1	32871.4	10.4004	0	1862.87	0	432.72	30575.8	0	0	7.53041	0	6.0724	10.328	0	0	0	0	0	0	0	0	0	0	0	0	0	47.465	7.834	1.38657	4.79082	4.63881	1.31909	2689	998466	983889	1982355	0.00180249
CAN	PAN	2011	59	0.17304	0	1	33647.7	10.4237	0	2338.49	0	1552.38	29756.8	0	0	7.75769	0	7.34819	10.3008	0	0	0	0	0	0	0	0	0	0	0	0	0	51.791	8.895	1.31837	4.8339	4.54925	1.30563	2914	891619	862698	1754317	0.00133981
CAN	PAN	2012	59	0.07534	0	1	34158.6	10.4388	0	3911.51	0	2554.36	27692.8	0	0	8.27193	0	7.84595	10.229	0	0	0	0	0	0	0	0	0	0	0	0	0	52.409	9.982	1.24946	4.81464	4.43217	1.25846	2738	972042	953503	1925545	0.000757096
CAN	PAN	2013	59	0.06206	0	1	35044.5	10.4644	0	7634.56	1399.82	1128.48	24881.6	0	0	8.94057	7.24481	7.02952	10.1219	0	0	0	0	0	0	0	0	0	0	0	0	0	51.958	11.037	1.21276	4.86623	4.31866	1.2613	2847	1149974	982529	2132503	0.000564314
CAN	PAN	2014	59	0.14052	0	1	35651.2	10.4816	0	7120.51	2139.24	1731.52	24659.9	0	0	8.87087	7.66867	7.45733	10.113	0	0	0	0	0	0	0	0	0	0	0	0	0	50.44	12.594	1.19903	4.8831	4.23076	1.26413	3071	1169024	994712	2163736	0.000685983
CAN	PAN	2015	59	0.12033	0	1	35603	10.4802	0	3318.8	880.446	2126.82	29276.9	0	0	8.10766	6.78156	7.66285	10.2846	0	0	0	0	0	0	0	0	0	0	0	0	0	43.316	13.134	1.1598	4.95022	3.97396	1.23837	2822	1156042	806298	1962340	0.000826258
CAN	PAN	2016	59	0.14494	0	1	36936.9	10.517	0	2898.74	796.301	13093.4	18254.4	1894	0	7.97238	6.68123	9.47994	9.81222	7.54697	0	0	0	0	0	0	0	0	0	0	0	0	42.158	13.68	1.12744	4.97784	3.90054	1.26695	2336	1290015	903453	2193468	0.000916001
CAN	PAN	2017	59	0.14718	0	1	38309.5	10.5535	0	5536.14	733.142	14272.2	17768	0	0	8.61923	6.5987	9.56614	9.78521	0	0	0	0	0	0	0	0	0	0	0	0	0	45.129	15.146	1.10815	5.02816	3.89426	1.28371	2401	1538083	943502	2481585	0.000946174
CAN	PAN	2018	59	0.12147	0	1	39277	10.5784	0	4164.01	748.352	17421.3	16943.3	0	0	8.33447	6.61921	9.76551	9.73769	0	0	0	0	0	0	0	0	0	0	0	0	0	46.549	15.545	1.10198	5.05271	3.89737	1.23837	2417	1367220	922029	2289249	0.000828284
CAN	PAN	2019	59	0.12391	0	1	39610.8	10.5869	0	4771.6	1606.57	10037.8	23194.8	0	0	8.47065	7.38248	9.21421	10.0517	0	0	0	0	0	0	0	0	0	0	0	0	0	46.329	15.774	1.09006	5.04691	3.88125	1.24127	2727	1694091	1219115	2913206	0.000647058
CAN	PAN	2020	59	0.22245	0	1	38471.9	10.5577	0	5773.88	0	15733.8	16964.2	0	0	8.66127	0	9.66363	9.73892	0	0	0	0	0	0	0	0	0	0	0	0	0	43.258	12.51	1.23617	5.06159	4.00466	1.22671	2606	1857756	1184775	3042531	0.00038957
CAN	PAN	2021	59	0.16533	0	1	40733.2	10.6148	0	3815.59	1257.98	17504.4	18155.3	0	0	8.24711	7.13806	9.77026	9.80677	0	0	0	0	0	0	0	0	0	0	0	0	0	52.051	14.516	1.14547	5.07732	4.16417	1.25562	2597	2155634	1442334	3597968	0.000361446
CAN	PER	2010	60		0	1	33259.9	10.4121	0	2062.85	0	3835.9	26367.6	993.476	0	7.63233	0	8.25242	10.1799	6.90222	0	0	0	0	0	0	0	0	0	0	0	0	47.465	5.075	2.07993	4.74554	3.16889	1.4061	2689	998466	983889	1982355	0.000793006
CAN	PER	2011	60	0.08282	0	1	33862.8	10.4301	0	2290.7	0	4122.66	26770.8	678.698	0	7.73705	0	8.3245	10.1951	6.52165	0	0	0	0	0	0	0	0	0	0	0	0	51.791	5.759	2.04822	4.77921	3.15791	1.39377	2914	891619	862698	1754317	0.00102583
CAN	PER	2012	60	0.0553	0	1	33699.4	10.4253	0	864.693	313.223	1756.77	30513.3	251.371	0	6.76353	5.7501	7.4718	10.326	5.5309	0	0	0	0	0	0	0	0	0	0	0	0	52.409	6.424	2.00441	4.79744	3.01692	1.38879	2738	972042	953503	1925545	0.00256859
CAN	PER	2013	60	0.08174	0	1	33718.5	10.4258	0	1314.7	482.107	2254.22	29275.8	391.616	0	7.18212	6.18024	7.721	10.2846	5.97283	0	0	0	0	0	0	0	0	0	0	0	0	51.958	6.662	1.96967	4.82831	2.86014	1.39624	2847	1149974	982529	2132503	0.00163851
CAN	PER	2014	60	0.10805	0	1	34245.7	10.4413	0	429.825	451.97	6625.53	26356.7	381.706	0	6.0657	6.11583	8.79884	10.1795	5.94727	0	0	0	0	0	0	0	0	0	0	0	0	50.44	6.491	1.97481	4.8467	2.69396	1.38379	3071	1169024	994712	2163736	0.00162343
CAN	PER	2015	60	0.11702	0	1	35076.2	10.4653	0	157.128	464.393	4512.62	29666.4	275.707	0	5.06341	6.14288	8.41486	10.2978	5.62296	0	0	0	0	0	0	0	0	0	0	0	0	43.316	6.03	1.95363	4.87407	2.55352	1.35841	2822	1156042	806298	1962340	0.00450372
CAN	PER	2016	60	0.12008	0	1	36744.2	10.5118	0	0	1031.03	19399.5	15460.7	852.978	0	0	6.93929	9.87305	9.64612	6.74991	27	9	9	9	3.3322	2.30259	2.30259	2.30259	2.75	0	0	0	42.158	6.046	1.92711	4.91722	2.5204	1.37877	2336	1290015	903453	2193468	0.00132648
CAN	PER	2017	60	0.12085	0	1	37513.4	10.5325	0	522.739	536.498	16541.2	19055.9	856.998	0	6.26099	6.28692	9.71367	9.85519	6.7546	27	9	9	9	3.3322	2.30259	2.30259	2.30259	2.75	0	0	0	45.129	6.711	1.93526	4.96391	2.47018	1.38379	2401	1538083	943502	2481585	0.00129298
CAN	PER	2018	60	0.12683	0	1	38610.9	10.5613	0	435.895	2195.93	14224.4	21364	390.627	0	6.07969	7.69482	9.56278	9.96951	5.97031	24	9	6	9	3.21888	2.30259	1.94591	2.30259	2.41667	0	0	0	46.549	6.958	1.92836	5.0086	2.49276	1.31372	2417	1367220	922029	2289249	0.00137607
CAN	PER	2019	60	0.15696	0	1	39407.8	10.5817	0	406.024	1179.09	16407.9	20360.5	1054.31	0	6.00887	7.07335	9.70558	9.9214	6.96159	24	9	6	9	3.21888	2.30259	1.94591	2.30259	2.41667	0	0	0	46.329	7.023	1.92964	5.02298	2.43612	1.31103	2727	1694091	1219115	2913206	0.00135186
CAN	PER	2020	60	0.17193	0	1	37248.6	10.5254	0	260.216	562.875	12214.6	23945.2	265.732	0	5.56535	6.33483	9.41047	10.0836	5.58624	24	9	6	9	3.21888	2.30259	1.94591	2.30259	2.41667	0	0	0	43.258	6.117	1.99641	5.05975	2.49325	1.29746	2606	1857756	1184775	3042531	0.00163537
CAN	PER	2021	60		0	1	39365.3	10.5807	0	532.116	526.308	12663.4	25108	535.509	0	6.27874	6.26778	9.44655	10.131	6.28508	24	9	6	9	3.21888	2.30259	1.94591	2.30259	2.41667	0	0	0	52.051	6.692	1.92591	5.09951	2.56119	1.40364	2597	2155634	1442334	3597968	0.00172786
CAN	POL	2010	61	0.72619	1	0	35601.3	10.4802	0	3837.12	8736.89	3476.11	19551.2	0	0	8.25274	9.07542	8.15396	9.88084	0	0	0	0	0	0	0	0	0	0	0	0	0	47.465	12.484	1.34194	4.96018	1.23592	1.11186	2689	998466	983889	1982355	0.000426323
CAN	POL	2011	61	0.75221	1	0	34879.8	10.4597	0	5427.52	7741.79	6405.32	12089	3216.17	0	8.59942	8.95452	8.76504	9.40013	8.07626	0	0	0	0	0	0	0	0	0	0	0	0	51.791	13.608	1.31448	4.97639	1.26745	0.982078	2914	891619	862698	1754317	0.000432953
CAN	POL	2012	61	0.88997	1	0	36203.1	10.4969	0	4626.11	6702.96	8056.05	14128.3	2689.67	0	8.43969	8.81045	8.9943	9.55601	7.89754	0	0	0	0	0	0	0	0	0	0	0	0	52.409	12.876	1.30574	4.97887	1.34242	0.963174	2738	972042	953503	1925545	0.00048011
CAN	POL	2013	61	0.88483	1	0	36432.9	10.5033	0	5299.89	7579.62	6110.44	15864.2	1578.7	0	8.57563	8.93335	8.71792	9.67189	7.36499	0	0	0	0	0	0	0	0	0	0	0	0	51.958	13.648	1.30906	5.00159	1.31459	0.95935	2847	1149974	982529	2132503	0.000406451
CAN	POL	2014	61	0.95076	1	0	35710.6	10.4832	0	1491.65	6273.98	5078.2	22866.8	0	0	7.30831	8.74433	8.53291	10.0375	0	0	0	0	0	0	0	0	0	0	0	0	0	50.44	14.342	1.28891	5.03513	1.26365	0.955511	3071	1169024	994712	2163736	0.000467799
CAN	POL	2015	61	1.00423	1	0	38248.2	10.5519	0	2021.66	10131.5	10258.8	14062.5	1773.66	0	7.61217	9.22351	9.23599	9.55134	7.48136	0	0	0	0	0	0	0	0	0	0	0	0	43.316	12.566	1.24445	5.06258	1.2645	0.978326	2822	1156042	806298	1962340	0.00035004
CAN	POL	2016	61	0.96821	1	1	38349.1	10.5545	0	1542.59	10527.8	7441.84	18836.9	0	0	7.34187	9.26187	8.91501	9.84363	0	9	0	3	6	2.30259	0	1.38629	1.94591	1	0	0	0	42.158	12.372	1.21355	5.10267	1.276	1.05431	2336	1290015	903453	2193468	0.000459011
CAN	POL	2017	61	1.03785	1	1	38890.2	10.5685	0	1500.41	10394.4	3726.95	23268.5	0	0	7.31416	9.24911	8.22362	10.0549	0	9	0	3	6	2.30259	0	1.38629	1.94591	1	0	0	0	45.129	13.865	1.1815	5.12804	1.27478	0.955511	2401	1538083	943502	2481585	0.000450469
CAN	POL	2018	61	1.2061	1	1	39933.6	10.595	0	906.574	11710.5	3130.03	21850.8	2335.72	0	6.81078	9.36833	8.04912	9.99204	7.75651	9	0	3	6	2.30259	0	1.38629	1.94591	1	0	0	0	46.549	15.468	1.13702	5.14855	1.20221	1.02962	2417	1367220	922029	2289249	0.000661638
CAN	POL	2019	61	1.32335	1	1	40921.5	10.6194	0	2888.25	10527.9	5046.62	19056.2	3402.55	0	7.96875	9.26188	8.52667	9.8552	8.13257	9	0	3	6	2.30259	0	1.38629	1.94591	1	0	0	0	46.329	15.732	1.09758	5.14952	1.2024	1.03318	2727	1694091	1219115	2913206	0.000546371
CAN	POL	2020	61	1.38549	1	1	39791.9	10.5914	0	1386.26	11994.5	10696.7	14298.8	1415.65	0	7.23509	9.39229	9.27778	9.568	7.25605	9	0	3	6	2.30259	0	1.38629	1.94591	1	0	0	0	43.258	15.742	1.05342	5.16755	1.1451	1.0116	2606	1857756	1184775	3042531	0.000306976
CAN	POL	2021	61		1	1	41855	10.642	0	1426.03	12694.2	10467.3	15832.4	1435.12	0	7.26335	9.44898	9.2561	9.66988	7.2697	9	0	3	6	2.30259	0	1.38629	1.94591	1	0	0	0	52.051	17.841	1.02632	5.18296	1.08475	1.07158	2597	2155634	1442334	3597968	0.000322371
CAN	PRT	2010	62	1.53529	1	0	36611.7	10.5081	0	0	15217.3	1873.99	17627.5	1892.88	0	0	9.63025	7.53636	9.77727	7.54638	0	0	0	0	0	0	0	0	0	0	0	0	47.465	22.539	0.73826	4.89485	1.84683	0.751416	2689	998466	983889	1982355	0.000790797
CAN	PRT	2011	62	1.45741	1	0	33725.6	10.426	0	0	10269	6179.21	17277.4	0	0	0	9.23698	8.72911	9.75721	0	0	0	0	0	0	0	0	0	0	0	0	0	51.791	23.196	0.775086	4.92906	1.94637	0.71295	2914	891619	862698	1754317	0.000908811
CAN	PRT	2012	62	1.37861	1	0	37178	10.5235	0	835.27	14523.1	5818.26	16001.4	0	0	6.72895	9.58356	8.66893	9.68049	0	0	0	0	0	0	0	0	0	0	0	0	0	52.409	20.733	0.819049	4.96522	2.22676	0.683097	2738	972042	953503	1925545	0.000886356
CAN	PRT	2013	62	1.32468	1	0	33954.7	10.4328	0	0	2131.83	4432.21	27390.6	0	0	0	7.66521	8.39688	10.218	0	0	0	0	0	0	0	0	0	0	0	0	0	51.958	21.733	0.835288	4.99651	2.05533	0.678034	2847	1149974	982529	2132503	0.000704031
CAN	PRT	2014	62	1.28992	1	0	34211.5	10.4403	0	0	1044.29	4226.27	28059	881.942	0	0	6.95205	8.34931	10.2421	6.78326	0	0	0	0	0	0	0	0	0	0	0	0	50.44	22.078	0.840248	5.02197	2.0365	0.688135	3071	1169024	994712	2163736	0.000702624
CAN	PRT	2015	62	1.2433	1	0	35444.3	10.4757	0	0	1833.13	5968.37	27642.8	0	0	0	7.51433	8.6944	10.2272	0	0	0	0	0	0	0	0	0	0	0	0	0	43.316	19.22	0.817452	5.06659	2.0975	0.652325	2822	1156042	806298	1962340	0.000396848
CAN	PRT	2016	62	1.28075	1	1	36739.8	10.5116	0	0	4285.47	6980.57	24240.6	1233.18	0	0	8.36322	8.85103	10.0958	7.11816	9	0	3	6	2.30259	0	1.38629	1.94591	1	0	0	0	42.158	19.813	0.792944	5.08502	2.03139	0.652325	2336	1290015	903453	2193468	0.000489343
CAN	PRT	2017	62	1.31928	1	1	37039	10.5198	0	0	2555.82	5594.03	28889.2	0	0	0	7.84652	8.62963	10.2713	0	9	0	3	6	2.30259	0	1.38629	1.94591	1	0	0	0	45.129	21.49	0.773993	5.11495	2.01908	0.688135	2401	1538083	943502	2481585	0.000508898
CAN	PRT	2018	62	1.34955	1	1	39125.4	10.5746	0	773.481	5395.3	10595.9	21061	1299.67	0	6.65219	8.59347	9.26832	9.95523	7.17063	9	0	3	6	2.30259	0	1.38629	1.94591	1	0	0	0	46.549	23.563	0.757565	5.13168	1.96652	0.593327	2417	1367220	922029	2289249	0.000775485
CAN	PRT	2019	62	1.39562	1	1	39336	10.5799	0	0	6087.32	5382.09	26052.2	1814.37	0	0	8.71413	8.59102	10.1679	7.50404	9	0	3	6	2.30259	0	1.38629	1.94591	1	0	0	0	46.329	23.331	0.735673	5.11955	1.99274	0.598837	2727	1694091	1219115	2913206	0.000512316
CAN	PRT	2020	62	1.61392	1	1	38156.5	10.5495	0	994.008	3153.55	13294.6	19699.2	1015.08	0	6.90275	8.0566	9.49519	9.88839	6.92371	9	0	3	6	2.30259	0	1.38629	1.94591	1	0	0	0	43.258	22.195	0.760563	5.1391	1.97777	0.609766	2606	1857756	1184775	3042531	0.000428114
CAN	PRT	2021	62		1	1	40436.5	10.6075	0	1097.59	3256.82	13091.7	20781.2	2209.17	0	7.00178	8.08881	9.47981	9.94185	7.70082	9	0	3	6	2.30259	0	1.38629	1.94591	1	0	0	0	52.051	24.262	0.752866	5.1656	1.96224	0.652325	2597	2155634	1442334	3597968	0.000418838
CAN	ROU	2010	63	0.44666	0	0	33936.3	10.4323	520.114	2079.79	1940.32	5479.82	22878.8	1037.45	6.25597	7.64051	7.57112	8.60901	10.038	6.94549	0	0	0	0	0	0	0	0	0	0	0	0	47.465	8.139	1.68168	4.78941	2.72422	1.13783	2689	998466	983889	1982355	0.00138304
CAN	ROU	2011	63	0.47459	0	0	34096.2	10.437	534.44	2503.89	1644.33	5566.37	22948.9	898.324	6.28309	7.826	7.4057	8.62468	10.0411	6.80164	0	0	0	0	0	0	0	0	0	0	0	0	51.791	9.064	1.65377	4.81227	2.81556	1.11514	2914	891619	862698	1754317	0.00116565
CAN	ROU	2012	63	0.4624	0	0	35180.8	10.4683	399.975	5607.37	1569.84	9163.15	17450.9	989.535	5.9939	8.63201	7.35936	9.12305	9.76721	6.89825	0	0	0	0	0	0	0	0	0	0	0	0	52.409	8.437	1.63685	4.85888	2.93369	1.09861	2738	972042	953503	1925545	0.0013979
CAN	ROU	2013	63	0.39024	0	0	35077.4	10.4653	537.863	2774.46	2628.3	11374.8	16963	798.946	6.28946	7.92857	7.87447	9.33924	9.73885	6.68454	0	0	0	0	0	0	0	0	0	0	0	0	51.958	9.499	1.6429	4.90945	2.83231	1.02245	2847	1149974	982529	2132503	0.00129419
CAN	ROU	2014	63	0.38208	0	0	35551.5	10.4788	419.621	3237.16	2998.23	7176.56	20718.9	1001.11	6.04173	8.08276	8.00611	8.87871	9.93885	6.90986	0	0	0	0	0	0	0	0	0	0	0	0	50.44	9.826	1.61702	4.95018	2.75315	1.0043	3071	1169024	994712	2163736	0.00120881
CAN	ROU	2015	63	0.48796	0	0	37104.1	10.5215	386.589	3601.53	2061.29	14713.8	14998.4	1342.5	5.95995	8.18939	7.63157	9.59661	9.61577	7.20303	0	0	0	0	0	0	0	0	0	0	0	0	43.316	10.153	1.58031	4.98198	2.72463	0.993252	2822	1156042	806298	1962340	0.0010807
CAN	ROU	2016	63	0.48864	0	1	37660	10.5364	487.082	5052.36	3652.77	7110.34	19691.2	1666.23	6.19048	8.52781	8.20352	8.86945	9.88798	7.41892	9	0	3	6	2.30259	0	1.38629	1.94591	1	0	0	0	42.158	10.48	1.54504	5.01505	2.65616	0.966984	2336	1290015	903453	2193468	0.000947611
CAN	ROU	2017	63	0.50693	1	1	38950	10.5701	450.956	7966.89	2889.17	6615.57	18928.7	2098.67	6.11359	8.98318	7.96907	8.79733	9.84849	7.64953	9	0	3	6	2.30259	0	1.38629	1.94591	1	0	0	0	45.129	10.807	1.47843	5.05273	2.61615	1.00796	2401	1538083	943502	2481585	0.00119225
CAN	ROU	2018	63	0.49729	0	1	39618.5	10.5871	533.32	4525.22	4075.89	9212.7	18650.7	2620.75	6.28099	8.41764	8.31309	9.12845	9.83369	7.8716	9	0	3	6	2.30259	0	1.38629	1.94591	1	0	0	0	46.549	12.399	1.42728	5.10789	2.52657	1.02962	2417	1367220	922029	2289249	0.00120202
CAN	ROU	2019	63	0.47616	0	1	39900.5	10.5942	347.419	4091.53	2977.51	9009.52	21512.1	1962.37	5.85341	8.31692	7.99918	9.10615	9.97642	7.58242	9	0	3	6	2.30259	0	1.38629	1.94591	1	0	0	0	46.329	12.899	1.38855	5.1094	2.50689	0.97456	2727	1694091	1219115	2913206	0.000992799
CAN	ROU	2020	63	0.46538	0	1	38130.6	10.5488	329.029	3448.4	2458.13	7465.39	22501.3	1928.37	5.79918	8.14596	7.80756	8.91817	10.0214	7.56495	9	0	3	6	2.30259	0	1.38629	1.94591	1	0	0	0	43.258	12.957	1.35769	5.14023	2.45717	0.883768	2606	1857756	1184775	3042531	0.00118372
CAN	ROU	2021	63		0	1	40234.3	10.6025	337.484	3700.07	2701.28	8272.15	23118.3	2104.96	5.82448	8.21638	7.90185	9.02077	10.0484	7.65253	9	0	3	6	2.30259	0	1.38629	1.94591	1	0	0	0	52.051	14.862	1.33695	5.17289	2.40456	0.924259	2597	2155634	1442334	3597968	0.00122389
CAN	SVK	2010	64	0.6055	1	0	0	0	0	0	0	0	0	0	0	0	0	0	0	0	0	0	0	0	0	0	0	0	0	0	0	0	47.465	16.51	1.03743	5.04992	3.18335	1.09527	2689	998466	983889	1982355	0
CAN	SVK	2011	64	0.65255	1	0	35549.5	10.4787	0	0	0	35549.5	0	0	0	0	0	10.4787	0	0	0	0	0	0	0	0	0	0	0	0	0	0	51.791	18.066	1.03355	5.05904	3.19126	0.982078	2914	891619	862698	1754317	1.95024e-05
CAN	SVK	2012	64	0.79461	1	0	34909.5	10.4605	0	0	0	34909.5	0	0	0	0	0	10.4605	0	0	0	0	0	0	0	0	0	0	0	0	0	0	52.409	17.151	1.02874	5.07336	3.24271	0.993252	2738	972042	953503	1925545	1.84658e-05
CAN	SVK	2013	64	0.82005	1	0	37453.6	10.5309	0	0	12164	25289.7	0	0	0	0	9.40632	10.1382	0	0	0	0	0	0	0	0	0	0	0	0	0	0	51.958	18.047	1.03597	5.09793	3.17879	0.996949	2847	1149974	982529	2132503	0.000123387
CAN	SVK	2014	64	0.877	1	0	34661.9	10.4534	0	0	0	17844.2	16817.7	0	0	0	0	9.78949	9.73025	0	0	0	0	0	0	0	0	0	0	0	0	0	50.44	18.595	1.02857	5.11859	3.09648	1.0116	3071	1169024	994712	2163736	3.32822e-05
CAN	SVK	2015	64	1.15727	1	0	44682.6	10.7074	0	0	44682.6	0	0	0	0	0	10.7074	0	0	0	0	0	0	0	0	0	0	0	0	0	0	0	43.316	16.09	0.978243	5.12179	3.0828	0.989541	2822	1156042	806298	1962340	3.25619e-05
CAN	SVK	2016	64	0.78857	1	1	39676.9	10.5886	0	0	12761.5	26915.5	0	0	0	0	9.45426	10.2005	0	0	9	0	3	6	2.30259	0	1.38629	1.94591	1	0	0	0	42.158	16.496	0.95892	5.14538	3.10943	1.01523	2336	1290015	903453	2193468	0.00010717
CAN	SVK	2017	64	0.88456	1	1	39560.1	10.5856	0	0	8215.12	24896.5	6448.48	0	0	0	9.01385	10.1225	8.77175	0	9	0	3	6	2.30259	0	1.38629	1.94591	1	0	0	0	45.129	17.538	0.949465	5.16093	3.1207	1.00796	2401	1538083	943502	2481585	0.000158324
CAN	SVK	2018	64	0.83555	1	1	42598.5	10.6596	0	0	15312.8	27285.7	0	0	0	0	9.63651	10.2142	0	0	9	0	3	6	2.30259	0	1.38629	1.94591	1	0	0	0	46.549	19.39	0.924605	5.16529	3.04973	0.936093	2417	1367220	922029	2289249	7.58986e-05
CAN	SVK	2019	64	0.82233	1	1	42979.1	10.6685	0	0	22647.5	10679.3	9652.33	0	0	0	10.0278	9.27616	9.17506	0	9	0	3	6	2.30259	0	1.38629	1.94591	1	0	0	0	46.329	19.304	0.905515	5.16345	3.07701	0.936093	2727	1694091	1219115	2913206	4.59011e-05
CAN	SVK	2020	64	0.89808	1	1	41302.7	10.6287	0	0	23058.5	9596.29	8647.97	0	0	0	10.0458	9.16924	9.0652	0	9	0	3	6	2.30259	0	1.38629	1.94591	1	0	0	0	43.258	19.267	0.877491	5.20522	3.01356	0.904218	2606	1857756	1184775	3042531	3.99206e-05
CAN	SVK	2021	64		1	1	44189.3	10.6963	0	0	18618.1	8635.49	7463.83	9471.81	0	0	9.83195	9.06375	8.91796	9.15618	9	0	3	6	2.30259	0	1.38629	1.94591	1	0	0	0	52.051	21.088	0.871028	5.20269	2.94714	0.940007	2597	2155634	1442334	3597968	4.88441e-05
CAN	CHE	2010	65		1	0	34983.8	10.4627	4987.63	4606.98	2070.27	2447.29	16168	4703.54	8.51492	8.43555	7.63592	7.80315	9.69085	8.45628	0	0	0	0	0	0	0	0	0	0	1	0	47.465	74.277	0.680962	5.10109	1.06704	0.378436	2689	998466	983889	1982355	0.021959
CAN	CHE	2011	65		1	0	34852.2	10.4589	3607.1	5859.79	11134.3	1710.91	12228.4	311.685	8.19094	8.67604	9.31788	7.44537	9.4116	5.7452	0	0	0	0	0	0	0	0	0	0	1	0	51.791	87.998	0.666623	5.12511	0.963728	0.431782	2914	891619	862698	1754317	0.0270283
CAN	CHE	2012	65	2.87457	1	0	36896.1	10.5159	3855.29	4853.41	9284.96	2577.21	15948.6	376.629	8.25746	8.48764	9.13626	7.85485	9.67719	5.93391	0	0	0	0	0	0	0	0	0	0	1	0	52.409	83.295	0.66113	5.12515	1.01188	0.431782	2738	972042	953503	1925545	0.0222863
CAN	CHE	2013	65		1	0	36764.5	10.5123	794.817	4755.5	10413.6	1594.6	19002.8	203.199	6.67937	8.46727	9.25096	7.37501	9.85239	5.31909	0	0	0	0	0	0	0	0	0	0	1	0	51.958	84.815	0.654936	5.14831	1.04428	0.431782	2847	1149974	982529	2132503	0.0306308
CAN	CHE	2014	65		1	0	37350.8	10.5281	339.831	3969.27	11157.6	3650.19	17928.6	305.364	5.83139	8.28659	9.31996	8.20281	9.79421	5.72477	0	0	0	0	0	0	0	0	0	0	1	0	50.44	85.815	0.647719	5.16204	1.00128	0.451076	3071	1169024	994712	2163736	0.0286356
CAN	CHE	2015	65	3.07832	1	0	37684.8	10.537	480.115	3520.4	9491.1	2228.62	21732	232.588	6.17611	8.16662	9.15822	7.70958	9.98659	5.45356	0	0	0	0	0	0	0	0	0	0	1	0	43.316	80.99	0.653541	5.17885	0.885354	0.512824	2822	1156042	806298	1962340	0.0286952
CAN	CHE	2016	65		1	0	38359	10.5548	1412.21	2681.65	9788.54	3862.03	20502.4	112.214	7.25362	7.89456	9.18907	8.25921	9.92834	4.72928	0	0	0	0	0	0	0	0	0	0	1	0	42.158	78.813	0.664456	5.19459	0.887035	0.470004	2336	1290015	903453	2193468	0.0201662
CAN	CHE	2017	65	3.07462	1	0	38530	10.5592	2215.39	2371.19	7140.6	1964.83	24694.1	143.876	7.70363	7.77157	8.87369	7.58367	10.1144	4.97588	0	0	0	0	0	0	0	0	0	0	1	0	45.129	83.352	0.65071	5.20613	0.960952	0.444686	2401	1538083	943502	2481585	0.0200242
CAN	CHE	2018	65		1	0	39180.3	10.576	774.639	2574.89	6335.95	5438.12	23700.6	356.094	6.65369	7.85395	8.75415	8.60137	10.0733	5.878	0	0	0	0	0	0	0	0	0	0	1	0	46.549	86.388	0.658279	5.22811	0.981309	0.524729	2417	1367220	922029	2289249	0.018869
CAN	CHE	2019	65	3.19222	1	0	39375.7	10.5809	557.336	2194	5994.93	2534.05	27675	420.43	6.32496	7.69394	8.69884	7.83797	10.2283	6.04365	0	0	0	0	0	0	0	0	0	0	1	0	46.329	85.335	0.658157	5.22067	1.0002	0.518794	2727	1694091	1219115	2913206	0.0200455
CAN	CHE	2020	65		1	0	38385.7	10.5555	1006.76	2485.63	8693.18	2379.52	23634.8	185.731	6.91548	7.81868	9.07041	7.77508	10.0705	5.22967	0	0	0	0	0	0	0	0	0	0	1	0	43.258	87.1	0.689622	5.22923	0.918596	0.559616	2606	1857756	1184775	3042531	0.0200553
CAN	CHE	2021	65		1	0	40402.1	10.6067	1065.53	3124.5	9562.41	2573.02	23846.4	230.15	6.97216	8.04735	9.1657	7.85322	10.0794	5.44307	0	0	0	0	0	0	0	0	0	0	1	0	52.051	93.457	0.6803	5.23859	0.834385	0.506818	2597	2155634	1442334	3597968	0.0201018
CAN	UKR	2010	66	0.80279	1	0	34859.5	10.4591	0	6329.6	0	3017.94	13623.3	11888.6	0	8.75315	0	8.01266	9.51961	9.38342	0	0	0	0	0	0	0	0	0	0	0	0	47.465	2.974	2.87792	4.64054	2.27946	1.68083	2689	998466	983889	1982355	0.000258445
CAN	UKR	2011	66	0.7109	1	0	35503.7	10.4774	0	9197.78	0	5427.41	15428.2	5450.3	0	9.12683	0	8.5994	9.64402	8.60361	0	0	0	0	0	0	0	0	0	0	0	0	51.791	3.575	2.84249	4.71589	2.1932	1.65441	2914	891619	862698	1754317	0.000255481
CAN	UKR	2012	66	0.72363	1	0	35225.8	10.4696	0	8909.54	0	3878.84	18552.3	3885.07	0	9.09499	0	8.26355	9.82841	8.26515	0	0	0	0	0	0	0	0	0	0	0	0	52.409	3.873	2.8451	4.77297	2.05034	1.63315	2738	972042	953503	1925545	0.000332384
CAN	UKR	2013	66	0.733	1	0	34692.4	10.4543	0	4885.49	0	5632.67	19954	4220.26	0	8.49423	0	8.63652	9.90124	8.34789	0	0	0	0	0	0	0	0	0	0	0	0	51.958	3.9	2.85483	4.84225	2.02111	1.62924	2847	1149974	982529	2132503	0.000440927
CAN	UKR	2014	66	0.65034	1	0	37199.9	10.5241	0	0	14620	1690.51	20889.4	0	0	0	9.59022	7.43337	9.94704	0	0	0	0	0	0	0	0	0	0	0	0	0	50.44	2.949	2.92305	4.89302	2.43353	1.62924	3071	1169024	994712	2163736	0.000351312
CAN	UKR	2015	66	0.61477	1	0	35201.8	10.4689	0	0	2859.69	0	32342.1	0	0	0	7.95882	0	10.3842	0	0	0	0	0	0	0	0	0	0	0	0	0	43.316	2.016	3.02136	4.93364	2.7301	1.60744	2822	1156042	806298	1962340	0.00025439
CAN	UKR	2016	66	0.48339	0	1	36406.8	10.5025	2601.52	0	2956.76	2461.64	28386.9	0	7.86424	0	7.99219	7.80899	10.2537	0	0	0	0	0	0	0	0	0	0	0	0	0	42.158	2.072	2.99185	4.97093	2.85511	1.60141	2336	1290015	903453	2193468	0.000246693
CAN	UKR	2017	66	0.44879	0	1	36324	10.5003	0	0	0	0	33621	2702.99	0	0	0	0	10.4229	7.90248	0	0	0	0	0	0	0	0	0	0	0	0	45.129	2.5	2.98208	5.02119	2.66375	1.59331	2401	1538083	943502	2481585	0.000218638
CAN	UKR	2018	66	0.47113	0	1	36983.4	10.5183	0	0	0	0	33757.9	3225.57	0	0	0	0	10.427	8.07918	0	0	0	0	0	0	0	0	0	0	0	0	46.549	2.933	2.95597	5.05748	2.55335	1.55181	2417	1367220	922029	2289249	0.000166647
CAN	UKR	2019	66	0.43384	0	1	39125.5	10.5746	0	0	5802.24	2736.02	27820.2	2767.03	0	0	8.66617	7.91462	10.2336	7.92589	0	0	0	0	0	0	0	0	0	0	0	0	46.329	3.467	2.92308	5.08783	2.40389	1.54116	2727	1694091	1219115	2913206	0.000179162
CAN	UKR	2020	66	0.40318	0	1	37463.8	10.5312	0	0	0	7596.7	25558.3	4308.77	0	0	0	8.9356	10.1488	8.36864	0	0	0	0	0	0	0	0	0	0	0	0	43.258	3.549	2.89177	5.12002	2.32486	1.54116	2606	1857756	1184775	3042531	0.000216122
CAN	UKR	2021	66	0.29428	0	1	39647.5	10.5878	0	0	0	7509.12	25961.2	6177.27	0	0	0	8.92401	10.1644	8.72879	0	0	0	0	0	0	0	0	0	0	0	0	52.051	4.567	2.8922	5.1478	2.24326	1.55181	2597	2155634	1442334	3597968	0.000224683
CAN	GBR	2010	67	1.63497	1	0	35791.2	10.4855	161.529	11934.7	2654.88	6447.94	13411.4	1180.71	5.09086	9.38729	7.88453	8.77167	9.50394	7.07471	0	0	0	0	0	0	0	0	0	0	1	0	47.465	38.363	0.0294416	5.10776	0.544224	0.0953102	2689	998466	983889	1982355	0.0537808
CAN	GBR	2011	67	1.64521	1	0	36356.2	10.5011	250.267	15505.5	1974.06	6031.26	12033.8	561.273	5.52652	9.64902	7.58836	8.70488	9.39556	6.33199	0	0	0	0	0	0	0	0	0	0	1	0	51.791	40.972	0.0110568	5.12622	0.463993	0.076961	2914	891619	862698	1754317	0.0551995
CAN	GBR	2012	67	1.57631	1	0	36957.5	10.5176	113.409	16269.8	2376.32	5765.26	11806.4	626.362	4.73978	9.69712	7.77373	8.65978	9.37648	6.44152	0	0	0	0	0	0	0	0	0	0	1	0	52.409	41.054	0.0118857	5.13862	0.466589	0.10436	2738	972042	953503	1925545	0.0484486
CAN	GBR	2013	67	1.62011	1	0	37284.8	10.5264	120.546	15882.6	3471.28	3828.87	13421.8	559.711	4.80029	9.67304	8.15257	8.25059	9.50471	6.32921	0	0	0	0	0	0	0	0	0	0	1	0	51.958	41.787	0.0107651	5.16846	0.498378	0.10436	2847	1149974	982529	2132503	0.0545697
CAN	GBR	2014	67	1.64264	1	0	38998	10.5713	86.3349	15242.7	8760.87	2793.58	11111.4	1003.07	4.46975	9.63192	9.07816	7.93544	9.31582	6.91181	0	0	0	0	0	0	0	0	0	0	1	0	50.44	46.412	0.0166534	5.18588	0.645297	0.10436	3071	1169024	994712	2163736	0.067132
CAN	GBR	2015	67	1.64633	1	0	40196	10.6015	41.6419	18816.3	6522.45	2925.28	11168	722.327	3.75284	9.84253	8.78316	7.98149	9.3209	6.58386	0	0	0	0	0	0	0	0	0	0	1	0	43.316	43.93	0.0332722	5.20401	0.74507	0.0295588	2822	1156042	806298	1962340	0.059629
CAN	GBR	2016	67	1.65693	1	0	40537.1	10.61	77.527	21057.2	4188.32	3081.06	11243.6	889.337	4.36344	9.95505	8.34029	8.03335	9.32765	6.7916	9	0	3	6	2.30259	0	1.38629	1.94591	1	0	1	0	42.158	39.899	0.0484738	5.2254	0.651452	0.0861777	2336	1290015	903453	2193468	0.0620859
CAN	GBR	2017	67	1.66947	1	0	41180.6	10.6257	110.249	18215	4830.34	4945.9	11278.3	1800.73	4.71177	9.81006	8.48288	8.50652	9.33073	7.4965	9	0	3	6	2.30259	0	1.38629	1.94591	1	0	1	0	45.129	40.858	0.0478712	5.21017	0.567196	0.139762	2401	1538083	943502	2481585	0.054356
CAN	GBR	2018	67	1.71835	1	0	42273.7	10.6519	79.7533	19449.5	4943	5010.42	9903.42	2887.54	4.3914	9.87563	8.50593	8.51948	9.20074	7.96851	9	0	3	6	2.30259	0	1.38629	1.94591	1	0	1	0	46.549	43.647	0.0454512	5.22215	0.60382	0.198851	2417	1367220	922029	2289249	0.0585458
CAN	GBR	2019	67	1.72091	1	0	42660.2	10.661	84.7637	19059	5179.84	4793.82	12863.1	679.543	4.4516	9.85535	8.55272	8.47529	9.4622	6.52289	9	0	3	6	2.30259	0	1.38629	1.94591	1	0	1	0	46.329	43.07	0.0513808	5.21727	0.586213	0.239017	2727	1694091	1219115	2913206	0.0495169
CAN	GBR	2020	67		1	0	40528.7	10.6098	77.9117	15654.3	4149.93	7394.59	12313.5	938.507	4.36833	9.65856	8.33109	8.90864	9.41853	6.84536	9	0	3	6	2.30259	0	1.38629	1.94591	1	0	1	0	43.258	41.098	0.0063431	5.23174	0.589527	0.182322	2606	1857756	1184775	3042531	0.0532499
CAN	GBR	2021	67		1	0	43101.5	10.6713	84.2552	17542.7	4437.08	7718.86	12311.8	1006.88	4.44565	9.77245	8.39798	8.95155	9.41839	6.9156	9	0	3	6	2.30259	0	1.38629	1.94591	1	0	1	0	52.051	47.334	0.0245548	5.24446	0.593944	0.270027	2597	2155634	1442334	3597968	0.0549655
CAN	USA	2010	68	2.72506	1	0	34790.4	10.4571	832.887	4525.05	2513.59	7734.68	17077.4	2106.75	6.7261	8.4176	7.82987	8.9536	9.74557	7.65337	0	0	0	0	0	0	0	0	0	1	1	0	47.465	48.377	0.252229	5.02381	2.2252	0.41211	2689	998466	983889	1982355	0.599004
CAN	USA	2011	68	2.75512	1	0	34822.8	10.4581	790.902	5100.91	1970.91	7663.06	17039.3	2257.71	6.67444	8.53737	7.58676	8.9443	9.74333	7.72255	0	0	0	0	0	0	0	0	0	1	1	0	51.791	49.803	0.239152	5.02867	2.22509	0.457425	2914	891619	862698	1754317	0.605065
CAN	USA	2012	68	2.67226	1	0	35437.1	10.4755	619.65	4942.16	3095.3	7621.1	16929.3	2229.61	6.43077	8.50576	8.03796	8.93881	9.73686	7.71003	0	0	0	0	0	0	0	0	0	1	1	0	52.409	51.496	0.247768	5.06069	2.13676	0.398776	2738	972042	953503	1925545	0.624466
CAN	USA	2013	68	2.70215	1	0	35532.6	10.4782	587.799	5280.72	3277.14	6583.32	17687.9	2115.75	6.37809	8.57201	8.09503	8.79245	9.78069	7.65764	0	0	0	0	0	0	0	0	0	1	1	0	51.958	53.042	0.246633	5.05752	2.13322	0.378436	2847	1149974	982529	2132503	0.622665
CAN	USA	2014	68	2.71786	1	0	36246	10.4981	570.726	5956.36	3326.78	6679.56	17808.9	1903.6	6.34866	8.69238	8.11006	8.80696	9.78751	7.55203	0	0	0	0	0	0	0	0	0	1	1	0	50.44	54.599	0.243676	5.07592	2.19931	0.364643	3071	1169024	994712	2163736	0.618464
CAN	USA	2015	68	2.787	1	0	37407.5	10.5297	406.122	6676.5	3352.41	5904.76	18881.3	2186.39	6.00911	8.8065	8.11773	8.68368	9.84598	7.69046	0	0	0	0	0	0	0	0	0	1	1	0	43.316	56.207	0.263911	5.10324	2.38866	0.29267	2822	1156042	806298	1962340	0.632313
CAN	USA	2016	68	2.85345	1	1	37892.5	10.5425	542.828	6186.56	3802.92	5680.89	18887.3	2792.02	6.29863	8.7303	8.24379	8.64504	9.8463	7.93488	27	9	9	9	3.3322	2.30259	2.30259	2.30259	2.75	1	1	0	42.158	57.467	0.274561	5.17448	2.4178	0.307485	2336	1290015	903453	2193468	0.652178
CAN	USA	2017	68	2.90548	1	1	38875.1	10.5681	520.697	5712.45	4148.93	6084.17	18789.8	3619.02	6.25709	8.65058	8.33085	8.71361	9.84112	8.19424	27	9	9	9	3.3322	2.30259	2.30259	2.30259	2.75	1	1	0	45.129	59.915	0.272456	5.19282	2.38759	0.314811	2401	1538083	943502	2481585	0.654066
CAN	USA	2018	68	3.01234	1	1	39871	10.5934	437.039	5926.93	4510.35	7235.99	18303.4	3457.32	6.08231	8.68743	8.41435	8.88696	9.8149	8.14854	23	6	9	8	3.17805	1.94591	2.30259	2.19722	2.38889	1	1	0	46.549	62.805	0.282953	5.21024	2.40049	0.262364	2417	1367220	922029	2289249	0.645207
CAN	USA	2019	68	3.17383	1	1	40607.7	10.6117	395.63	5456.06	4418.18	9089.62	17949.1	3299.18	5.983	8.60467	8.39371	9.115	9.79535	8.10173	23	6	9	8	3.17805	1.94591	2.30259	2.19722	2.38889	1	1	0	46.329	65.095	0.296739	5.20039	2.42037	0.270027	2727	1694091	1219115	2913206	0.64668
CAN	USA	2020	68	3.42287	1	1	39118.7	10.5744	399.005	4878.39	3935.7	8764.05	17791.8	3349.73	5.99148	8.49278	8.2781	9.07853	9.78655	8.11693	23	6	9	8	3.17805	1.94591	2.30259	2.19722	2.38889	1	1	0	43.258	63.028	0.321842	5.20905	2.45553	0.329304	2606	1857756	1184775	3042531	0.636764
CAN	USA	2021	68		1	1	41414	10.6314	426.28	5611.95	4319.73	9388.22	18148.2	3519.65	6.05744	8.63283	8.37118	9.14732	9.80638	8.1664	23	6	9	8	3.17805	1.94591	2.30259	2.19722	2.38889	1	1	0	52.051	69.288	0.33488	5.21812	2.4935	0.364643	2597	2155634	1442334	3597968	0.639992
CAN	VNM	2010	69		0	0	33233.9	10.4114	0	2865.96	0	0	27745.5	2622.48	0	7.96101	0	0	10.2309	7.87226	0	0	0	0	0	0	0	0	0	0	0	0	47.465	1.334	3.01002	4.70908	2.5835	1.53687	2689	998466	983889	1982355	0.000300414
CAN	VNM	2011	69	0.14955	0	0	33758.5	10.427	0	2091.86	0	1851.54	27955.8	1859.35	0	7.64628	0	7.52431	10.2384	7.52852	0	0	0	0	0	0	0	0	0	0	0	0	51.791	1.543	2.97973	4.77128	2.84705	1.53902	2914	891619	862698	1754317	0.000374446
CAN	VNM	2012	69		0	0	34187	10.4396	0	1382.52	1502.39	3611.33	26485.1	1205.71	0	7.23238	7.31548	8.19211	10.1844	7.09565	0	0	0	0	0	0	0	0	0	0	0	0	52.409	1.755	2.94346	4.78582	2.55709	1.54969	2738	972042	953503	1925545	0.000535507
CAN	VNM	2013	69	0.29932	0	0	34115.4	10.4375	0	1556.54	1655.29	2535.44	27023.5	1344.6	0	7.35086	7.41234	7.83852	10.2045	7.20459	0	0	0	0	0	0	0	0	0	0	0	0	51.958	1.911	2.91264	4.8227	2.47539	1.53471	2847	1149974	982529	2132503	0.000477217
CAN	VNM	2014	69		0	0	34486.5	10.4484	0	0	2576.81	4171.38	27738.3	0	0	0	7.8547	8.33624	10.2306	0	0	0	0	0	0	0	0	0	0	0	0	0	50.44	2.052	2.8793	4.85297	2.37684	1.5217	3071	1169024	994712	2163736	0.000284748
CAN	VNM	2015	69	0.35629	0	0	35179.7	10.4683	0	0	0	7863.74	27316	0	0	0	0	8.97014	10.2153	0	0	0	0	0	0	0	0	0	0	0	0	0	43.316	2.107	2.82129	4.90527	2.2031	1.50185	2822	1156042	806298	1962340	0.000301197
CAN	VNM	2016	69		0	1	35650.2	10.4815	0	0	0	5312.26	30338	0	0	0	0	8.57796	10.3202	0	27	9	9	9	3.3322	2.30259	2.30259	2.30259	2.75	0	0	0	42.158	2.186	2.76527	4.97092	2.13615	1.50408	2336	1290015	903453	2193468	0.00021434
CAN	VNM	2017	69	0.41895	0	1	36802.4	10.5133	0	0	0	5784.04	27200.9	3817.54	0	0	0	8.66303	10.211	8.24762	27	9	9	9	3.3322	2.30259	2.30259	2.30259	2.75	0	0	0	45.129	2.974	2.72581	5.01623	2.13228	1.50408	2401	1538083	943502	2481585	0.00029026
CAN	VNM	2018	69		0	1	37377.3	10.5288	0	0	0	7571.02	29806.3	0	0	0	0	8.93221	10.3025	0	24	9	6	9	3.21888	2.30259	1.94591	2.30259	2.41667	0	0	0	46.549	3.231	2.67641	5.10284	2.06751	1.47933	2417	1367220	922029	2289249	0.000202946
CAN	VNM	2019	69	0.41652	0	1	39749.5	10.5904	0	7943.58	2139.65	1891.76	25861.3	1913.2	0	8.98024	7.66886	7.54579	10.1605	7.55706	24	9	6	9	3.21888	2.30259	1.94591	2.30259	2.41667	0	0	0	46.329	3.425	2.61879	5.07876	2.01726	1.4816	2727	1694091	1219115	2913206	0.000259119
CAN	VNM	2020	69		0	1	41767	10.6399	0	7886.13	928.744	3549.65	10343	19059.5	0	8.97299	6.83491	8.17489	9.24416	9.85537	24	9	6	9	3.21888	2.30259	1.94591	2.30259	2.41667	0	0	0	43.258	3.526	2.53678	5.09129	1.92011	1.44456	2606	1857756	1184775	3042531	0.000462528
CAN	VNM	2021	69		0	1	43969.8	10.6913	0	2830.62	933.24	3462.85	11223.8	25519.3	0	7.9486	6.83973	8.15014	9.32588	10.1472	24	9	6	9	3.21888	2.30259	1.94591	2.30259	2.41667	0	0	0	52.051	3.694	2.56308	5.11826	1.82089	1.42311	2597	2155634	1442334	3597968	0.00048722
CZE	AUT	2010	70	2.7261	1	1	34019.6	10.4347	988.987	4917.26	228.865	6292.55	21466.1	125.861	6.89769	8.50071	5.43749	8.74728	9.97428	4.84309	59	0	10	49	4.09434	0	2.3979	3.91202	6.55556	1	0	0	19.764	46.444	0.965228	4.96974	1.03394	0.95935	136	14923	128504	143427	0.0198369
CZE	AUT	2011	70	2.66868	1	1	34910.1	10.4606	5059.19	4222.05	249.795	7497.98	17760.9	120.281	8.52916	8.34831	5.52463	8.92252	9.78481	4.79811	59	0	10	49	4.09434	0	2.3979	3.91202	6.55556	1	0	0	21.656	51.046	0.975283	5.00549	1.01393	0.955511	147	13214	120569	133783	0.0197689
CZE	AUT	2012	70	2.91472	1	1	35312.3	10.472	7548.66	4403.27	265.837	7880.99	15056.3	157.199	8.92926	8.39033	5.58664	8.97234	9.61962	5.06386	83	0	16	67	4.43082	0	2.83321	4.21951	9.22222	1	0	0	19.67	48.348	0.986786	5.03344	0.985083	0.875469	163	17368	136493	153861	0.019732
CZE	AUT	2013	70	2.95492	1	1	35354.6	10.4732	5573.6	5918.41	180.341	6542.31	16949.5	190.438	8.62598	8.68599	5.20038	8.7862	9.73805	5.25456	83	0	16	67	4.43082	0	2.83321	4.21951	9.22222	1	0	0	19.845	50.547	0.981938	5.04168	1.07814	0.875469	197	20627	134085	154712	0.0177984
CZE	AUT	2014	70	3.08429	1	1	35756	10.4845	3767.99	6363.34	212.725	4899.34	20137	375.642	8.23456	8.75847	5.36469	8.49706	9.91036	5.93129	138	9	25	104	4.93447	2.30259	3.2581	4.65396	15.0833	1	0	0	19.745	51.323	0.959397	5.04489	1.13366	0.845868	189	18235	121512	139747	0.0199869
CZE	AUT	2015	70	3.04969	1	1	36840.5	10.5144	4700.29	6248.55	140.955	4314.31	20834.9	601.477	8.45559	8.74026	4.95551	8.36993	9.94443	6.40105	144	9	28	107	4.97673	2.30259	3.3673	4.68213	15.75	1	0	0	17.557	43.665	0.907765	5.07273	0.68174	0.806476	191	18591	116628	135219	0.0185954
CZE	AUT	2016	70	3.11655	1	1	37197.8	10.524	4616.7	5615.97	115.321	3712.39	22565	572.433	8.43765	8.63355	4.75635	8.2197	10.0242	6.35164	153	9	31	113	5.03695	2.30259	3.46574	4.7362	16.75	1	0	0	18.267	44.177	0.893514	5.08019	0.681417	0.779325	199	19426	121855	141281	0.0263256
CZE	AUT	2017	70	3.05656	1	1	38005.6	10.5455	2979.25	6211.98	141.677	3578.03	24577.4	517.291	7.99976	8.7344	4.96059	8.18285	10.1096	6.25054	170	12	37	121	5.14166	2.56495	3.63759	4.80402	18.5556	1	0	0	20.636	47.429	0.861163	5.11592	1.00855	0.802002	184	32364	155994	188358	0.0255429
CZE	AUT	2018	70	3.09179	1	1	39152.3	10.5752	7148.59	6738.68	127.606	3520.74	20921.1	695.577	8.87481	8.81577	4.85676	8.16671	9.94856	6.54618	216	18	58	140	5.3799	2.94444	4.07754	4.94876	23.5	1	0	0	23.42	51.487	0.851907	5.12496	0.964883	0.806476	180	41003	164225	205228	0.0236647
CZE	AUT	2019	70	3.13247	1	1	39803	10.5917	4274.74	6773.7	85.0995	5387.22	22156	1126.18	8.36071	8.82095	4.4555	8.59197	10.0059	7.02748	248	24	70	154	5.51745	3.21888	4.26268	5.04343	26.8889	1	0	0	23.66	50.114	0.83661	5.12764	0.941014	0.806476	182	45135	171334	216469	0.0260648
CZE	AUT	2020	70	3.18681	1	1	38484	10.558	3971.28	6385.56	162.502	7310.35	19357.5	1296.88	8.2871	8.76195	5.09682	8.89718	9.87089	7.16849	266	27	79	160	5.58725	3.3322	4.38203	5.0814	28.8056	1	0	0	22.934	48.589	0.824775	5.12912	0.918004	0.815365	210	51283	195240	246523	0.029481
CZE	AUT	2021	70		1	1	40516.9	10.6095	2387.48	6766.53	303.35	9690.75	20886.6	482.272	7.77841	8.81989	5.71818	9.17903	9.94691	6.18058	266	27	79	160	5.58725	3.3322	4.38203	5.0814	28.8056	1	0	0	26.378	53.268	0.81195	5.16593	0.894919	0.792993	281	55472	200468	255940	0.028552
CZE	BEL	2010	71	2.06188	1	1	33676.6	10.4246	444.268	3352.28	361.811	5630.55	23788.2	99.4862	6.09868	8.11769	5.89388	8.63614	10.077	4.61002	59	0	10	49	4.09434	0	2.3979	3.91202	6.55556	0	0	0	19.764	44.358	0.879591	4.98675	1.36733	0.198851	136	14923	128504	143427	0.000671403
CZE	BEL	2011	71	2.17332	1	1	34244.2	10.4413	596.465	4006.86	411.942	4990.39	24196.3	42.2313	6.3927	8.29601	6.02331	8.51547	10.094	3.76656	59	0	10	49	4.09434	0	2.3979	3.91202	6.55556	0	0	0	21.656	47.814	0.868001	5.02454	1.3281	0.536493	147	13214	120569	133783	0.000687422
CZE	BEL	2012	71	2.28114	1	1	34432.4	10.4468	435.591	3710.91	493.796	5868.81	23844	79.2572	6.079	8.2193	6.20415	8.67758	10.0793	4.38524	83	0	16	67	4.43082	0	2.83321	4.21951	9.22222	0	0	0	19.67	44.828	0.878445	5.03793	1.36045	0.41211	163	17368	136493	153861	0.000752216
CZE	BEL	2013	71	2.33073	1	1	34113.4	10.4375	432.449	2569.33	442.669	4737.69	25770.1	161.191	6.07177	7.85179	6.09508	8.46352	10.157	5.08878	83	0	16	67	4.43082	0	2.83321	4.21951	9.22222	0	0	0	19.845	46.878	0.879104	5.05165	1.43946	0.431782	197	20627	134085	154712	0.00078338
CZE	BEL	2014	71	2.37002	1	1	34538.1	10.4498	465.565	2170.73	434.01	5126.23	26192.2	149.33	6.1454	7.68328	6.07537	8.54232	10.1733	5.01283	138	9	25	104	4.93447	2.30259	3.2581	4.65396	15.0833	0	0	0	19.745	47.439	0.869011	5.07036	1.51673	0.405465	189	18235	121512	139747	0.00074868
CZE	BEL	2015	71	2.42817	1	1	35315.7	10.4721	495.545	2189.03	85.2396	2692.9	29649.3	203.69	6.20767	7.69167	4.45713	7.89874	10.2972	5.3215	144	9	28	107	4.97673	2.30259	3.3673	4.68213	15.75	0	0	0	17.557	40.357	0.832909	5.07967	1.04398	0.371564	191	18591	116628	135219	0.000718479
CZE	BEL	2016	71	2.52338	1	1	35916.9	10.489	612.49	1785.01	183.882	2001.11	31138.9	195.591	6.41916	7.48774	5.21972	7.60196	10.3462	5.28113	153	9	31	113	5.03695	2.30259	3.46574	4.7362	16.75	0	0	0	18.267	41.096	0.817297	5.09374	1.03785	0.29267	199	19426	121855	141281	0.000715268
CZE	BEL	2017	71	2.66666	1	1	36855.5	10.5148	522.679	2576.32	141.65	1881.41	31478.6	254.764	6.26088	7.8545	4.96039	7.54031	10.3571	5.54425	170	12	37	121	5.14166	2.56495	3.63759	4.80402	18.5556	0	0	0	20.636	44.198	0.781772	5.11439	1.39219	0.314811	184	32364	155994	188358	0.000678051
CZE	BEL	2018	71	2.86018	1	1	37390.7	10.5292	589.23	2244.22	112.443	2048.06	32250.5	146.266	6.38051	7.71656	4.7313	7.62513	10.3813	4.99224	216	18	58	140	5.3799	2.94444	4.07754	4.94876	23.5	0	0	0	23.42	47.549	0.766642	5.13188	1.34018	0.300105	180	41003	164225	205228	0.000716846
CZE	BEL	2019	71	3.15681	1	1	38792.3	10.566	484.132	3597.11	128.742	6083.4	28166.4	332.56	6.18442	8.18816	4.86555	8.71348	10.2459	5.80982	248	24	70	154	5.51745	3.21888	4.26268	5.04343	26.8889	0	0	0	23.66	46.599	0.75769	5.1425	1.31721	0.300105	182	45135	171334	216469	0.000764519
CZE	BEL	2020	71	3.45502	1	1	37242.5	10.5252	466.662	3917.63	129.425	5796.69	26801.1	130.931	6.14775	8.2735	4.8708	8.66521	10.1962	4.88228	266	27	79	160	5.58725	3.3322	4.38203	5.0814	28.8056	0	0	0	22.934	45.189	0.757296	5.15251	1.29273	0.314811	210	51283	195240	246523	0.000756161
CZE	BEL	2021	71		1	1	39691.8	10.5889	539.817	5866.95	325.397	7420.54	25470.1	68.9762	6.29308	8.67726	5.78811	8.91214	10.1453	4.24816	266	27	79	160	5.58725	3.3322	4.38203	5.0814	28.8056	0	0	0	26.378	51.768	0.760531	5.16741	1.26763	0.300105	281	55472	200468	255940	0.00074783
CZE	DNK	2010	72	2.91707	1	1	33219.9	10.4109	823.633	218.358	1211.1	2967.22	27699.9	299.713	6.71494	5.39071	7.10011	7.99572	10.2292	5.70615	59	0	10	49	4.09434	0	2.3979	3.91202	6.55556	0	0	0	19.764	57.648	1.1315	5.05968	1.23038	1.16315	136	14923	128504	143427	0.00112307
CZE	DNK	2011	72	2.94465	1	1	33749.6	10.4268	938.767	510.988	2315.24	4432.38	24280.5	1271.74	6.84563	6.2383	7.7477	8.39692	10.0975	7.14893	59	0	10	49	4.09434	0	2.3979	3.91202	6.55556	0	0	0	21.656	61.304	1.12528	5.07705	1.20598	1.14422	147	13214	120569	133783	0.00117527
CZE	DNK	2012	72	2.98125	1	1	34290.8	10.4427	808.562	2440.44	947.158	3870.4	25844.2	380.061	6.69649	7.80034	6.85452	8.26137	10.1599	5.94296	83	0	16	67	4.43082	0	2.83321	4.21951	9.22222	0	0	0	19.67	57.636	1.13306	5.11012	0.993939	1.075	163	17368	136493	153861	0.0013082
CZE	DNK	2013	72	2.97048	1	1	34241.1	10.4412	844.179	840.597	715.141	3747.4	21413.3	6680.47	6.73955	6.7353	6.57388	8.22908	9.97182	8.80709	83	0	16	67	4.43082	0	2.83321	4.21951	9.22222	0	0	0	19.845	59.832	1.13897	5.12836	1.26214	1.09527	197	20627	134085	154712	0.00146231
CZE	DNK	2014	72	2.91409	1	1	34700.9	10.4546	1298.06	966.982	739.491	4863.21	24257	2576.18	7.16939	6.87521	6.60731	8.48966	10.0965	7.85445	138	9	25	104	4.93447	2.30259	3.2581	4.65396	15.0833	0	0	0	19.745	62.426	1.12865	5.1371	1.23183	1.06126	189	18235	121512	139747	0.00163004
CZE	DNK	2015	72	3.05497	1	1	35472	10.4765	1533.44	1128.98	232.118	5265.77	27014.6	297.145	7.33592	7.02995	5.45155	8.56917	10.2042	5.69758	144	9	28	107	4.97673	2.30259	3.3673	4.68213	15.75	0	0	0	17.557	53.015	1.09422	5.14749	0.782573	1.03318	191	18591	116628	135219	0.00173002
CZE	DNK	2016	72	3.09283	1	1	36155.6	10.4956	1734.35	837.15	492.793	5948.96	26938.5	203.845	7.45896	6.7312	6.20212	8.69114	10.2014	5.32225	153	9	31	113	5.03695	2.30259	3.46574	4.7362	16.75	0	0	0	18.267	53.418	1.09523	5.15588	0.791633	1.0043	199	19426	121855	141281	0.00167205
CZE	DNK	2017	72	2.93124	1	1	37470.4	10.5313	1210.01	656.775	337.03	13902.3	20502.9	861.393	7.09921	6.48886	5.82314	9.53988	9.92837	6.75971	170	12	37	121	5.14166	2.56495	3.63759	4.80402	18.5556	0	0	0	20.636	57.61	1.06888	5.16945	1.16126	1.00796	184	32364	155994	188358	0.00173081
CZE	DNK	2018	72	2.96603	1	1	38261.1	10.5522	1091.11	782.257	293.954	12609.1	22720	764.748	6.99587	6.66346	5.68682	9.44225	10.031	6.64085	216	18	58	140	5.3799	2.94444	4.07754	4.94876	23.5	0	0	0	23.42	61.592	1.05527	5.18182	1.10901	1.0116	180	41003	164225	205228	0.00172218
CZE	DNK	2019	72	2.89685	1	1	38941.3	10.5698	1080.54	758.595	319.268	12025.1	24186.8	570.96	6.98615	6.63279	5.76916	9.39484	10.0936	6.34907	248	24	70	154	5.51745	3.21888	4.26268	5.04343	26.8889	0	0	0	23.66	59.776	1.04061	5.1869	1.0756	1.0116	182	45135	171334	216469	0.00185796
CZE	DNK	2020	72	2.96873	1	1	37417	10.5299	1144.69	993.156	267.344	11980.5	22828.5	202.842	7.04377	6.90189	5.59227	9.39112	10.0358	5.31734	266	27	79	160	5.58725	3.3322	4.38203	5.0814	28.8056	0	0	0	22.934	61.063	1.07658	5.18115	1.10329	1.0116	210	51283	195240	246523	0.00164302
CZE	DNK	2021	72		1	1	39718.7	10.5896	1150.8	628.291	248.573	14930.5	22570.9	189.689	7.04908	6.44459	5.51975	9.61123	10.0245	5.25064	266	27	79	160	5.58725	3.3322	4.38203	5.0814	28.8056	0	0	0	26.378	67.803	1.06663	5.20146	1.12986	1.00796	281	55472	200468	255940	0.00168052
CZE	FRA	2010	73	2.17857	1	1	33555.8	10.421	1643.8	1743.19	847.346	3850.38	25058.9	412.218	7.40537	7.46405	6.74329	8.25619	10.129	6.02397	59	0	10	49	4.09434	0	2.3979	3.91202	6.55556	0	0	0	19.764	40.706	0.769695	4.98429	2.8989	0.582216	136	14923	128504	143427	0.00776459
CZE	FRA	2011	73	2.19161	1	1	34208.8	10.4403	1500.7	2496.46	616.08	6531.49	22623.6	440.533	7.31435	7.82303	6.425	8.78454	10.0268	6.09025	59	0	10	49	4.09434	0	2.3979	3.91202	6.55556	0	0	0	21.656	43.81	0.771175	4.9993	2.84223	0.598837	147	13214	120569	133783	0.00929868
CZE	FRA	2012	73	2.22707	1	1	35708.1	10.4832	1080.04	2066.5	6847.73	5233.26	19769.9	710.735	6.98568	7.63409	8.83182	8.56298	9.89196	6.56771	83	0	16	67	4.43082	0	2.83321	4.21951	9.22222	0	0	0	19.67	40.908	0.778742	5.04259	2.84573	0.494696	163	17368	136493	153861	0.0103184
CZE	FRA	2013	73	2.23703	1	1	36081.6	10.4936	976.838	1275.16	8759.85	7589.65	16885	595.079	6.88534	7.15161	9.07805	8.93467	9.73424	6.39037	83	0	16	67	4.43082	0	2.83321	4.21951	9.22222	0	0	0	19.845	42.503	0.780114	5.05005	2.90216	0.48858	197	20627	134085	154712	0.01009
CZE	FRA	2014	73	2.27592	1	1	36556.5	10.5066	1089.29	1925.76	7920.26	7587.1	17179	855.084	6.99419	7.56359	8.97731	8.93434	9.7515	6.75237	138	9	25	104	4.93447	2.30259	3.2581	4.65396	15.0833	0	0	0	19.745	42.955	0.763632	5.06248	2.9746	0.444686	189	18235	121512	139747	0.0108486
CZE	FRA	2015	73	2.22702	1	1	37579.2	10.5342	1093.98	2402.41	7180.63	8600.11	17376.1	925.929	6.99849	7.78464	8.87928	9.05965	9.76291	6.83188	144	9	28	107	4.97673	2.30259	3.3673	4.68213	15.75	0	0	0	17.557	36.527	0.720628	5.03484	2.51249	0.364643	191	18591	116628	135219	0.00992879
CZE	FRA	2016	73	2.22238	1	1	37677.5	10.5368	971.975	2288.6	5900.71	8131.6	19649.1	735.595	6.88036	7.73613	8.683	9.00364	9.88584	6.60204	153	9	31	113	5.03695	2.30259	3.46574	4.7362	16.75	0	0	0	18.267	36.855	0.705748	5.04826	2.49072	0.29267	199	19426	121855	141281	0.00930891
CZE	FRA	2017	73	2.19888	1	1	38353	10.5546	1086.62	1080.27	6295.38	7305.74	21977	607.986	6.99175	6.98589	8.74773	8.89655	9.9978	6.4118	170	12	37	121	5.14166	2.56495	3.63759	4.80402	18.5556	0	0	0	20.636	38.781	0.677762	5.0703	2.8418	0.307485	184	32364	155994	188358	0.00942063
CZE	FRA	2018	73	2.19666	1	1	39085.6	10.5735	1090.65	1623.83	4708.92	9522.08	21519.7	620.431	6.99544	7.39316	8.45743	9.16147	9.97677	6.43203	216	18	58	140	5.3799	2.94444	4.07754	4.94876	23.5	0	0	0	23.42	41.593	0.664307	5.0921	2.78322	0.157004	180	41003	164225	205228	0.0104468
CZE	FRA	2019	73	2.19179	1	1	39719.1	10.5896	1349.82	1687.98	4025.71	10102.2	21875.8	677.583	7.20847	7.43188	8.3007	9.22061	9.99318	6.52001	248	24	70	154	5.51745	3.21888	4.26268	5.04343	26.8889	0	0	0	23.66	40.579	0.653245	5.10113	2.75323	0.165514	182	45135	171334	216469	0.0102678
CZE	FRA	2020	73	2.34717	1	1	37862.7	10.5417	1501.02	1727.53	1442.28	11681.3	20980	530.57	7.31457	7.45502	7.27468	9.36583	9.95137	6.27584	266	27	79	160	5.58725	3.3322	4.38203	5.0814	28.8056	0	0	0	22.934	39.037	0.628522	5.11226	2.70931	0.14842	210	51283	195240	246523	0.0131152
CZE	FRA	2021	73		1	1	40226.8	10.6023	1107.7	2044.96	406.994	15856.9	20320.8	489.402	7.01094	7.62362	6.01125	9.67142	9.91945	6.19523	266	27	79	160	5.58725	3.3322	4.38203	5.0814	28.8056	0	0	0	26.378	43.519	0.638797	5.12851	2.66337	0.131028	281	55472	200468	255940	0.0138128
CZE	DEU	2010	74	2.73024	1	1	33961.4	10.433	586.764	1052.75	268.873	14181	17789.3	82.759	6.37633	6.96011	5.59795	9.55973	9.78641	4.42794	59	0	10	49	4.09434	0	2.3979	3.91202	6.55556	1	0	0	19.764	41.723	0.827553	5.01609	3.06081	0.951658	136	14923	128504	143427	0.0025882
CZE	DEU	2011	74	2.80555	1	1	34293.7	10.4427	616.605	688.209	224.721	14121.4	18450	192.856	6.42585	6.53555	5.4193	9.55552	9.82287	5.26712	59	0	10	49	4.09434	0	2.3979	3.91202	6.55556	1	0	0	21.656	45.871	0.869209	5.0223	3.02283	0.947789	147	13214	120569	133783	0.00242737
CZE	DEU	2012	74	2.88166	1	1	34270.8	10.4421	436.835	670.653	356.648	14083.1	18160.5	563.109	6.08184	6.50974	5.87955	9.5528	9.80706	6.33525	83	0	16	67	4.43082	0	2.83321	4.21951	9.22222	1	0	0	19.67	43.932	0.880788	5.04844	3.05109	0.871293	163	17368	136493	153861	0.00253881
CZE	DEU	2013	74	2.83599	1	1	34335.1	10.444	363.121	720.432	514.75	14610.9	17454.9	670.955	5.89749	6.58124	6.24562	9.58959	9.76743	6.51019	83	0	16	67	4.43082	0	2.83321	4.21951	9.22222	1	0	0	19.845	46.269	0.883216	5.06437	3.09084	0.845868	197	20627	134085	154712	0.00285258
CZE	DEU	2014	74	2.87784	1	1	34853.6	10.4589	382.249	771.379	531.423	13470.1	18514	1184.45	5.94868	6.64948	6.27744	9.5083	9.82633	7.07788	138	9	25	104	4.93447	2.30259	3.2581	4.65396	15.0833	1	0	0	19.745	47.903	0.879586	5.07781	3.1818	0.81093	189	18235	121512	139747	0.00287736
CZE	DEU	2015	74	2.93379	1	1	36075.5	10.4934	412.441	881.26	681.996	13496	19946.5	657.327	6.02452	6.78249	6.52649	9.51022	9.90086	6.4897	144	9	28	107	4.97673	2.30259	3.3673	4.68213	15.75	1	0	0	17.557	41.177	0.835222	5.09534	2.725	0.708036	191	18591	116628	135219	0.00366226
CZE	DEU	2016	74	2.94039	1	1	36498.6	10.5051	383.656	820.653	379.685	13950.6	19830.2	1133.76	5.95235	6.71132	5.94197	9.54335	9.89501	7.03417	153	9	31	113	5.03695	2.30259	3.46574	4.7362	16.75	1	0	0	18.267	41.936	0.826069	5.07921	2.72252	0.683097	199	19426	121855	141281	0.00395957
CZE	DEU	2017	74	3.0471	1	1	37400	10.5295	410.664	784.613	397.403	14167.5	21107.4	532.349	6.02021	6.66646	5.98747	9.55878	9.95743	6.27918	170	12	37	121	5.14166	2.56495	3.63759	4.80402	18.5556	1	0	0	20.636	44.653	0.801042	5.09445	3.08799	0.678034	184	32364	155994	188358	0.00389086
CZE	DEU	2018	74	3.11011	1	1	38397.8	10.5558	644.978	749.427	428.711	14492.2	21490	592.446	6.47077	6.62064	6.06311	9.58143	9.97539	6.38595	216	18	58	140	5.3799	2.94444	4.07754	4.94876	23.5	1	0	0	23.42	47.974	0.779452	5.12233	3.04014	0.609766	180	41003	164225	205228	0.00412091
CZE	DEU	2019	74	3.16779	1	1	39221.8	10.577	542.79	605.867	479.931	14474.4	21631.6	1487.23	6.29856	6.40831	6.17572	9.5802	9.98196	7.30534	248	24	70	154	5.51745	3.21888	4.26268	5.04343	26.8889	1	0	0	23.66	46.795	0.761796	5.12991	3.01003	0.609766	182	45135	171334	216469	0.00390633
CZE	DEU	2020	74	3.1093	1	1	37774.1	10.5394	472.462	633.831	337.618	15258.6	20090	981.647	6.16007	6.45336	5.82487	9.63296	9.90803	6.89025	266	27	79	160	5.58725	3.3322	4.38203	5.0814	28.8056	1	0	0	22.934	46.253	0.782345	5.14255	2.9947	0.609766	210	51283	195240	246523	0.00386233
CZE	DEU	2021	74		1	1	39876.7	10.5936	344.096	815.132	804.135	15217	22136.6	559.704	5.84382	6.70458	6.69101	9.63023	10.005	6.32919	266	27	79	160	5.58725	3.3322	4.38203	5.0814	28.8056	1	0	0	26.378	50.802	0.754823	5.15964	2.97972	0.593327	281	55472	200468	255940	0.00393677
CZE	HUN	2010	75	1.12865	1	1	34632.9	10.4526	1235.83	2912.36	3930.58	4001.5	20376.3	2176.37	7.12031	7.97706	8.2768	8.29467	9.92218	7.68587	59	0	10	49	4.09434	0	2.3979	3.91202	6.55556	0	0	0	19.764	12.959	0.378236	4.8965	0.279934	0.548121	136	14923	128504	143427	0.00585259
CZE	HUN	2011	75	1.17925	1	1	34380.6	10.4453	1842.67	3052.61	4390.82	3242.3	18634.9	3217.22	7.51952	8.02408	8.3875	8.08435	9.83285	8.07658	59	0	10	49	4.09434	0	2.3979	3.91202	6.55556	0	0	0	21.656	13.983	0.372289	4.93094	0.34037	0.476234	147	13214	120569	133783	0.00636717
CZE	HUN	2012	75	1.25423	1	1	35381.9	10.474	2084.71	356.699	5969.45	2919.48	19727.5	4324.04	7.64286	5.87969	8.69458	7.9795	9.88982	8.37218	83	0	16	67	4.43082	0	2.83321	4.21951	9.22222	0	0	0	19.67	12.784	0.370425	4.96988	0.445433	0.506818	163	17368	136493	153861	0.00582112
CZE	HUN	2013	75	1.3841	1	1	35134.9	10.467	1656.65	471.792	5673.35	3546.92	21905.2	1881.01	7.41316	6.15866	8.64371	8.17412	9.99453	7.54009	83	0	16	67	4.43082	0	2.83321	4.21951	9.22222	0	0	0	19.845	13.481	0.349016	4.98876	0.355735	0.482426	197	20627	134085	154712	0.00549325
CZE	HUN	2014	75	1.3446	1	1	36330.8	10.5004	1674.79	424.724	9094.51	3516.27	21277.7	342.887	7.42404	6.05379	9.11554	8.16544	9.96546	5.84031	138	9	25	104	4.93447	2.30259	3.2581	4.65396	15.0833	0	0	0	19.745	14.118	0.326188	5.00987	0.217591	0.576613	189	18235	121512	139747	0.00574095
CZE	HUN	2015	75	1.33959	1	1	37319.1	10.5273	1744.95	678.035	9538.17	2897.41	22241.4	219.159	7.46505	6.52067	9.16316	7.97192	10.0098	5.39435	144	9	28	107	4.97673	2.30259	3.3673	4.68213	15.75	0	0	0	17.557	12.366	0.337923	5.00061	0.638367	0.667829	191	18591	116628	135219	0.00538488
CZE	HUN	2016	75	1.17987	1	1	37386.9	10.5291	1796.63	909.865	6728.44	3427.93	24136.3	387.713	7.49423	6.8144	8.81425	8.14	10.0915	5.96284	153	9	31	113	5.03695	2.30259	3.46574	4.7362	16.75	0	0	0	18.267	12.665	0.336336	5.04819	0.624608	0.693147	199	19426	121855	141281	0.00559846
CZE	HUN	2017	75	1.31702	1	1	38326.5	10.5539	1887.62	768.426	7689.35	2268.35	25432.8	279.953	7.5436	6.64565	8.94772	7.72725	10.1438	5.63819	170	12	37	121	5.14166	2.56495	3.63759	4.80402	18.5556	0	0	0	20.636	14.624	0.339584	5.04645	0.248445	0.672944	184	32364	155994	188358	0.00541717
CZE	HUN	2018	75	1.50776	1	1	39218.6	10.5769	2098.74	613.645	8677.59	2820.09	24545.4	463.089	7.64957	6.42104	9.06861	7.94488	10.1083	6.14008	216	18	58	140	5.3799	2.94444	4.07754	4.94876	23.5	0	0	0	23.42	16.427	0.31443	5.05473	0.263241	0.672944	180	41003	164225	205228	0.00502002
CZE	HUN	2019	75	1.4732	1	1	39987.8	10.5964	1947.28	534.458	9744.24	3054.75	24417.5	289.629	7.5747	6.28312	9.18453	8.02478	10.1031	5.67205	248	24	70	154	5.51745	3.21888	4.26268	5.04343	26.8889	0	0	0	23.66	16.736	0.292393	5.08289	0.23974	0.678034	182	45135	171334	216469	0.00579488
CZE	HUN	2020	75	1.59361	1	1	38478.8	10.5579	1763.36	736.949	9753.54	3415.38	22475.1	334.476	7.47554	6.60387	9.18549	8.13634	10.0202	5.81555	266	27	79	160	5.58725	3.3322	4.38203	5.0814	28.8056	0	0	0	22.934	16.076	0.277624	5.11265	0.284753	0.678034	210	51283	195240	246523	0.00535354
CZE	HUN	2021	75		1	1	40301.1	10.6042	2032.67	1426.83	9094.77	4048.64	23405.7	292.504	7.6176	7.26391	9.11556	8.30638	10.0608	5.68189	266	27	79	160	5.58725	3.3322	4.38203	5.0814	28.8056	0	0	0	26.378	18.773	0.25699	5.14348	0.331888	0.662688	281	55472	200468	255940	0.00474081
CZE	IRL	2010	76		1	1	33882.7	10.4307	573.348	320.008	1011.69	12349.8	19496.1	131.77	6.35324	5.77147	6.92036	9.42147	9.87802	4.88862	59	0	10	49	4.09434	0	2.3979	3.91202	6.55556	0	0	0	19.764	47.901	1.03441	4.9321	0.489102	0.797507	136	14923	128504	143427	0.0352088
CZE	IRL	2011	76		1	1	34165.7	10.439	61.7724	403.486	691.201	13749.6	19125.2	134.49	4.13951	6.00262	6.53988	9.52884	9.85881	4.90889	59	0	10	49	4.09434	0	2.3979	3.91202	6.55556	0	0	0	21.656	51.952	1.02297	4.97935	0.422377	0.832909	147	13214	120569	133783	0.0324333
CZE	IRL	2012	76		1	1	34498.1	10.4487	47.6966	473.012	625.77	20037.8	13224.1	89.6785	3.88561	6.16123	6.44058	9.90543	9.48987	4.50732	83	0	16	67	4.43082	0	2.83321	4.21951	9.22222	0	0	0	19.67	48.391	1.02796	5.01297	0.43072	0.756122	163	17368	136493	153861	0.0319527
CZE	IRL	2013	76		1	1	34458.8	10.4475	56.499	144.399	581.334	19931	13647.6	98.0076	4.05177	4.97948	6.36704	9.90008	9.52139	4.5952	83	0	16	67	4.43082	0	2.83321	4.21951	9.22222	0	0	0	19.845	50.503	1.03468	5.02623	0.435098	0.765468	197	20627	134085	154712	0.0326172
CZE	IRL	2014	76		1	1	35078.9	10.4654	50.476	109.387	527.189	22196.7	12057.6	137.617	3.94112	4.704	6.26945	10.0077	9.39753	4.93171	138	9	25	104	4.93447	2.30259	3.2581	4.65396	15.0833	0	0	0	19.745	55.503	1.08901	5.06084	0.475725	0.722706	189	18235	121512	139747	0.03088
CZE	IRL	2015	76		1	1	36756.7	10.5121	74.9047	211.4	311.805	26007.8	10054.1	96.7654	4.32948	5.35847	5.74558	10.1662	9.21583	4.58257	144	9	28	107	4.97673	2.30259	3.3673	4.68213	15.75	0	0	0	17.557	60.664	1.24714	5.06993	0.0215468	0.688135	191	18591	116628	135219	0.0307494
CZE	IRL	2016	76		1	1	37118.5	10.5219	80.0993	371.166	27.3111	28808.7	7748.41	82.8466	4.39567	5.91934	3.34325	10.2685	8.95537	4.42899	153	9	31	113	5.03695	2.30259	3.46574	4.7362	16.75	0	0	0	18.267	61.606	1.23258	5.07506	0.00677969	0.620576	199	19426	121855	141281	0.0331187
CZE	IRL	2017	76		1	1	37939.9	10.5438	55.7075	241.897	48.2735	26048.9	11492.2	52.8767	4.03791	5.49264	3.89739	10.1678	9.34951	3.9867	170	12	37	121	5.14166	2.56495	3.63759	4.80402	18.5556	0	0	0	20.636	69.774	1.26018	5.09273	0.381736	0.512824	184	32364	155994	188358	0.0291627
CZE	IRL	2018	76		1	1	39372.2	10.5808	90.4187	341.802	60.8989	27708.2	11144.5	26.4057	4.51545	5.83715	4.1255	10.2295	9.31879	3.31075	216	18	58	140	5.3799	2.94444	4.07754	4.94876	23.5	0	0	0	23.42	79.108	1.30128	5.12211	0.363567	0.457425	180	41003	164225	205228	0.0319932
CZE	IRL	2019	76		1	1	39959.6	10.5956	56.7814	242.757	88.2738	25846.6	13716.4	8.7702	4.05667	5.49617	4.49171	10.16	9.52642	2.27934	248	24	70	154	5.51745	3.21888	4.26268	5.04343	26.8889	0	0	0	23.66	80.887	1.31467	5.12317	0.39447	0.438255	182	45135	171334	216469	0.0308431
CZE	IRL	2020	76	1.23244	1	1	38632.4	10.5619	62.4569	274.556	97.0028	27570.9	10613.4	14.0188	4.15036	5.61879	4.585	10.2246	9.26997	2.7093	266	27	79	160	5.58725	3.3322	4.38203	5.0814	28.8056	0	0	0	22.934	85.423	1.42342	5.15525	0.438185	0.438255	210	51283	195240	246523	0.0326029
CZE	IRL	2021	76		1	1	41441.3	10.6321	99.023	348.949	82.6393	29599.7	11291.2	19.7845	4.6054	5.85779	4.42651	10.2956	9.33187	3.03421	266	27	79	160	5.58725	3.3322	4.38203	5.0814	28.8056	0	0	0	26.378	99.152	1.48827	5.18089	0.480775	0.431782	281	55472	200468	255940	0.0329429
CZE	ITA	2010	77	1.21797	1	1	34050.2	10.4356	4657.85	2245.22	697.361	4962.92	20911.6	575.255	8.44652	7.717	6.54874	8.50995	9.94811	6.35655	59	0	10	49	4.09434	0	2.3979	3.91202	6.55556	0	0	0	19.764	35.876	0.663831	4.80811	2.44843	0.34359	136	14923	128504	143427	0.0139903
CZE	ITA	2011	77	1.20155	1	1	34137.5	10.4382	2359.73	1679.66	538.861	6690.13	22781.3	87.8216	7.76673	7.42694	6.29131	8.80854	10.0337	4.48663	59	0	10	49	4.09434	0	2.3979	3.91202	6.55556	0	0	0	21.656	38.367	0.653777	4.82735	2.36186	0.34359	147	13214	120569	133783	0.0133318
CZE	ITA	2012	77	1.26219	1	1	34747.3	10.4559	2766.49	2098.53	300.064	14569.7	14627.2	385.296	7.92569	7.64947	5.70732	9.58677	9.59071	5.9566	83	0	16	67	4.43082	0	2.83321	4.21951	9.22222	0	0	0	19.67	35.132	0.630099	4.86183	2.32171	0.451076	163	17368	136493	153861	0.0126396
CZE	ITA	2013	77	1.30107	1	1	35053.9	10.4647	1957.15	2514.76	657.617	18272.5	11438.3	213.673	7.57976	7.83033	6.49014	9.81321	9.34481	5.36912	83	0	16	67	4.43082	0	2.83321	4.21951	9.22222	0	0	0	19.845	35.926	0.600715	4.88711	2.38184	0.482426	197	20627	134085	154712	0.0129752
CZE	ITA	2014	77	1.3384	1	1	35444.2	10.4757	1839.59	2355.72	609.745	16317.4	14128.6	193.107	7.51784	7.76503	6.41468	9.70005	9.55603	5.26841	138	9	25	104	4.93447	2.30259	3.2581	4.65396	15.0833	0	0	0	19.745	35.397	0.570179	4.86654	2.428	0.536493	189	18235	121512	139747	0.0114819
CZE	ITA	2015	77	1.3385	1	1	36940.6	10.5171	2045.02	2406.53	494.782	18931.4	12803.1	259.854	7.62365	7.78636	6.20614	9.84863	9.45752	5.56396	144	9	28	107	4.97673	2.30259	3.3673	4.68213	15.75	0	0	0	17.557	30.049	0.528379	4.89643	1.9669	0.604316	191	18591	116628	135219	0.0104985
CZE	ITA	2016	77	1.36642	1	1	37095.4	10.5213	3221.72	1828.02	488.219	15968.3	15387.2	201.953	8.07798	7.51154	6.19281	9.67842	9.64136	5.31297	153	9	31	113	5.03695	2.30259	3.46574	4.7362	16.75	0	0	0	18.267	30.527	0.519794	4.92584	1.90568	0.609766	199	19426	121855	141281	0.0116296
CZE	ITA	2017	77	1.37013	1	1	37930.8	10.5435	2158.01	1942.7	234.568	16266.2	17054.6	274.778	7.67741	7.57235	5.462	9.69691	9.74423	5.6196	170	12	37	121	5.14166	2.56495	3.63759	4.80402	18.5556	0	0	0	20.636	32.407	0.490094	4.95439	2.32366	0.582216	184	32364	155994	188358	0.0137368
CZE	ITA	2018	77	1.42443	1	1	39212.6	10.5768	1882.48	2892.27	201.171	14867.2	15930.1	3439.26	7.54087	7.97014	5.30911	9.60698	9.67603	8.1433	216	18	58	140	5.3799	2.94444	4.07754	4.94876	23.5	0	0	0	23.42	34.622	0.472861	5.04391	2.26057	0.593327	180	41003	164225	205228	0.0130906
CZE	ITA	2019	77	1.46159	1	1	39753.8	10.5905	2213.43	3061.83	276.134	15039.2	18866.9	296.293	7.70275	8.02709	5.6245	9.61848	9.84522	5.69472	248	24	70	154	5.51745	3.21888	4.26268	5.04343	26.8889	0	0	0	23.66	33.673	0.463301	5.00205	2.21346	0.598837	182	45135	171334	216469	0.0101187
CZE	ITA	2020	77	1.5274	1	1	38086.7	10.5476	2398.69	2754.59	179.395	14425.2	18238	90.7414	7.78309	7.92139	5.19515	9.5768	9.81132	4.51897	266	27	79	160	5.58725	3.3322	4.38203	5.0814	28.8056	0	0	0	22.934	31.835	0.433124	5.02271	2.15254	0.598837	210	51283	195240	246523	0.0104292
CZE	ITA	2021	77		1	1	40891.6	10.6187	1459.75	1802.66	563.049	21136.1	15815.5	114.578	7.28671	7.49758	6.33514	9.95878	9.66881	4.74995	266	27	79	160	5.58725	3.3322	4.38203	5.0814	28.8056	0	0	0	26.378	35.551	0.453183	5.05963	2.08767	0.598837	281	55472	200468	255940	0.0105436
CZE	LUX	2010	78	1.42373	1	1	34348.6	10.4443	303.131	3536.06	534.883	13468.7	16432.3	73.5379	5.71746	8.17105	6.28392	9.5082	9.70706	4.31131	59	0	10	49	4.09434	0	2.3979	3.91202	6.55556	0	0	0	19.764	102.857	1.86484	5.07167	1.526	0.985817	136	14923	128504	143427	0.0796045
CZE	LUX	2011	78	1.42453	1	1	34861.2	10.4592	148.565	4097.23	588.046	13694.9	15565.7	766.7	5.00773	8.31831	6.3785	9.52485	9.65289	6.6434	59	0	10	49	4.09434	0	2.3979	3.91202	6.55556	0	0	0	21.656	113.739	1.83762	5.07842	1.51361	0.982078	147	13214	120569	133783	0.0770969
CZE	LUX	2012	78	1.20664	1	1	34847.8	10.4588	117.331	3920.76	343.606	15472.5	14221.5	772.112	4.77348	8.2743	5.8424	9.64689	9.56258	6.65042	83	0	16	67	4.43082	0	2.83321	4.21951	9.22222	0	0	0	19.67	106.023	1.83925	5.10825	1.3684	0.900161	163	17368	136493	153861	0.0740969
CZE	LUX	2013	78	1.23381	1	1	34974	10.4624	47.309	4560.08	495.96	13549.7	15470.5	850.5	3.87762	8.42531	6.20851	9.51419	9.64675	6.747	83	0	16	67	4.43082	0	2.83321	4.21951	9.22222	0	0	0	19.845	110.697	1.84815	5.12329	1.29212	0.924259	197	20627	134085	154712	0.0714123
CZE	LUX	2014	78	1.217	1	1	35421.7	10.4751	81.2989	2422.53	416.838	20355.9	11871.3	273.806	4.41036	7.79298	6.03509	9.92118	9.38197	5.61606	138	9	25	104	4.93447	2.30259	3.2581	4.65396	15.0833	0	0	0	19.745	119.173	1.82916	5.12932	1.14774	0.900161	189	18235	121512	139747	0.0815849
CZE	LUX	2015	78	1.25226	1	1	36194.8	10.4967	28.234	2182.63	352.589	13816	19705.9	109.422	3.37533	7.68875	5.86814	9.53366	9.88873	4.70431	144	9	28	107	4.97673	2.30259	3.3673	4.68213	15.75	0	0	0	17.557	101.91	1.77749	5.14776	1.58593	0.875469	191	18591	116628	135219	0.0781689
CZE	LUX	2016	78	1.2669	1	1	36683.2	10.5101	45.7592	2347.58	910.133	11560.8	21582.3	236.643	3.84501	7.76157	6.81469	9.35546	9.97968	5.47077	153	9	31	113	5.03695	2.30259	3.46574	4.7362	16.75	0	0	0	18.267	102.831	1.78138	5.1626	1.63703	0.858662	199	19426	121855	141281	0.0719671
CZE	LUX	2017	78	1.23898	1	1	38080.9	10.5475	57.8314	3358.73	1449.73	14509.4	18485.6	219.571	4.07468	8.11961	7.27982	9.58262	9.8248	5.39622	170	12	37	121	5.14166	2.56495	3.63759	4.80402	18.5556	0	0	0	20.636	110.193	1.72242	5.17095	1.29548	0.8671	184	32364	155994	188358	0.068384
CZE	LUX	2018	78	1.1718	1	1	39153.9	10.5753	62.0467	3712.36	1314.29	15497.1	18414.1	154.02	4.14388	8.21969	7.18181	9.64847	9.82092	5.04355	216	18	58	140	5.3799	2.94444	4.07754	4.94876	23.5	0	0	0	23.42	117.255	1.6869	5.18038	1.35453	0.832909	180	41003	164225	205228	0.0693704
CZE	LUX	2019	78	1.18287	1	1	41429.6	10.6318	70.061	5529.35	2123.91	26081.3	7449.12	175.846	4.26354	8.61801	7.66149	10.169	8.91599	5.17528	248	24	70	154	5.51745	3.21888	4.26268	5.04343	26.8889	0	0	0	23.66	113.219	1.66429	5.18171	1.44478	0.837248	182	45135	171334	216469	0.0736537
CZE	LUX	2020	78	1.11885	1	1	38750.6	10.5649	120.893	5101.79	1475.26	16266	15542.4	244.215	4.80314	8.53754	7.29727	9.69689	9.65139	5.50214	266	27	79	160	5.58725	3.3322	4.38203	5.0814	28.8056	0	0	0	22.934	116.356	1.69866	5.19184	1.33647	0.845868	210	51283	195240	246523	0.0717078
CZE	LUX	2021	78		1	1	40710.3	10.6143	94.9284	3705.64	768.921	17879.7	18104.7	156.473	4.5636	8.21788	6.64629	9.79147	9.80398	5.05925	266	27	79	160	5.58725	3.3322	4.38203	5.0814	28.8056	0	0	0	26.378	135.683	1.68021	5.20033	1.23835	0.832909	281	55472	200468	255940	0.0696709
CZE	NLD	2010	79	1.70404	1	1	34428.4	10.4467	405.091	4819.74	1627.18	7631.5	19360.1	584.842	6.00658	8.48068	7.39522	8.94017	9.87102	6.37305	59	0	10	49	4.09434	0	2.3979	3.91202	6.55556	0	0	0	19.764	50.338	0.989304	5.07229	1.68667	0.97456	136	14923	128504	143427	0.0290531
CZE	NLD	2011	79	1.88131	1	1	34678.6	10.4539	364.626	5052.03	1135.43	8240.59	19260.5	625.463	5.90161	8.52774	7.03565	9.01695	9.86586	6.44009	59	0	10	49	4.09434	0	2.3979	3.91202	6.55556	0	0	0	21.656	53.541	0.98465	5.08704	1.63596	0.996949	147	13214	120569	133783	0.0285869
CZE	NLD	2012	79	1.91627	1	1	34933	10.4612	375.696	4770.85	1470.56	7121.23	20066.1	1128.48	5.93144	8.47049	7.29408	8.87098	9.90684	7.02951	83	0	16	67	4.43082	0	2.83321	4.21951	9.22222	0	0	0	19.67	49.128	0.979873	5.11373	1.7628	0.908259	163	17368	136493	153861	0.0277455
CZE	NLD	2013	79	2.15606	1	1	35201.5	10.4689	350.065	6024.01	1502.29	8019.19	18852.7	453.259	5.86097	8.70367	7.31541	8.98972	9.84446	6.11867	83	0	16	67	4.43082	0	2.83321	4.21951	9.22222	0	0	0	19.845	50.793	0.976413	5.12436	1.70384	0.887891	197	20627	134085	154712	0.0235215
CZE	NLD	2014	79	2.1733	1	1	35991.7	10.4911	356.839	7824.7	877.349	7690.21	18095.1	1147.58	5.88008	8.96517	6.77804	8.94783	9.80345	7.04628	138	9	25	104	4.93447	2.30259	3.2581	4.65396	15.0833	0	0	0	19.745	52.157	0.965632	5.11138	1.75947	0.86289	189	18235	121512	139747	0.0288837
CZE	NLD	2015	79	2.14606	1	1	36883.2	10.5155	376.064	7151.41	645.613	6876.9	20517.9	1315.26	5.93241	8.8752	6.47175	8.83607	9.9291	7.18255	144	9	28	107	4.97673	2.30259	3.3673	4.68213	15.75	0	0	0	17.557	44.293	0.930086	5.12034	1.29156	0.86289	191	18591	116628	135219	0.0286063
CZE	NLD	2016	79	2.15081	1	1	37015.2	10.5191	437.747	5890.03	129.788	6996.54	22505.2	1055.85	6.08392	8.68119	4.87358	8.85331	10.0215	6.96304	153	9	31	113	5.03695	2.30259	3.46574	4.7362	16.75	0	0	0	18.267	45.295	0.923308	5.11735	1.31454	0.850151	199	19426	121855	141281	0.029723
CZE	NLD	2017	79	2.17857	1	1	37933.4	10.5436	511.277	5832.17	99.4598	8319.5	22654.8	516.108	6.23886	8.67132	4.60976	9.02648	10.0282	6.24825	170	12	37	121	5.14166	2.56495	3.63759	4.80402	18.5556	0	0	0	20.636	48.675	0.89835	5.14701	1.61821	0.858662	184	32364	155994	188358	0.0337291
CZE	NLD	2018	79	2.1388	1	1	38657.4	10.5625	525.014	5611.82	159.124	7843.12	23721.1	797.285	6.26533	8.63281	5.07595	8.96752	10.0742	6.68247	216	18	58	140	5.3799	2.94444	4.07754	4.94876	23.5	0	0	0	23.42	53.045	0.887497	5.15086	1.58399	0.837248	180	41003	164225	205228	0.0327853
CZE	NLD	2019	79	2.18435	1	1	39271.7	10.5783	551.15	4404.42	284.324	8850.2	24665.6	515.945	6.31382	8.39059	5.65363	9.08831	10.1132	6.24794	248	24	70	154	5.51745	3.21888	4.26268	5.04343	26.8889	0	0	0	23.66	52.476	0.874402	5.15995	1.56467	0.837248	182	45135	171334	216469	0.0343319
CZE	NLD	2020	79	2.3045	1	1	37697.9	10.5374	548.042	4061.37	328.638	9070.77	23281.8	407.266	6.30817	8.30952	5.79799	9.11292	10.0555	6.01192	266	27	79	160	5.58725	3.3322	4.38203	5.0814	28.8056	0	0	0	22.934	52.396	0.888245	5.1514	1.54707	0.824175	210	51283	195240	246523	0.0294815
CZE	NLD	2021	79		1	1	39639.5	10.5876	521.394	2421.41	1261.64	10460.5	24597.5	377.132	6.25842	7.79252	7.14096	9.25545	10.1104	5.93524	266	27	79	160	5.58725	3.3322	4.38203	5.0814	28.8056	0	0	0	26.378	58.061	0.877467	5.16321	1.52915	0.832909	281	55472	200468	255940	0.0283766
CZE	POL	2010	80	0.72619	1	1	34277.9	10.4423	757.515	4819.91	926.748	7830.48	19737.4	205.821	6.63136	8.48072	6.83276	8.96591	9.89032	5.33185	59	0	10	49	4.09434	0	2.3979	3.91202	6.55556	1	0	0	19.764	12.484	0.428289	4.87627	1.11366	0.371564	136	14923	128504	143427	0.0346026
CZE	POL	2011	80	0.75221	1	1	34545.2	10.4501	1116.29	3159.62	4894.34	5718.76	15839.6	3816.59	7.01867	8.05852	8.49604	8.65168	9.67033	8.24737	59	0	10	49	4.09434	0	2.3979	3.91202	6.55556	1	0	0	21.656	13.608	0.395018	4.88613	1.05787	0.139762	147	13214	120569	133783	0.034786
CZE	POL	2012	80	0.88997	1	1	35364.5	10.4735	1301.61	1941.22	4991.88	5656.48	19210.5	2262.88	7.17212	7.57159	8.51577	8.64073	9.86326	7.72483	83	0	16	67	4.43082	0	2.83321	4.21951	9.22222	1	0	0	19.67	12.876	0.370401	4.91074	1.06685	0.29267	163	17368	136493	153861	0.0338387
CZE	POL	2013	80	0.88483	1	1	34861.6	10.4592	1486.37	1784.99	3546.15	5566.23	22342.3	135.555	7.30476	7.48773	8.1739	8.62465	10.0143	4.91673	83	0	16	67	4.43082	0	2.83321	4.21951	9.22222	1	0	0	19.845	13.648	0.360478	4.91969	1.13491	0.277632	197	20627	134085	154712	0.0353883
CZE	POL	2014	80	0.95076	1	1	36365.5	10.5014	1290.54	1747.97	7923.93	5322.69	19770	310.457	7.16359	7.46678	8.97777	8.57992	9.89197	5.74126	138	9	25	104	4.93447	2.30259	3.2581	4.65396	15.0833	1	0	0	19.745	14.342	0.343394	4.94757	1.21424	0.336472	189	18235	121512	139747	0.0398287
CZE	POL	2015	80	1.00423	1	1	37116.7	10.5218	1495.54	2276	6625.79	4923.39	21584	212.05	7.31091	7.73061	8.79888	8.50196	9.97975	5.36153	144	9	28	107	4.97673	2.30259	3.3673	4.68213	15.75	1	0	0	17.557	12.566	0.350344	4.96749	0.759829	0.457425	191	18591	116628	135219	0.0428756
CZE	POL	2016	80	0.96821	1	1	36452.9	10.5038	1571.43	2541.24	244.658	6640.28	25252.9	202.407	7.36038	7.8408	5.50394	8.80106	10.1367	5.31521	153	9	31	113	5.03695	2.30259	3.46574	4.7362	16.75	1	0	0	18.267	12.372	0.343943	5.00918	0.702818	0.565314	199	19426	121855	141281	0.0450892
CZE	POL	2017	80	1.03785	1	1	37621.1	10.5353	1206.95	2746.44	698.216	8620.72	23181.2	1167.65	7.09668	7.91842	6.54996	9.06204	10.0511	7.0636	170	12	37	121	5.14166	2.56495	3.63759	4.80402	18.5556	1	0	0	20.636	13.865	0.341684	5.04152	1.08293	0.371564	184	32364	155994	188358	0.0456143
CZE	POL	2018	80	1.2061	1	1	40535.4	10.61	1963.46	2159.27	12197	5438.97	18180.2	596.512	7.58297	7.67799	9.40902	8.60153	9.80815	6.39277	216	18	58	140	5.3799	2.94444	4.07754	4.94876	23.5	1	0	0	23.42	15.468	0.312279	5.06405	1.05991	0.625938	180	41003	164225	205228	0.0457367
CZE	POL	2019	80	1.32335	1	1	40690.7	10.6138	1097.01	1258.33	12251.5	4437.13	21224.9	421.794	7.00125	7.13833	9.41349	8.39799	9.96298	6.04689	248	24	70	154	5.51745	3.21888	4.26268	5.04343	26.8889	1	0	0	23.66	15.732	0.294407	5.08328	1.06895	0.625938	182	45135	171334	216469	0.0362801
CZE	POL	2020	80	1.38549	1	1	39253	10.5778	804.169	805.787	13303.1	4820.33	19041.8	477.794	6.69105	6.69306	9.49583	8.48081	9.85445	6.17127	266	27	79	160	5.58725	3.3322	4.38203	5.0814	28.8056	1	0	0	22.934	15.742	0.254031	5.10306	1.07248	0.625938	210	51283	195240	246523	0.0271104
CZE	POL	2021	80		1	1	41245.8	10.6273	992.776	722.687	13581.2	6277.14	19199.3	472.742	6.90151	6.58436	9.51651	8.74483	9.86268	6.16066	266	27	79	160	5.58725	3.3322	4.38203	5.0814	28.8056	1	0	0	26.378	17.841	0.236808	5.12423	1.07599	0.672944	281	55472	200468	255940	0.0226042
CZE	ROU	2010	81	0.44666	0	1	34801.7	10.4575	1580.84	698.513	2944.41	14680.8	13874.4	1022.67	7.36635	6.55038	7.988	9.59437	9.53788	6.93115	59	0	10	49	4.09434	0	2.3979	3.91202	6.55556	0	0	0	19.764	8.139	0.76803	4.68905	0.374634	0.425268	136	14923	128504	143427	0.00270478
CZE	ROU	2011	81	0.47459	0	1	34711.6	10.4549	6913.72	466.245	4750.35	6661.85	12308	3611.39	8.84141	6.14685	8.46618	8.8043	9.41809	8.19213	59	0	10	49	4.09434	0	2.3979	3.91202	6.55556	0	0	0	21.656	9.064	0.734314	4.70502	0.49025	0.425268	147	13214	120569	133783	0.00278213
CZE	ROU	2012	81	0.4624	0	1	35700.7	10.483	8578.27	276.027	3974.48	5828.27	12530	4513.64	9.0571	5.62411	8.2879	8.67065	9.43596	8.41508	83	0	16	67	4.43082	0	2.83321	4.21951	9.22222	0	0	0	19.67	8.437	0.701515	4.78173	0.524416	0.542324	163	17368	136493	153861	0.00230306
CZE	ROU	2013	81	0.39024	0	1	36019	10.4918	8044.65	458.936	5856.63	7318.19	13627	713.601	8.99289	6.13109	8.6755	8.89826	9.51988	6.57172	83	0	16	67	4.43082	0	2.83321	4.21951	9.22222	0	0	0	19.845	9.499	0.694315	4.81927	0.382812	0.398776	197	20627	134085	154712	0.00257547
CZE	ROU	2014	81	0.38208	0	1	37214.5	10.5245	7501.97	643.868	8716.88	6644.49	13492.9	214.419	8.92305	6.46905	9.07313	8.80169	9.50999	5.37259	138	9	25	104	4.93447	2.30259	3.2581	4.65396	15.0833	0	0	0	19.745	9.826	0.671505	4.85446	0.275266	0.425268	189	18235	121512	139747	0.00256071
CZE	ROU	2015	81	0.48796	0	1	37706.4	10.5376	6159.12	1327.19	7674.5	4800.34	17672.4	72.774	8.72585	7.19158	8.94579	8.47665	9.77982	4.30101	144	9	28	107	4.97673	2.30259	3.3673	4.68213	15.75	0	0	0	17.557	10.153	0.686205	4.87849	0.700299	0.482426	191	18591	116628	135219	0.00269922
CZE	ROU	2016	81	0.48864	0	1	37524.3	10.5328	7299.86	2101.01	1983.98	9384.99	16679.9	74.6069	8.89575	7.65065	7.59337	9.14697	9.72202	4.32555	153	9	31	113	5.03695	2.30259	3.46574	4.7362	16.75	0	0	0	18.267	10.48	0.675429	4.91255	0.677335	0.41871	199	19426	121855	141281	0.00228134
CZE	ROU	2017	81	0.50693	1	1	38495.8	10.5583	7296.52	2430.26	2401.85	6921.25	19288.5	157.403	8.89529	7.79617	7.78441	8.8425	9.86731	5.06514	170	12	37	121	5.14166	2.56495	3.63759	4.80402	18.5556	0	0	0	20.636	10.807	0.63861	4.95911	0.25844	0.463734	184	32364	155994	188358	0.00232701
CZE	ROU	2018	81	0.49729	0	1	40192.9	10.6015	6030.04	947.696	11311.3	2322.07	19496.9	84.9278	8.70468	6.85509	9.33365	7.75065	9.87806	4.45351	216	18	58	140	5.3799	2.94444	4.07754	4.94876	23.5	0	0	0	23.42	12.399	0.602541	5.01972	0.264441	0.625938	180	41003	164225	205228	0.0020551
CZE	ROU	2019	81	0.47616	0	1	40730	10.6147	3180.19	716.56	12835.1	2858.36	21053.5	86.2915	8.06501	6.57586	9.46002	7.95835	9.95487	4.46925	248	24	70	154	5.51745	3.21888	4.26268	5.04343	26.8889	0	0	0	23.66	12.899	0.585376	5.04035	0.235536	0.536493	182	45135	171334	216469	0.00212711
CZE	ROU	2020	81	0.46538	0	1	39582.6	10.5862	1977.78	740.979	14610.6	4758.27	17192.3	302.674	7.59023	6.60932	9.58957	8.46785	9.75227	5.71596	266	27	79	160	5.58725	3.3322	4.38203	5.0814	28.8056	0	0	0	22.934	12.957	0.558303	5.07389	0.239594	0.431782	210	51283	195240	246523	0.00226923
CZE	ROU	2021	81		0	1	41225.2	10.6268	1428.86	379.508	12929.3	7776.59	18626.1	84.8729	7.26533	5.94151	9.46733	8.959	9.83237	4.45287	266	27	79	160	5.58725	3.3322	4.38203	5.0814	28.8056	0	0	0	26.378	14.862	0.547441	5.11356	0.243815	0.444686	281	55472	200468	255940	0.00234386
CZE	SVK	2010	82	0.6055	1	1	34270.8	10.4421	1032.09	2728.07	2364.77	6807.45	20770.4	568.022	6.94031	7.91171	7.76886	8.82592	9.94133	6.34392	59	0	10	49	4.09434	0	2.3979	3.91202	6.55556	1	0	0	19.764	16.51	0.123778	4.97349	0.833766	0.336472	136	14923	128504	143427	0.00536293
CZE	SVK	2011	82	0.65255	1	1	34404.3	10.446	946.837	3445.48	1221.7	7553.95	20710.9	525.369	6.85418	8.14511	7.10882	8.92996	9.93847	6.266	59	0	10	49	4.09434	0	2.3979	3.91202	6.55556	1	0	0	21.656	18.066	0.114087	4.97625	0.865941	0.139762	147	13214	120569	133783	0.00509747
CZE	SVK	2012	82	0.79461	1	1	34831.4	10.4583	1335.2	2764.54	2198.98	6576.17	21068	888.588	7.19758	7.92499	7.6962	8.79136	9.95556	6.79076	83	0	16	67	4.43082	0	2.83321	4.21951	9.22222	1	0	0	19.67	17.151	0.0934064	5.01157	0.833436	0.350657	163	17368	136493	153861	0.00558538
CZE	SVK	2013	82	0.82005	1	1	34947.9	10.4616	1065.2	2794.44	2175.18	10113.8	18276.6	522.605	6.97186	7.93574	7.68533	9.22176	9.81343	6.26074	83	0	16	67	4.43082	0	2.83321	4.21951	9.22222	1	0	0	19.845	18.047	0.0873827	5.02383	0.72929	0.350657	197	20627	134085	154712	0.00502054
CZE	SVK	2014	82	0.877	1	1	35701.4	10.483	794.241	4086.14	1699.53	12064.9	16472.5	584.07	6.67865	8.3156	7.4387	9.39814	9.70951	6.37173	138	9	25	104	4.93447	2.30259	3.2581	4.65396	15.0833	1	0	0	19.745	18.595	0.0830547	5.03833	0.618593	0.438255	189	18235	121512	139747	0.00528663
CZE	SVK	2015	82	1.15727	1	1	37145.9	10.5226	1133.35	5184.3	2346.72	10178.1	17785.6	517.849	7.03382	8.55358	7.7612	9.2281	9.7862	6.25161	144	9	28	107	4.97673	2.30259	3.3673	4.68213	15.75	1	0	0	17.557	16.09	0.0841403	5.03242	1.05848	0.476234	191	18591	116628	135219	0.00485588
CZE	SVK	2016	82	0.78857	1	1	37765	10.5392	1517.08	6221.42	2017.04	10224.6	17286.9	497.919	7.3252	8.73591	7.60988	9.23265	9.75776	6.21244	153	9	31	113	5.03695	2.30259	3.46574	4.7362	16.75	1	0	0	18.267	16.496	0.0893124	5.05597	1.13061	0.500775	199	19426	121855	141281	0.00836491
CZE	SVK	2017	82	0.88456	1	1	38707.9	10.5638	1264.91	6563.14	2476.19	8740.26	19168.2	495.174	7.14354	8.78938	7.81488	9.07581	9.86106	6.20693	170	12	37	121	5.14166	2.56495	3.63759	4.80402	18.5556	1	0	0	20.636	17.538	0.109646	5.07733	0.762986	0.463734	184	32364	155994	188358	0.00769414
CZE	SVK	2018	82	0.83555	1	1	39171.7	10.5757	1654.31	5258.28	2391.47	7818.99	21496.9	551.766	7.41174	8.56775	7.78008	8.96444	9.97571	6.31493	216	18	58	140	5.3799	2.94444	4.07754	4.94876	23.5	1	0	0	23.42	19.39	0.0998674	5.08226	0.787605	0.482426	180	41003	164225	205228	0.0070323
CZE	SVK	2019	82	0.82233	1	1	40037.7	10.5976	2508.4	4238.19	3642.54	7848.82	21108.1	691.702	7.8278	8.35213	8.20071	8.96825	9.95746	6.5406	248	24	70	154	5.51745	3.21888	4.26268	5.04343	26.8889	1	0	0	23.66	19.304	0.102344	5.09816	0.805658	0.476234	182	45135	171334	216469	0.00701747
CZE	SVK	2020	82	0.89808	1	1	38447.3	10.5571	1814.2	4301.57	3029.98	9309.5	19522.2	469.853	7.50395	8.36697	8.01664	9.1389	9.87936	6.15455	266	27	79	160	5.58725	3.3322	4.38203	5.0814	28.8056	1	0	0	22.934	19.267	0.0780995	5.14318	0.795984	0.463734	210	51283	195240	246523	0.00655762
CZE	SVK	2021	82		1	1	40188.2	10.6014	1453.48	3580.94	3462.7	8296.53	22824.1	570.429	7.2824	8.18366	8.15009	9.02371	10.0356	6.34814	266	27	79	160	5.58725	3.3322	4.38203	5.0814	28.8056	1	0	0	26.378	21.088	0.0815183	5.14514	0.786402	0.470004	281	55472	200468	255940	0.00649301
CZE	SWE	2010	83	3.16789	1	1	33672.2	10.4245	905.039	159.96	1123.79	8887.86	22205.3	390.323	6.80908	5.08116	7.02535	9.09255	10.0081	5.96953	59	0	10	49	4.09434	0	2.3979	3.91202	6.55556	0	0	0	19.764	52.076	1.07516	5.06777	1.41104	1.02962	136	14923	128504	143427	0.0418542
CZE	SWE	2011	83	3.18702	1	1	33929.4	10.4321	1290.86	181.326	912.855	8706.82	22474.9	362.636	7.16384	5.20579	6.81767	9.07198	10.0202	5.89615	59	0	10	49	4.09434	0	2.3979	3.91202	6.55556	0	0	0	21.656	59.593	1.08368	5.09534	1.42537	1.02245	147	13214	120569	133783	0.0487901
CZE	SWE	2012	83	3.23025	1	1	34548.8	10.4502	1428.76	198.726	1295.74	15140.4	16138.5	346.624	7.26526	5.29694	7.16761	9.62519	9.68902	5.85112	83	0	16	67	4.43082	0	2.83321	4.21951	9.22222	0	0	0	19.67	57.134	1.07966	5.11566	1.61244	0.95935	163	17368	136493	153861	0.0518279
CZE	SWE	2013	83	3.26042	1	1	34443.5	10.4471	1634.44	179.025	571.149	16115.4	15685.7	257.747	7.39966	5.19309	6.3494	9.6876	9.66057	5.55585	83	0	16	67	4.43082	0	2.83321	4.21951	9.22222	0	0	0	19.845	60.43	1.08378	5.12927	1.70008	0.924259	197	20627	134085	154712	0.0636044
CZE	SWE	2014	83	3.10184	1	1	34556.1	10.4504	1233.03	154.161	378.242	10802.8	21805.3	182.537	7.11804	5.04446	5.93817	9.28765	9.98996	5.21242	138	9	25	104	4.93447	2.30259	3.2581	4.65396	15.0833	0	0	0	19.745	59.18	1.07878	5.11651	1.73701	0.912283	189	18235	121512	139747	0.0667575
CZE	SWE	2015	83	3.21903	1	1	35922.3	10.4891	1197.21	165.268	226.528	13941.8	20101.5	289.99	7.08858	5.1136	5.42727	9.54272	9.9086	5.67329	144	9	28	107	4.97673	2.30259	3.3673	4.68213	15.75	0	0	0	17.557	50.585	1.0616	5.11367	1.27571	0.912283	191	18591	116628	135219	0.0618108
CZE	SWE	2016	83	3.24736	1	1	36684.3	10.5101	1402.29	322.32	199.222	18244.8	16186.1	329.634	7.24658	5.77864	5.29943	9.81169	9.69197	5.80101	153	9	31	113	5.03695	2.30259	3.46574	4.7362	16.75	0	0	0	18.267	51.6	1.04639	5.11278	1.2905	0.832909	199	19426	121855	141281	0.0569155
CZE	SWE	2017	83	3.36279	1	1	37874.3	10.5421	1535.64	617.422	190.102	19790.7	14822.6	917.752	7.33735	6.42717	5.25281	9.89302	9.60398	6.82302	170	12	37	121	5.14166	2.56495	3.63759	4.80402	18.5556	0	0	0	20.636	53.792	1.01053	5.1459	1.64064	0.824175	184	32364	155994	188358	0.0614655
CZE	SWE	2018	83	3.32106	1	1	38874.2	10.5681	1429.64	396.009	358.076	19273.9	16573.7	842.848	7.26588	5.98396	5.88353	9.86656	9.71563	6.73797	216	18	58	140	5.3799	2.94444	4.07754	4.94876	23.5	0	0	0	23.42	54.589	0.989882	5.13542	1.53753	0.746688	180	41003	164225	205228	0.0530901
CZE	SWE	2019	83	3.38758	1	1	39893.7	10.594	1354.59	242.859	1569.97	20300.7	16074.6	350.955	7.21199	5.49659	7.35945	9.91846	9.68506	5.8635	248	24	70	154	5.51745	3.21888	4.26268	5.04343	26.8889	0	0	0	23.66	51.939	0.973501	5.16684	1.49872	0.737164	182	45135	171334	216469	0.0530783
CZE	SWE	2020	83	3.4896	1	1	38303.1	10.5533	1131.42	514.513	259.688	22039.5	14226.6	131.355	7.03211	6.24516	5.56332	10.0006	9.56294	4.88549	266	27	79	160	5.58725	3.3322	4.38203	5.0814	28.8056	0	0	0	22.934	52.3	1.00337	5.16979	1.51493	0.741937	210	51283	195240	246523	0.0637516
CZE	SWE	2021	83		1	1	39944.7	10.5953	1100.36	300.377	231.076	16995.4	21015.2	302.292	7.0043	5.70836	5.44707	9.74076	9.95305	5.7147	266	27	79	160	5.58725	3.3322	4.38203	5.0814	28.8056	0	0	0	26.378	60.239	0.996789	5.17807	1.53113	0.693147	281	55472	200468	255940	0.0609251
CZE	GBR	2010	84	1.63497	1	1	34033.4	10.4351	1511.83	4159.37	620.779	5864.44	21572.5	304.481	7.32174	8.33336	6.43258	8.67683	9.97922	5.72189	59	0	10	49	4.09434	0	2.3979	3.91202	6.55556	0	0	0	19.764	38.363	0.943094	5.03578	2.89381	0.912283	136	14923	128504	143427	0.152913
CZE	GBR	2011	84	1.64521	1	1	34287.4	10.4426	790.649	3409.38	365.79	6698.31	22804.7	218.589	6.67412	8.13458	5.90479	8.80976	10.0348	5.39176	59	0	10	49	4.09434	0	2.3979	3.91202	6.55556	0	0	0	21.656	40.972	0.930515	5.04902	2.78931	0.891998	147	13214	120569	133783	0.147771
CZE	GBR	2012	84	1.57631	1	1	34480.2	10.4482	824.882	3087.15	770.849	6515.63	22767.6	514.073	6.71645	8.03533	6.64879	8.78211	10.0331	6.24431	83	0	16	67	4.43082	0	2.83321	4.21951	9.22222	0	0	0	19.67	41.054	0.947223	5.08085	2.87586	0.774727	163	17368	136493	153861	0.151929
CZE	GBR	2013	84	1.62011	1	1	34625.3	10.4524	847.334	3002.72	880.555	9610.6	19820.4	463.75	6.74327	8.00761	6.78169	9.17073	9.89452	6.1415	83	0	16	67	4.43082	0	2.83321	4.21951	9.22222	0	0	0	19.845	41.787	0.959351	5.09959	2.94788	0.779325	197	20627	134085	154712	0.1506
CZE	GBR	2014	84	1.64264	1	1	35240.9	10.47	2332.11	2206.1	1003.82	9620.25	19330.6	748.028	7.75496	7.69943	6.91256	9.17173	9.86949	6.61878	138	9	25	104	4.93447	2.30259	3.2581	4.65396	15.0833	0	0	0	19.745	46.412	0.962166	5.11103	3.12319	0.737164	189	18235	121512	139747	0.135498
CZE	GBR	2015	84	1.64633	1	1	36387.7	10.502	807.241	2077.54	1211.3	12333.5	19393.6	564.49	6.69486	7.63942	7.10028	9.42016	9.87275	6.33769	144	9	28	107	4.97673	2.30259	3.3673	4.68213	15.75	0	0	0	17.557	43.93	0.927375	5.12199	2.7694	0.71784	191	18591	116628	135219	0.144659
CZE	GBR	2016	84	1.65693	1	0	36565.7	10.5069	757.962	1365.16	331.332	13191.7	20237.3	682.234	6.63195	7.21976	5.80613	9.48742	9.91533	6.52684	153	9	31	113	5.03695	2.30259	3.46574	4.7362	16.75	0	0	0	18.267	39.899	0.918082	5.14317	2.63027	0.703098	199	19426	121855	141281	0.144563
CZE	GBR	2017	84	1.66947	1	0	37666.6	10.5366	1840.84	1394.35	237.409	14028.9	19474.1	691.053	7.51852	7.2409	5.47399	9.54894	9.87689	6.53966	170	12	37	121	5.14166	2.56495	3.63759	4.80402	18.5556	0	0	0	20.636	40.858	0.88769	5.13075	2.92491	0.693147	184	32364	155994	188358	0.145901
CZE	GBR	2018	84	1.71835	1	0	38708.5	10.5638	1599.22	1373.8	185.426	15762.7	18973.3	814.055	7.3779	7.22607	5.22803	9.66547	9.85084	6.70326	216	18	58	140	5.3799	2.94444	4.07754	4.94876	23.5	0	0	0	23.42	43.647	0.870189	5.14388	2.86595	0.536493	180	41003	164225	205228	0.141674
CZE	GBR	2019	84	1.72091	1	0	39501.7	10.5841	910.661	1023.91	428.97	15285.2	19483.2	2369.74	6.81527	6.93236	6.06372	9.63471	9.87736	7.77096	248	24	70	154	5.51745	3.21888	4.26268	5.04343	26.8889	0	0	0	23.66	43.07	0.854552	5.15551	2.85757	0.512824	182	45135	171334	216469	0.144256
CZE	GBR	2020	84		1	1	38207.2	10.5508	472.277	977.578	325.548	17496.5	17226.9	1708.43	6.15968	6.8861	5.78858	9.76981	9.75428	7.44392	266	27	79	160	5.58725	3.3322	4.38203	5.0814	28.8056	0	0	0	22.934	41.098	0.793048	5.17138	2.8071	0.518794	210	51283	195240	246523	0.143017
CZE	GBR	2021	84		1	1	40630.4	10.6123	406.193	582.413	509.588	18144.1	18283	2705.2	6.00929	6.3689	6.23556	9.80615	9.81378	7.9033	266	27	79	160	5.58725	3.3322	4.38203	5.0814	28.8056	0	0	0	26.378	47.334	0.814065	5.18934	2.75468	0.500775	281	55472	200468	255940	0.146942
DNK	AUT	2010	85	2.7261	1	1	35947.5	10.4898	1880.83	3158.05	6821.95	11895.5	11582.9	608.372	7.54	8.05803	8.82805	9.384	9.35737	6.41243	59	0	10	49	4.09434	0	2.3979	3.91202	6.55556	0	0	0	57.648	46.444	0.188406	5.0992	0.196442	0.463734	1156	163133	96136	259269	0.0427775
DNK	AUT	2011	85	2.66868	1	1	33981.5	10.4336	1034.77	1343.12	3017.33	6442.63	21874.1	269.576	6.9429	7.20349	8.01246	8.77085	9.9931	5.60055	59	0	10	49	4.09434	0	2.3979	3.91202	6.55556	0	0	0	61.304	51.046	0.194764	5.12723	0.19204	0.431782	1288	175371	98122	273493	0.0470281
DNK	AUT	2012	85	2.91472	1	1	34781.6	10.4569	140.354	806.902	4329.52	5005.89	24279.1	219.91	4.95127	6.69444	8.37344	8.51857	10.0974	5.39775	83	0	16	67	4.43082	0	2.83321	4.21951	9.22222	0	0	0	57.636	48.348	0.185836	5.14918	0.0088558	0.425268	1409	183472	97925	281397	0.0456654
DNK	AUT	2013	85	2.95492	1	1	34869.5	10.4594	1038.17	791.054	3733.01	9028.28	19894.6	384.379	6.94618	6.67463	8.22524	9.10823	9.89825	5.95423	83	0	16	67	4.43082	0	2.83321	4.21951	9.22222	0	0	0	59.832	50.547	0.17962	5.1662	0.184004	0.463734	1263	188236	93898	282134	0.0352483
DNK	AUT	2014	85	3.08429	1	1	37024.6	10.5194	1086.56	815.09	11332.5	5703.99	17362.6	723.84	6.99169	6.70453	9.33552	8.6491	9.76213	6.58595	138	9	25	104	4.93447	2.30259	3.2581	4.65396	15.0833	0	0	0	62.426	51.323	0.166482	5.17607	0.0981669	0.444686	1299	167395	95766	263161	0.0318681
DNK	AUT	2015	85	3.04969	1	1	37654	10.5362	447.253	635.049	9792.46	8227.77	18118.2	433.337	6.10536	6.45528	9.18947	9.01539	9.80473	6.07382	144	9	28	107	4.97673	2.30259	3.3673	4.68213	15.75	0	0	0	53.015	43.665	0.166848	5.19446	0.100833	0.451076	1327	164758	91979	256737	0.0285776
DNK	AUT	2016	85	3.11655	1	1	38034	10.5463	2224.66	467.514	7826.13	10926.2	16041.6	547.849	7.70781	6.14957	8.96535	9.29901	9.683	6.30782	153	9	31	113	5.03695	2.30259	3.46574	4.7362	16.75	0	0	0	53.418	44.177	0.177146	5.20011	0.110216	0.438255	1355	169708	99403	269111	0.027544
DNK	AUT	2017	85	3.05656	1	1	38769	10.5654	277.126	421.173	7224.89	13203.9	16431.9	1210	5.62807	6.04542	8.88543	9.48834	9.70704	7.0992	170	12	37	121	5.14166	2.56495	3.63759	4.80402	18.5556	0	0	0	57.61	47.429	0.181191	5.22054	0.152711	0.41211	1430	205107	115887	320994	0.0244616
DNK	AUT	2018	85	3.09179	1	1	40686.9	10.6137	346.978	538.23	11282.9	13975.7	13647.4	895.765	5.85214	6.29014	9.33113	9.54515	9.52137	6.79879	216	18	58	140	5.3799	2.94444	4.07754	4.94876	23.5	0	0	0	61.592	51.487	0.185085	5.21927	0.144125	0.41211	1444	208362	117653	326015	0.025263
DNK	AUT	2019	85	3.13247	1	1	40651.4	10.6128	231.333	1080.01	9454.45	10747.5	18348.5	789.648	5.44817	6.98565	9.15435	9.28252	9.81736	6.67285	248	24	70	154	5.51745	3.21888	4.26268	5.04343	26.8889	0	0	0	59.776	50.114	0.186054	5.22466	0.13459	0.41211	1443	220724	128998	349722	0.0246361
DNK	AUT	2020	85	3.18681	1	1	38875.5	10.5681	358.793	394.307	7264.11	14952.9	15754.4	150.999	5.88553	5.97966	8.89084	9.61273	9.66494	5.02388	266	27	79	160	5.58725	3.3322	4.38203	5.0814	28.8056	0	0	0	61.063	48.589	0.283528	5.21536	0.185284	0.398776	1577	257234	155044	412278	0.0221972
DNK	AUT	2021	85		1	1	40746.1	10.6151	234.225	971.871	5464.02	15159	18659.6	257.386	5.46054	6.88025	8.60612	9.62642	9.83417	5.55446	266	27	79	160	5.58725	3.3322	4.38203	5.0814	28.8056	0	0	0	67.803	53.268	0.252563	5.25434	0.234937	0.425268	1557	272400	142662	415062	0.0190569
DNK	BEL	2010	86	2.06188	1	1	34408.2	10.4461	1290.47	2559.61	3935.69	3627.42	22461.6	533.364	7.16354	7.848	8.2781	8.19655	10.0196	6.28108	59	0	10	49	4.09434	0	2.3979	3.91202	6.55556	0	0	0	57.648	44.358	0.251909	5.11415	0.136944	1.09192	1156	163133	96136	259269	0.0405886
DNK	BEL	2011	86	2.17332	1	1	33738.8	10.4264	682.889	1582.15	2575.05	2767.02	25742	389.695	6.5278	7.36717	7.85401	7.92589	10.1559	5.96793	59	0	10	49	4.09434	0	2.3979	3.91202	6.55556	0	0	0	61.304	47.814	0.257278	5.14412	0.122127	0.887891	1288	175371	98122	273493	0.0401831
DNK	BEL	2012	86	2.28114	1	1	35041.6	10.4643	561.693	2158.65	4405.56	4309.25	23308	298.459	6.33273	7.6777	8.39085	8.36875	10.0566	5.70198	83	0	16	67	4.43082	0	2.83321	4.21951	9.22222	0	0	0	57.636	44.828	0.254614	5.15318	0.36651	0.883768	1409	183472	97925	281397	0.0388171
DNK	BEL	2013	86	2.33073	1	1	35085.2	10.4656	324.125	2403.24	3920.7	7211.16	20117.2	1108.78	5.78421	7.78499	8.27428	8.88352	9.90938	7.01191	83	0	16	67	4.43082	0	2.83321	4.21951	9.22222	0	0	0	59.832	46.878	0.259867	5.17502	0.177316	0.896088	1263	188236	93898	282134	0.0416438
DNK	BEL	2014	86	2.37002	1	1	35323.6	10.4723	833.174	2631.55	3070.09	3792.82	23836	1159.94	6.72644	7.87571	8.02979	8.24113	10.079	7.05699	138	9	25	104	4.93447	2.30259	3.2581	4.65396	15.0833	0	0	0	62.426	47.439	0.259638	5.19844	0.284905	0.871293	1299	167395	95766	263161	0.0383396
DNK	BEL	2015	86	2.42817	1	1	36938.1	10.517	720.778	3288.72	4414.43	6006.88	20981.9	1525.35	6.58172	8.09856	8.39286	8.70083	9.95146	7.33063	144	9	28	107	4.97673	2.30259	3.3673	4.68213	15.75	0	0	0	53.015	40.357	0.261315	5.20061	0.261411	0.858662	1327	164758	91979	256737	0.0337548
DNK	BEL	2016	86	2.52338	1	1	37133.1	10.5223	775.473	3131.39	3666.47	4886.95	24162.4	510.408	6.65476	8.04955	8.20726	8.49453	10.0926	6.23717	153	9	31	113	5.03695	2.30259	3.46574	4.7362	16.75	0	0	0	53.418	41.096	0.27793	5.21213	0.246213	0.871293	1355	169708	99403	269111	0.0403063
DNK	BEL	2017	86	2.66666	1	1	37815.3	10.5405	898.228	2677.85	3166.56	4966.73	25418.7	687.157	6.80154	7.89314	8.06072	8.51072	10.1433	6.53402	170	12	37	121	5.14166	2.56495	3.63759	4.80402	18.5556	0	0	0	57.61	44.198	0.28711	5.21916	0.230935	0.86289	1430	205107	115887	320994	0.0314568
DNK	BEL	2018	86	2.86018	1	1	38469.5	10.5576	845.142	2132.94	3386.86	5492.71	26169	442.893	6.74069	7.66573	8.12795	8.61136	10.1724	6.09558	216	18	58	140	5.3799	2.94444	4.07754	4.94876	23.5	0	0	0	61.592	47.549	0.288632	5.22557	0.231172	0.875469	1444	208362	117653	326015	0.0327654
DNK	BEL	2019	86	3.15681	1	1	39707	10.5893	1840.22	1758.16	4559.24	7865.8	22706.4	977.193	7.51818	7.47259	8.42513	8.97041	10.0304	6.88571	248	24	70	154	5.51745	3.21888	4.26268	5.04343	26.8889	0	0	0	59.776	46.599	0.282916	5.23815	0.241608	0.875469	1443	220724	128998	349722	0.0293125
DNK	BEL	2020	86	3.45502	1	1	38048	10.5466	874.474	1666.79	2789.07	6407.47	23243.3	3066.88	6.77477	7.41925	7.93382	8.76538	10.0538	8.02874	266	27	79	160	5.58725	3.3322	4.38203	5.0814	28.8056	0	0	0	61.063	45.189	0.31928	5.23684	0.189438	0.8671	1577	257234	155044	412278	0.0278701
DNK	BEL	2021	86		1	1	40262.1	10.6032	1329.42	2784.73	2871.54	8113.61	22718.1	2444.72	7.19325	7.93227	7.96295	9.00142	10.031	7.8021	266	27	79	160	5.58725	3.3322	4.38203	5.0814	28.8056	0	0	0	67.803	51.768	0.306097	5.25569	0.137769	0.871293	1557	272400	142662	415062	0.0266486
DNK	CAN	2010	87	1.82528	1	0	35475.7	10.4766	293.45	1867.16	5436.91	7541.24	12790.9	7546.06	5.68511	7.53271	8.60115	8.92827	9.45657	8.92891	0	0	0	0	0	0	0	0	0	0	0	0	57.648	47.465	0.217848	5.13002	1.1192	0.476234	1156	163133	96136	259269	0.00673646
DNK	CAN	2011	87	1.78714	1	0	34253.6	10.4416	320.257	1185.38	7371.78	6542.1	14495.6	4338.48	5.77224	7.07867	8.90555	8.78617	9.58167	8.37551	0	0	0	0	0	0	0	0	0	0	0	0	61.304	51.791	0.20582	5.15219	1.11934	0.482426	1288	175371	98122	273493	0.00622711
DNK	CAN	2012	87	1.77232	1	0	36831.9	10.5141	254.317	1439.23	12512.2	5430.37	16896.9	298.852	5.5425	7.27256	9.43454	8.59995	9.73494	5.70329	0	0	0	0	0	0	0	0	0	0	0	0	57.636	52.409	0.197722	5.16627	1.41533	0.500775	1409	183472	97925	281397	0.00674569
DNK	CAN	2013	87	1.7054	1	0	37335.4	10.5277	176.293	2059.73	13758.5	8001.41	12950.3	389.215	5.1778	7.63081	9.52948	8.9875	9.46895	5.9667	0	0	0	0	0	0	0	0	0	0	0	0	59.832	51.958	0.190385	5.19534	1.18736	0.530628	1263	188236	93898	282134	0.00711099
DNK	CAN	2014	87	1.71417	1	0	37193.4	10.5239	222.724	1870.34	11229.2	7445.79	15728.8	696.53	5.41041	7.53441	9.32636	8.91554	9.66331	6.54754	0	0	0	0	0	0	0	0	0	0	0	0	62.426	50.44	0.183136	5.21009	1.24606	0.524729	1299	167395	95766	263161	0.00666714
DNK	CAN	2015	87	1.69324	1	0	37551.8	10.5335	168.92	1632.29	8102.32	9305.19	17647.5	695.571	5.13533	7.39835	9.00003	9.13843	9.77841	6.54617	0	0	0	0	0	0	0	0	0	0	0	0	53.015	43.316	0.20012	5.22752	1.24175	0.548121	1327	164758	91979	256737	0.00495825
DNK	CAN	2016	87	1.72873	1	1	38731.7	10.5644	325.19	1742.64	11193.4	9934.47	15186.6	349.448	5.78748	7.46373	9.32317	9.20387	9.62823	5.85921	9	0	3	6	2.30259	0	1.38629	1.94591	1	0	0	0	53.418	42.158	0.22562	5.23712	1.18719	0.482426	1355	169708	99403	269111	0.00429715
DNK	CAN	2017	87	1.6858	1	1	39850.8	10.5929	349.19	1800.58	12011.8	10562.2	14505.7	621.46	5.85847	7.49642	9.39373	9.26513	9.58236	6.43368	9	0	3	6	2.30259	0	1.38629	1.94591	1	0	0	0	57.61	45.129	0.229062	5.24597	1.19645	0.463734	1430	205107	115887	320994	0.00587596
DNK	CAN	2018	87	1.67578	1	1	40909.2	10.6191	378.474	1601.14	13158	9884.35	15101.4	785.76	5.93879	7.3791	9.48486	9.19881	9.62261	6.66792	9	0	3	6	2.30259	0	1.38629	1.94591	1	0	0	0	61.592	46.549	0.230537	5.25728	1.15312	0.598837	1444	208362	117653	326015	0.00626671
DNK	CAN	2019	87	1.59123	1	1	40616.1	10.6119	91.4173	1194	9417.4	6965.11	19070.5	3877.68	4.52631	7.08591	9.15042	8.84881	9.85595	8.26325	9	0	3	6	2.30259	0	1.38629	1.94591	1	0	0	0	59.776	46.329	0.237435	5.24681	1.19575	0.593327	1443	220724	128998	349722	0.00656665
DNK	CAN	2020	87	1.69638	1	1	40029.6	10.5974	73.5311	1191.94	8483.61	9493.44	14144.1	6643.05	4.31122	7.08418	9.04601	9.15846	9.55712	8.80148	9	0	3	6	2.30259	0	1.38629	1.94591	1	0	0	0	61.063	43.258	0.277185	5.24095	1.11429	0.625938	1577	257234	155044	412278	0.00599656
DNK	CAN	2021	87		1	1	42534.8	10.6581	75.2466	1602.18	12941.7	15755.7	11353.8	806.2	4.33397	7.37975	9.46829	9.66502	9.33739	6.69357	9	0	3	6	2.30259	0	1.38629	1.94591	1	0	0	0	67.803	52.051	0.277118	5.25593	1.03088	0.576613	1557	272400	142662	415062	0.0058141
DNK	CZE	2010	88	1.3267	1	1	36002.6	10.4914	131.267	4176.11	9264.94	5296.49	16496.9	636.889	4.88482	8.33738	9.1341	8.57499	9.71099	6.45816	59	0	10	49	4.09434	0	2.3979	3.91202	6.55556	0	0	0	57.648	19.764	1.1315	5.05968	1.23038	1.16315	1156	163133	96136	259269	0.0375506
DNK	CZE	2011	88	1.54477	1	1	34716.5	10.455	428.995	6071.25	6269.68	3858.09	16566.4	1522.07	6.06377	8.71148	8.74364	8.25819	9.71519	7.32848	59	0	10	49	4.09434	0	2.3979	3.91202	6.55556	0	0	0	61.304	21.656	1.12528	5.07705	1.20598	1.14422	1288	175371	98122	273493	0.034669
DNK	CZE	2012	88	1.76967	1	1	36498.4	10.5051	468.831	6064.48	7871.76	4107	17398.7	587.657	6.15237	8.71037	8.97116	8.32069	9.76421	6.37784	83	0	16	67	4.43082	0	2.83321	4.21951	9.22222	0	0	0	57.636	19.67	1.13306	5.11012	0.993939	1.075	1409	183472	97925	281397	0.0404008
DNK	CZE	2013	88	1.87924	1	1	35595.4	10.48	117.529	3218.32	5749.81	6070.04	19216.5	1223.25	4.77516	8.07693	8.6571	8.71128	9.86358	7.11008	83	0	16	67	4.43082	0	2.83321	4.21951	9.22222	0	0	0	59.832	19.845	1.13897	5.12836	1.26214	1.09527	1263	188236	93898	282134	0.0407823
DNK	CZE	2014	88	1.95833	1	1	36201.3	10.4969	614.259	2282.01	5399.04	9549.29	16245.7	2110.97	6.42204	7.73325	8.59416	9.16433	9.69564	7.65538	138	9	25	104	4.93447	2.30259	3.2581	4.65396	15.0833	0	0	0	62.426	19.745	1.12865	5.1371	1.23183	1.06126	1299	167395	95766	263161	0.0377385
DNK	CZE	2015	88	1.91689	1	1	37715.8	10.5379	905.945	2334.47	8113.73	7489.4	17409.3	1462.93	6.81008	7.75597	9.00144	8.92138	9.76482	7.28888	144	9	28	107	4.97673	2.30259	3.3673	4.68213	15.75	0	0	0	53.015	17.557	1.09422	5.14749	0.782573	1.03318	1327	164758	91979	256737	0.04031
DNK	CZE	2016	88	1.67003	1	1	38168.7	10.5498	989.58	2382.1	8077.45	7661.22	17789.6	1268.83	6.89829	7.77616	8.99696	8.94406	9.78642	7.14664	153	9	31	113	5.03695	2.30259	3.46574	4.7362	16.75	0	0	0	53.418	18.267	1.09523	5.15588	0.791633	1.0043	1355	169708	99403	269111	0.0392966
DNK	CZE	2017	88	1.76855	1	1	38776.9	10.5656	768.542	1744.45	5526.79	12712.7	15703.3	2321.1	6.6458	7.46477	8.61754	9.45044	9.66169	7.75023	170	12	37	121	5.14166	2.56495	3.63759	4.80402	18.5556	0	0	0	57.61	20.636	1.06888	5.16945	1.16126	1.00796	1430	205107	115887	320994	0.0388502
DNK	CZE	2018	88	1.89906	1	1	39449.4	10.5828	572.938	1481.23	5412.05	12066.4	18779	1137.77	6.35252	7.3013	8.59657	9.39826	9.84055	7.03771	216	18	58	140	5.3799	2.94444	4.07754	4.94876	23.5	0	0	0	61.592	23.42	1.05527	5.18182	1.10901	1.0116	1444	208362	117653	326015	0.0354035
DNK	CZE	2019	88	1.92734	1	1	40544.1	10.6102	408.689	1492.67	5703.1	16286.3	15715.4	937.845	6.0154	7.30899	8.64894	9.69814	9.66246	6.84465	248	24	70	154	5.51745	3.21888	4.26268	5.04343	26.8889	0	0	0	59.776	23.66	1.04061	5.1869	1.0756	1.0116	1443	220724	128998	349722	0.0354133
DNK	CZE	2020	88	1.98599	1	1	38661.2	10.5626	507.954	1736.72	4508.06	15187.7	16404.1	316.703	6.23236	7.46033	8.41384	9.62831	9.70535	5.76112	266	27	79	160	5.58725	3.3322	4.38203	5.0814	28.8056	0	0	0	61.063	22.934	1.07658	5.18115	1.10329	1.0116	1577	257234	155044	412278	0.0305672
DNK	CZE	2021	88		1	1	40523.8	10.6097	447.238	1553.83	4830.18	13401.3	20067.8	223.392	6.10532	7.34912	8.48285	9.50318	9.90692	5.41339	266	27	79	160	5.58725	3.3322	4.38203	5.0814	28.8056	0	0	0	67.803	26.378	1.06663	5.20146	1.12986	1.00796	1557	272400	142662	415062	0.0292956
DNK	EGY	2010	89	0.43345	0	1	34850.6	10.4589	144.704	1994.89	7149.32	556.062	23180.2	1825.41	4.98157	7.59884	8.87491	6.32268	10.0511	7.51011	0	0	0	0	0	0	0	0	0	0	0	0	57.648	2.804	2.73952	4.70339	1.00695	1.86097	1156	163133	96136	259269	0.203301
DNK	EGY	2011	89	0.53154	1	1	33692.3	10.4251	80.0297	1045.47	1535.12	616.911	26233.1	4181.72	4.39482	6.95318	7.33702	6.42634	10.1748	8.33872	0	0	0	0	0	0	0	0	0	0	0	0	61.304	2.973	2.75326	4.74849	1.02645	1.90509	1288	175371	98122	273493	0.187716
DNK	EGY	2012	89	0.50899	1	1	35064.5	10.465	137.755	1930.4	4518.29	517.178	22262.8	5698.11	4.93271	7.566	8.41611	6.25032	10.0107	8.64806	0	0	0	0	0	0	0	0	0	0	0	0	57.636	3.256	2.75236	4.77626	0.582141	1.93007	1409	183472	97925	281397	0.164815
DNK	EGY	2013	89	0.63895	1	1	34996.2	10.463	174.646	956.473	4882.35	655.997	21882.1	6444.64	5.16847	6.8643	8.49359	6.48768	9.99347	8.77116	0	0	0	0	0	0	0	0	0	0	0	0	59.832	3.314	2.75902	4.82052	0.791751	1.94018	1263	188236	93898	282134	0.159304
DNK	EGY	2014	89	0.63649	1	1	35650.7	10.4816	228.984	248.117	7305.21	1689.4	25077.3	1101.7	5.43801	5.51792	8.89648	7.43272	10.1298	7.00552	0	0	0	0	0	0	0	0	0	0	0	0	62.426	3.328	2.76471	4.86665	0.652008	1.93007	1299	167395	95766	263161	0.154239
DNK	EGY	2015	89	0.71858	1	1	36449.5	10.5037	197.78	218.42	7185.15	2263.9	26392.7	191.626	5.2922	5.39099	8.87991	7.72529	10.1809	5.26075	0	0	0	0	0	0	0	0	0	0	0	0	53.015	3.548	2.76006	4.89896	0.421891	1.92571	1327	164758	91979	256737	0.169598
DNK	EGY	2016	89	0.70848	1	1	37555.8	10.5336	237.563	1310.51	7020.09	6968.5	21795.8	223.374	5.47463	7.17893	8.85667	8.8493	9.98952	5.41331	0	0	0	0	0	0	0	0	0	0	0	0	53.418	3.514	2.76252	4.92882	0.450728	1.90061	1355	169708	99403	269111	0.178473
DNK	EGY	2017	89	0.67941	1	1	36904.1	10.5161	816.758	492.581	2224.4	1617.21	31667	86.1392	6.70657	6.20169	7.70769	7.38908	10.3631	4.46751	0	0	0	0	0	0	0	0	0	0	0	0	57.61	2.444	2.76285	4.95618	0.868658	1.8901	1430	205107	115887	320994	0.189365
DNK	EGY	2018	89	0.72388	1	1	37745.3	10.5386	107.083	593.238	3310.43	2114.28	31301.3	318.978	4.6829	6.38728	8.10514	7.65694	10.3514	5.76825	0	0	0	0	0	0	0	0	0	0	0	0	61.592	2.537	2.74464	4.9715	0.897458	1.8916	1444	208362	117653	326015	0.166504
DNK	EGY	2019	89	0.83715	1	1	38895.9	10.5687	135.785	1660.3	3811.46	3639.48	29239.9	408.971	4.91841	7.41536	8.24603	8.19987	10.2833	6.01609	0	0	0	0	0	0	0	0	0	0	0	0	59.776	3.019	2.71979	5.04555	0.688868	1.89462	1443	220724	128998	349722	0.165125
DNK	EGY	2020	89	0.96218	1	1	37198.9	10.5241	146.127	2087.67	2107.4	5204.43	27489.3	163.995	4.9913	7.64428	7.65369	8.55746	10.2216	5.10591	0	0	0	0	0	0	0	0	0	0	0	0	61.063	3.569	2.67917	5.12672	0.523675	1.89612	1577	257234	155044	412278	0.169756
DNK	EGY	2021	89	0.95807	1	1	40601.8	10.6116	702.676	1023.02	5059.28	11733	20282.2	1801.7	6.55632	6.93149	8.52918	9.37025	9.91755	7.49704	0	0	0	0	0	0	0	0	0	0	0	0	67.803	3.876	2.70646	5.14123	0.389166	1.89762	1557	272400	142662	415062	0.172086
DNK	EST	2010	90	1.57899	1	1	35695	10.4828	308.863	6223.22	7266.62	1483.61	18314.7	2097.99	5.73613	8.7362	8.89118	7.30291	9.81552	7.64921	59	0	10	49	4.09434	0	2.3979	3.91202	6.55556	0	0	0	57.648	14.63	1.25517	5.09265	3.24463	0.837248	1156	163133	96136	259269	0.0151523
DNK	EST	2011	90	2.30522	1	1	33981.8	10.4336	290.501	2846.24	7429.82	1399.59	20610.1	1405.49	5.67504	7.95411	8.91339	7.24465	9.93359	7.24885	59	0	10	49	4.09434	0	2.3979	3.91202	6.55556	0	0	0	61.304	17.179	1.19118	5.11385	3.2866	0.806476	1288	175371	98122	273493	0.0145933
DNK	EST	2012	90	2.12481	1	1	36465.2	10.5041	102.746	12847.5	3731.07	482.176	18818.8	482.951	4.64194	9.46098	8.22472	6.18038	9.84267	6.18198	83	0	16	67	4.43082	0	2.83321	4.21951	9.22222	0	0	0	57.636	17.102	1.15433	5.13961	3.10362	0.806476	1409	183472	97925	281397	0.016483
DNK	EST	2013	90	1.72412	1	1	37485.6	10.5317	189.716	11221.3	7513.53	5166.39	12138.1	1256.55	5.25079	9.32566	8.92459	8.55012	9.40419	7.13692	83	0	16	67	4.43082	0	2.83321	4.21951	9.22222	0	0	0	59.832	18.783	1.14141	5.16269	3.2578	0.824175	1263	188236	93898	282134	0.0164706
DNK	EST	2014	90	1.43023	1	1	37328.3	10.5275	589.314	5321.3	6938.36	13405.8	9561.34	1512.18	6.38065	8.57966	8.84496	9.50352	9.16559	7.32197	138	9	25	104	4.93447	2.30259	3.2581	4.65396	15.0833	0	0	0	62.426	19.941	1.12012	5.19424	3.17016	0.81093	1299	167395	95766	263161	0.0151793
DNK	EST	2015	90	1.4675	1	1	37728.2	10.5382	684.491	-566.943	6799.53	18771.5	10215.8	1823.78	6.53014	0	8.82476	9.84015	9.23179	7.50922	144	9	28	107	4.97673	2.30259	3.3673	4.68213	15.75	0	0	0	53.015	17.075	1.1185	5.21895	3.00542	0.760806	1327	164758	91979	256737	0.0156861
DNK	EST	2016	90	1.24306	1	1	38898.5	10.5687	1225.43	4563	6267.41	18117.7	6276.38	2448.5	7.11186	8.42596	8.74328	9.8047	8.74471	7.80364	153	9	31	113	5.03695	2.30259	3.46574	4.7362	16.75	0	0	0	53.418	17.575	1.11186	5.21607	2.98044	0.756122	1355	169708	99403	269111	0.0158149
DNK	EST	2017	90	1.27685	1	1	39340.4	10.58	1255.49	1211.48	6527.69	18578.9	9515.86	2250.97	7.13608	7.10043	8.78396	9.82984	9.16082	7.71956	170	12	37	121	5.14166	2.56495	3.63759	4.80402	18.5556	0	0	0	57.61	20.438	1.07816	5.22145	2.99779	0.756122	1430	205107	115887	320994	0.0150666
DNK	EST	2018	90	1.40999	1	1	40634.4	10.6124	1513.9	1372.41	7406.3	18613.8	10088.1	1639.85	7.3231	7.22505	8.91022	9.83171	9.21921	7.40297	216	18	58	140	5.3799	2.94444	4.07754	4.94876	23.5	0	0	0	61.592	23.064	1.05924	5.22938	2.94243	0.774727	1444	208362	117653	326015	0.0137985
DNK	EST	2019	90	1.63146	1	1	41139.9	10.6248	359.364	1997.31	6724.82	18431.8	11822.7	1803.94	5.88711	7.60006	8.81371	9.82189	9.37786	7.49828	248	24	70	154	5.51745	3.21888	4.26268	5.04343	26.8889	0	0	0	59.776	23.398	1.03749	5.23791	2.89318	0.779325	1443	220724	128998	349722	0.0155342
DNK	EST	2020	90	1.75132	1	1	39254.3	10.5778	383.931	3375.47	3549.34	17472.4	12893.3	1579.88	5.95307	8.12458	8.1748	9.76844	9.46454	7.36574	266	27	79	160	5.58725	3.3322	4.38203	5.0814	28.8056	0	0	0	61.063	23.054	1.02192	5.22363	2.92651	0.765468	1577	257234	155044	412278	0.0145464
DNK	EST	2021	90		1	1	40780.4	10.616	191.829	1675.69	1588.34	18577.8	17552.2	1194.52	5.2618	7.42458	7.37108	9.82978	9.77299	7.08633	266	27	79	160	5.58725	3.3322	4.38203	5.0814	28.8056	0	0	0	67.803	27.281	0.988978	5.24621	2.95876	0.756122	1557	272400	142662	415062	0.013825
DNK	FIN	2010	91	3.70532	1	1	34525	10.4495	124.418	3399.43	3194.09	7445.88	19885.4	475.828	4.83165	8.13166	8.06937	8.91555	9.89779	6.16716	59	0	10	49	4.09434	0	2.3979	3.91202	6.55556	0	0	0	57.648	46.202	0.161	5.16827	0.528704	0.113329	1156	163133	96136	259269	0.0459664
DNK	FIN	2011	91	3.61806	1	1	34506.5	10.4489	150.554	3666.14	2381.26	9643.26	18373.9	291.362	5.02094	8.20717	7.77581	9.17412	9.81874	5.67799	59	0	10	49	4.09434	0	2.3979	3.91202	6.55556	0	0	0	61.304	50.791	0.14964	5.1847	0.533315	0.0582689	1288	175371	98122	273493	0.0378538
DNK	FIN	2012	91	3.39832	1	1	35093.2	10.4658	132.3	2234.25	3471.49	11175.7	17714.7	364.83	4.8926	7.71211	8.15263	9.32159	9.78221	5.90217	83	0	16	67	4.43082	0	2.83321	4.21951	9.22222	0	0	0	57.636	47.244	0.166972	5.20478	0.205322	0.0392207	1409	183472	97925	281397	0.0571771
DNK	FIN	2013	91	3.27137	1	1	35148.7	10.4674	94.2402	1737.61	2982.17	16415.9	13747.8	170.907	4.5564	7.46084	8.00074	9.70607	9.52871	5.14695	83	0	16	67	4.43082	0	2.83321	4.21951	9.22222	0	0	0	59.832	49.147	0.185758	5.22652	0.408576	0.131028	1263	188236	93898	282134	0.0579538
DNK	FIN	2014	91	3.14751	1	1	35759.7	10.4846	112.393	2283.46	3593.64	13558.9	15947.7	263.617	4.73086	7.73388	8.1872	9.51487	9.67713	5.57828	138	9	25	104	4.93447	2.30259	3.2581	4.65396	15.0833	0	0	0	62.426	49.915	0.204543	5.20686	0.325361	0.14842	1299	167395	95766	263161	0.0642953
DNK	FIN	2015	91	2.87196	1	1	37360.4	10.5284	82.2391	4056.69	3368.9	14414.5	14867.1	571.042	4.42172	8.30837	8.12264	9.57606	9.60697	6.34921	144	9	28	107	4.97673	2.30259	3.3673	4.68213	15.75	0	0	0	53.015	42.405	0.218506	5.20813	0.373401	0.131028	1327	164758	91979	256737	0.0609028
DNK	FIN	2016	91	2.72442	1	1	37571.2	10.534	132.244	2587.87	3567.69	15542.9	15046.9	693.715	4.89218	7.85898	8.17995	9.65142	9.61899	6.5435	153	9	31	113	5.03695	2.30259	3.46574	4.7362	16.75	0	0	0	53.418	43.09	0.217794	5.21858	0.410763	0.122218	1355	169708	99403	269111	0.0581524
DNK	FIN	2017	91	2.72787	1	1	38576.3	10.5604	144.652	2847.95	2944.88	18247.8	14047.8	343.254	4.98122	7.95471	7.98816	9.81185	9.55029	5.84138	170	12	37	121	5.14166	2.56495	3.63759	4.80402	18.5556	0	0	0	57.61	46.412	0.210109	5.21802	0.498144	0.122218	1430	205107	115887	320994	0.0717921
DNK	FIN	2018	91	2.75749	1	1	39919.4	10.5946	148.001	2963.87	3062.82	20866.6	12622.4	255.811	5.00396	7.99459	8.02742	9.94595	9.44331	5.54834	216	18	58	140	5.3799	2.94444	4.07754	4.94876	23.5	0	0	0	61.592	49.989	0.214844	5.22687	0.494483	0.19062	1444	208362	117653	326015	0.0756222
DNK	FIN	2019	91	2.79961	1	1	40475.2	10.6085	141.38	2543.59	4662.25	16436.5	16218.4	473.134	4.9585	7.84172	8.44747	9.70732	9.69396	6.16149	248	24	70	154	5.51745	3.21888	4.26268	5.04343	26.8889	0	0	0	59.776	48.629	0.215016	5.2346	0.495351	0.207014	1443	220724	128998	349722	0.0855008
DNK	FIN	2020	91	2.91233	1	1	38799.2	10.5662	189.64	3126.17	3886.79	15187.6	15935.4	473.544	5.25039	8.04788	8.2656	9.6283	9.67636	6.16236	266	27	79	160	5.58725	3.3322	4.38203	5.0814	28.8056	0	0	0	61.063	49.161	0.21722	5.24026	0.508427	0.165514	1577	257234	155044	412278	0.0867658
DNK	FIN	2021	91		1	1	41003.1	10.6214	203.373	3582.05	4135.03	14944.7	17817.3	320.65	5.31995	8.18397	8.32749	9.61218	9.78798	5.77346	266	27	79	160	5.58725	3.3322	4.38203	5.0814	28.8056	0	0	0	67.803	53.983	0.232363	5.2558	0.520597	0.165514	1557	272400	142662	415062	0.0743257
DNK	FRA	2010	92	2.17857	1	1	35572.9	10.4794	932.285	1872.46	7527.32	8888.55	15639.5	712.768	6.83871	7.53554	8.92643	9.09263	9.65762	6.57056	59	0	10	49	4.09434	0	2.3979	3.91202	6.55556	0	0	0	57.648	40.706	0.361805	5.11199	1.66852	0.879627	1156	163133	96136	259269	0.00818942
DNK	FRA	2011	92	2.19161	1	1	34363.8	10.4448	701.065	2496.31	6270.31	8598.87	15845	452.25	6.55403	7.82297	8.74374	9.0595	9.67067	6.11644	59	0	10	49	4.09434	0	2.3979	3.91202	6.55556	0	0	0	61.304	43.81	0.354104	5.12176	1.63625	0.841567	1288	175371	98122	273493	0.012882
DNK	FRA	2012	92	2.22707	1	1	36056	10.4929	962.358	1485.96	8089.26	9423.13	15716.3	378.998	6.87043	7.30449	8.99842	9.15103	9.66252	5.94017	83	0	16	67	4.43082	0	2.83321	4.21951	9.22222	0	0	0	57.636	40.908	0.354317	5.15733	1.85179	0.828552	1409	183472	97925	281397	0.0106465
DNK	FRA	2013	92	2.23703	1	1	36331.3	10.5005	1202.34	1491.51	10023	5441.22	17583.9	589.382	7.09286	7.30821	9.21274	8.60194	9.77479	6.38077	83	0	16	67	4.43082	0	2.83321	4.21951	9.22222	0	0	0	59.832	42.503	0.358857	5.1736	1.64002	0.858662	1263	188236	93898	282134	0.0144994
DNK	FRA	2014	92	2.27592	1	1	38178.2	10.55	1225.89	3949.06	13262.9	6956.4	12210.1	573.866	7.11224	8.28149	9.4928	8.84756	9.4101	6.35414	138	9	25	104	4.93447	2.30259	3.2581	4.65396	15.0833	0	0	0	62.426	42.955	0.365016	5.19151	1.74277	0.845868	1299	167395	95766	263161	0.0161717
DNK	FRA	2015	92	2.22702	1	1	38686.9	10.5633	1193.01	2093.24	12189.6	9082.64	13361.4	766.994	7.08507	7.64695	9.40842	9.11423	9.5002	6.64378	144	9	28	107	4.97673	2.30259	3.3673	4.68213	15.75	0	0	0	53.015	36.527	0.373596	5.16099	1.72992	0.86289	1327	164758	91979	256737	0.0151195
DNK	FRA	2016	92	2.22238	1	1	38626	10.5617	1546.92	1706.7	10260.9	8656.28	15264	1191.21	7.34467	7.4429	9.2362	9.06616	9.63332	7.08356	153	9	31	113	5.03695	2.30259	3.46574	4.7362	16.75	0	0	0	53.418	36.855	0.389479	5.17183	1.69909	0.871293	1355	169708	99403	269111	0.0151809
DNK	FRA	2017	92	2.19888	1	1	39771.8	10.5909	1567.57	1512.62	11352.2	9474.86	14742.7	1121.84	7.35792	7.32226	9.33725	9.1565	9.59857	7.02361	170	12	37	121	5.14166	2.56495	3.63759	4.80402	18.5556	0	0	0	57.61	38.781	0.391119	5.17954	1.68054	0.8671	1430	205107	115887	320994	0.0168853
DNK	FRA	2018	92	2.19666	1	1	40184.3	10.6013	412.081	1165.49	10231.2	9709.95	17739.6	926.009	6.02364	7.06175	9.23329	9.18101	9.78361	6.83196	216	18	58	140	5.3799	2.94444	4.07754	4.94876	23.5	0	0	0	61.592	41.593	0.390967	5.18941	1.67421	0.947789	1444	208362	117653	326015	0.0160247
DNK	FRA	2019	92	2.19179	1	1	40433.8	10.6074	299.381	619.67	8136.93	11642	18543.9	1191.9	5.70505	6.4308	9.00429	9.36246	9.82795	7.08415	248	24	70	154	5.51745	3.21888	4.26268	5.04343	26.8889	0	0	0	59.776	40.579	0.387362	5.20063	1.67762	0.943906	1443	220724	128998	349722	0.0151848
DNK	FRA	2020	92	2.34717	1	1	38528	10.5592	672.805	997.07	5428.28	12878.9	18059.1	491.942	6.51294	6.90582	8.59956	9.46342	9.80146	6.20039	266	27	79	160	5.58725	3.3322	4.38203	5.0814	28.8056	0	0	0	61.063	39.037	0.448054	5.19991	1.60602	0.951658	1577	257234	155044	412278	0.0134046
DNK	FRA	2021	92		1	1	40851.4	10.6177	833.353	4415.67	3619.04	12374.1	19088.8	520.535	6.72666	8.39314	8.19424	9.42344	9.85691	6.25678	266	27	79	160	5.58725	3.3322	4.38203	5.0814	28.8056	0	0	0	67.803	43.519	0.42783	5.22015	1.53351	0.955511	1557	272400	142662	415062	0.0192509
DNK	DEU	2010	93	2.73024	1	1	35131	10.4669	471.928	3689.78	4587.59	9446.76	16285.5	649.453	6.15894	8.21359	8.43133	9.15353	9.69809	6.47767	59	0	10	49	4.09434	0	2.3979	3.91202	6.55556	1	0	0	57.648	41.723	0.303947	5.14002	1.83042	0.476234	1156	163133	96136	259269	0.00915177
DNK	DEU	2011	93	2.80555	1	1	34107.4	10.4373	384.753	2415.4	3705.78	6141.87	21004.6	455.034	5.9552	7.79004	8.21792	8.72305	9.95254	6.12257	59	0	10	49	4.09434	0	2.3979	3.91202	6.55556	1	0	0	61.304	45.871	0.25607	5.14213	1.81686	0.444686	1288	175371	98122	273493	0.0118046
DNK	DEU	2012	93	2.88166	1	1	34739.7	10.4557	333.5	1363.86	3358.92	6579.82	22803	300.592	5.81264	7.2188	8.11967	8.79192	10.0347	5.70908	83	0	16	67	4.43082	0	2.83321	4.21951	9.22222	1	0	0	57.636	43.932	0.252271	5.16255	2.05715	0.431782	1409	183472	97925	281397	0.00929732
DNK	DEU	2013	93	2.83599	1	1	34614.5	10.4521	282.036	1007.9	3534.11	6061.99	23429.3	299.206	5.64558	6.91662	8.1705	8.70996	10.0618	5.70447	83	0	16	67	4.43082	0	2.83321	4.21951	9.22222	1	0	0	59.832	46.269	0.255755	5.18627	1.8287	0.506818	1263	188236	93898	282134	0.0115353
DNK	DEU	2014	93	2.87784	1	1	35777	10.4851	856.053	1067.36	5478.12	7635.17	19912.9	827.501	6.7535	6.97388	8.6087	8.94065	9.89917	6.71962	138	9	25	104	4.93447	2.30259	3.2581	4.65396	15.0833	1	0	0	62.426	47.903	0.249062	5.205	1.94998	0.494696	1299	167395	95766	263161	0.0133063
DNK	DEU	2015	93	2.93379	1	1	36987.7	10.5184	1021.24	1076.74	5888.85	8792.99	19636.6	571.277	6.92975	6.98263	8.68099	9.08182	9.8852	6.34962	144	9	28	107	4.97673	2.30259	3.3673	4.68213	15.75	1	0	0	53.015	41.177	0.259002	5.2145	1.94243	0.576613	1327	164758	91979	256737	0.0179527
DNK	DEU	2016	93	2.94039	1	1	37296.8	10.5267	1493.02	895.158	5064.23	8511.07	20798.6	534.65	7.30923	6.79812	8.53016	9.04924	9.94269	6.28348	153	9	31	113	5.03695	2.30259	3.46574	4.7362	16.75	1	0	0	53.418	41.936	0.269159	5.19923	1.93089	0.559616	1355	169708	99403	269111	0.0203586
DNK	DEU	2017	93	3.0471	1	1	37884.8	10.5423	1346.38	556.795	4250.16	7867.35	23220	644.053	7.20592	6.32399	8.35495	8.9706	10.0528	6.46933	170	12	37	121	5.14166	2.56495	3.63759	4.80402	18.5556	1	0	0	57.61	44.653	0.26784	5.20122	1.92673	0.57098	1430	205107	115887	320994	0.0153679
DNK	DEU	2018	93	3.11011	1	1	39000.1	10.5713	1014.04	629.549	5696.35	8239.4	22605.6	815.213	6.92268	6.44659	8.64776	9.0168	10.026	6.70468	216	18	58	140	5.3799	2.94444	4.07754	4.94876	23.5	1	0	0	61.592	47.974	0.275822	5.21687	1.93114	0.647103	1444	208362	117653	326015	0.0129649
DNK	DEU	2019	93	3.16779	1	1	39938.5	10.5951	691.003	1270.76	5254.09	11583.2	20665.1	474.395	6.53959	7.14816	8.56695	9.3574	9.93625	6.16415	248	24	70	154	5.51745	3.21888	4.26268	5.04343	26.8889	1	0	0	59.776	46.795	0.27881	5.22672	1.93443	0.647103	1443	220724	128998	349722	0.0106607
DNK	DEU	2020	93	3.1093	1	1	38091.8	10.5478	647.692	1173.77	5151.04	9043.08	21746.5	329.748	6.47496	7.06882	8.54715	9.10987	9.98725	5.80136	266	27	79	160	5.58725	3.3322	4.38203	5.0814	28.8056	1	0	0	61.063	46.253	0.294231	5.22769	1.89142	0.647103	1577	257234	155044	412278	0.014942
DNK	DEU	2021	93		1	1	40758.8	10.6155	2653.74	1426.03	5010.31	11890.1	18918.8	859.85	7.8841	7.26335	8.51945	9.38354	9.84796	6.75792	266	27	79	160	5.58725	3.3322	4.38203	5.0814	28.8056	1	0	0	67.803	50.802	0.311805	5.24858	1.84986	0.65752	1557	272400	142662	415062	0.0140967
DNK	GRC	2010	94	0.60347	1	1	35066.1	10.465	6290.22	3139.09	4642.83	1303.39	19211.8	478.736	8.74691	8.05201	8.4433	7.17349	9.86333	6.17324	59	0	10	49	4.09434	0	2.3979	3.91202	6.55556	0	0	0	57.648	26.861	0.864365	4.89125	1.06044	1.35325	1156	163133	96136	259269	0.070195
DNK	GRC	2011	94	0.68426	1	1	34626.3	10.4524	6071.09	4321.4	3305.97	562.493	20026.4	338.92	8.71146	8.37157	8.10379	6.33415	9.90486	5.82871	59	0	10	49	4.09434	0	2.3979	3.91202	6.55556	0	0	0	61.304	25.964	0.979068	4.95202	1.20092	1.44456	1288	175371	98122	273493	0.0705422
DNK	GRC	2012	94	0.71005	1	1	35555.7	10.4789	3526.02	4291.29	4263.66	1708.11	21445.8	320.786	8.16821	8.36458	8.35812	7.44373	9.97333	5.77389	83	0	16	67	4.43082	0	2.83321	4.21951	9.22222	0	0	0	57.636	22.494	1.04566	4.99268	1.04698	1.44692	1409	183472	97925	281397	0.0595234
DNK	GRC	2013	94	0.81478	1	1	36007.4	10.4915	5447.24	4640.64	4230.05	4973.1	16000.5	715.848	8.60305	8.44282	8.35021	8.512	9.68044	6.57486	83	0	16	67	4.43082	0	2.83321	4.21951	9.22222	0	0	0	59.832	21.956	1.06902	5.04017	1.30675	1.37372	1263	188236	93898	282134	0.0592388
DNK	GRC	2014	94	0.83998	1	1	36728.9	10.5113	6118.31	3811.99	4879.76	5642.44	15687.7	588.735	8.7192	8.24617	8.49306	8.63825	9.66069	6.37967	138	9	25	104	4.93447	2.30259	3.2581	4.65396	15.0833	0	0	0	62.426	21.674	1.0686	5.07016	1.23414	1.35584	1299	167395	95766	263161	0.0576002
DNK	GRC	2015	94	0.96605	1	1	37825.9	10.5408	4511.42	3951.42	6358	5193.7	17208.5	602.903	8.41459	8.28208	8.75763	8.55539	9.75322	6.40341	144	9	28	107	4.97673	2.30259	3.3673	4.68213	15.75	0	0	0	53.015	18.008	1.08007	5.09476	1.28222	1.35067	1327	164758	91979	256737	0.055262
DNK	GRC	2016	94	1.00529	1	1	38315.6	10.5536	6082.3	2440.2	6284.4	4970.45	14898.9	3639.37	8.7133	7.80024	8.74598	8.51147	9.60911	8.19984	153	9	31	113	5.03695	2.30259	3.46574	4.7362	16.75	0	0	0	53.418	18.104	1.10493	5.11232	1.33908	1.36098	1355	169708	99403	269111	0.0489476
DNK	GRC	2017	94	1.15228	1	1	39243.4	10.5776	5380.02	2336.15	5994.09	4919.83	15762	4851.3	8.59063	7.75669	8.6987	8.50123	9.66542	8.48721	170	12	37	121	5.14166	2.56495	3.63759	4.80402	18.5556	0	0	0	57.61	18.582	1.11349	5.11795	1.37557	1.36354	1430	205107	115887	320994	0.0547562
DNK	GRC	2018	94	1.21371	1	1	39296.7	10.5789	1646	2887.62	4868.67	5958.17	21212.3	2723.94	7.40671	7.96853	8.49078	8.69269	9.96238	7.9102	216	18	58	140	5.3799	2.94444	4.07754	4.94876	23.5	0	0	0	61.592	19.757	1.10965	5.13319	1.39623	1.39624	1444	208362	117653	326015	0.0520951
DNK	GRC	2019	94	1.27496	1	1	40305.1	10.6043	1389.54	2667.92	3403.98	15675.1	16661.2	507.289	7.23745	7.88943	8.13299	9.65989	9.7209	6.23105	248	24	70	154	5.51745	3.21888	4.26268	5.04343	26.8889	0	0	0	59.776	19.134	1.10117	5.15743	1.40511	1.38879	1443	220724	128998	349722	0.0501412
DNK	GRC	2020	94	1.49538	1	1	38792.2	10.566	457.946	4277.83	2921.18	14724.5	16025.3	385.457	6.12893	8.36144	7.98008	9.59733	9.68199	5.95702	266	27	79	160	5.58725	3.3322	4.38203	5.0814	28.8056	0	0	0	61.063	17.647	1.17032	5.16287	1.50955	1.38879	1577	257234	155044	412278	0.0487816
DNK	GRC	2021	94		1	1	41544.7	10.6346	1206.29	7064.84	3671.52	10986.6	16807.9	1807.6	7.09613	8.86303	8.20863	9.30453	9.72966	7.50031	266	27	79	160	5.58725	3.3322	4.38203	5.0814	28.8056	0	0	0	67.803	20.277	1.12705	5.17818	1.61927	1.37372	1557	272400	142662	415062	0.050689
DNK	HUN	2010	95	1.12865	1	1	33834.8	10.4293	90.9771	4052.07	1605.31	2097.62	25282.6	706.253	4.52154	8.30723	7.3817	7.64904	10.1379	6.56139	59	0	10	49	4.09434	0	2.3979	3.91202	6.55556	0	0	0	57.648	12.959	1.50974	5.03513	1.51032	1.36864	1156	163133	96136	259269	0.0228889
DNK	HUN	2011	95	1.17925	1	1	33865.4	10.4302	58.1919	3230.83	1382	897.148	27227.4	1069.86	4.08078	8.0808	7.23201	6.80034	10.212	6.97622	59	0	10	49	4.09434	0	2.3979	3.91202	6.55556	0	0	0	61.304	13.983	1.49757	5.06152	1.54635	1.32176	1288	175371	98122	273493	0.0314208
DNK	HUN	2012	95	1.25423	1	1	35071	10.4652	50.6039	2563.77	5038.62	1139.9	25897.6	380.578	3.9436	7.84962	8.52509	7.03958	10.1619	5.94432	83	0	16	67	4.43082	0	2.83321	4.21951	9.22222	0	0	0	57.636	12.784	1.50348	5.09277	1.43937	1.27815	1409	183472	97925	281397	0.0305902
DNK	HUN	2013	95	1.3841	1	1	34259.9	10.4418	58.4885	2690.7	1703.22	1867.39	27442.1	498.069	4.08578	7.89793	7.44086	7.53283	10.2199	6.21274	83	0	16	67	4.43082	0	2.83321	4.21951	9.22222	0	0	0	59.832	13.481	1.48799	5.11963	1.61788	1.28371	1263	188236	93898	282134	0.0304736
DNK	HUN	2014	95	1.3446	1	1	34809.5	10.4577	149.8	2813.49	1593.01	2532.73	26951.7	768.775	5.01595	7.94254	7.37401	7.83745	10.2018	6.6461	138	9	25	104	4.93447	2.30259	3.2581	4.65396	15.0833	0	0	0	62.426	14.118	1.45484	5.14542	1.44942	1.30019	1299	167395	95766	263161	0.0301769
DNK	HUN	2015	95	1.33959	1	1	36895.2	10.5159	303.925	3943.79	4140.48	6305.48	21612.6	588.937	5.72006	8.28015	8.32881	8.74933	9.98108	6.38002	144	9	28	107	4.97673	2.30259	3.3673	4.68213	15.75	0	0	0	53.015	12.366	1.43215	5.13088	1.42094	1.32442	1327	164758	91979	256737	0.027792
DNK	HUN	2016	95	1.17987	1	1	38326.8	10.5539	431.23	5114.55	7351.72	5508.58	19109.8	810.947	6.06896	8.54004	8.90283	8.61424	9.85801	6.69943	153	9	31	113	5.03695	2.30259	3.46574	4.7362	16.75	0	0	0	53.418	12.665	1.43156	5.17177	1.41624	1.31641	1355	169708	99403	269111	0.0216384
DNK	HUN	2017	95	1.31702	1	1	39344.8	10.5801	493.92	4611.17	8034.31	7226.74	18228.5	750.113	6.2044	8.43645	8.9916	8.88568	9.8108	6.62156	170	12	37	121	5.14166	2.56495	3.63759	4.80402	18.5556	0	0	0	57.61	14.624	1.40847	5.15819	1.4097	1.30833	1430	205107	115887	320994	0.0191453
DNK	HUN	2018	95	1.50776	1	1	39795.2	10.5915	562.921	4098.69	6445.37	8177.08	19552.9	958.185	6.33491	8.31867	8.77127	9.00921	9.88093	6.86608	216	18	58	140	5.3799	2.94444	4.07754	4.94876	23.5	0	0	0	61.592	16.427	1.3697	5.15556	1.37225	1.31103	1444	208362	117653	326015	0.02745
DNK	HUN	2019	95	1.4732	1	1	40205.6	10.6018	67.0195	3799.38	5718.91	8915.15	21166.8	538.281	4.21979	8.24286	8.65171	9.09562	9.96024	6.29024	248	24	70	154	5.51745	3.21888	4.26268	5.04343	26.8889	0	0	0	59.776	16.736	1.333	5.18413	1.31534	1.31372	1443	220724	128998	349722	0.0320001
DNK	HUN	2020	95	1.59361	1	1	38749.4	10.5649	205.374	4664.51	5619.93	7991.85	19653.1	614.63	5.32969	8.44795	8.63425	8.9863	9.88604	6.42265	266	27	79	160	5.58725	3.3322	4.38203	5.0814	28.8056	0	0	0	61.063	16.076	1.3542	5.20027	1.38804	1.31372	1577	257234	155044	412278	0.0305492
DNK	HUN	2021	95		1	1	40823.2	10.617	230.879	3697.49	6483.1	9560.72	20259	591.988	5.44622	8.21568	8.77711	9.16552	9.9164	6.38517	266	27	79	160	5.58725	3.3322	4.38203	5.0814	28.8056	0	0	0	67.803	18.773	1.32362	5.23381	1.46174	1.30291	1557	272400	142662	415062	0.030328
DNK	IRL	2010	96		1	1	35949.7	10.4899	155.593	3685.03	6528.17	14881.3	10649.2	50.328	5.05365	8.21231	8.78403	9.60793	9.27334	3.93824	59	0	10	49	4.09434	0	2.3979	3.91202	6.55556	0	0	0	57.648	47.901	0.0970865	5.0662	0.741283	0.683097	1156	163133	96136	259269	0.00526463
DNK	IRL	2011	96		1	1	34578.1	10.451	90.5205	2167.96	6933.63	13681.5	11566.9	137.643	4.51656	7.682	8.84428	9.52387	9.35598	4.9319	59	0	10	49	4.09434	0	2.3979	3.91202	6.55556	0	0	0	61.304	51.952	0.102305	5.10413	0.783598	0.609766	1288	175371	98122	273493	0.00955457
DNK	IRL	2012	96		1	1	32944.5	10.4026	276.192	-34262.6	17093.4	28882.5	20933.4	21.6372	5.62471	0	9.74651	10.271	9.94915	3.11959	83	0	16	67	4.43082	0	2.83321	4.21951	9.22222	0	0	0	57.636	48.391	0.105098	5.13096	0.563219	0.587787	1409	183472	97925	281397	0.0085201
DNK	IRL	2013	96		1	1	35615.7	10.4806	1048.07	-1112.48	6871.84	16122.4	12645	40.8938	6.95566	0	8.83533	9.68803	9.4451	3.73514	83	0	16	67	4.43082	0	2.83321	4.21951	9.22222	0	0	0	59.832	50.503	0.104291	5.15258	0.827044	0.609766	1263	188236	93898	282134	0.00651232
DNK	IRL	2014	96		1	1	35790.5	10.4855	322.644	-637.512	6444.07	12094.5	17411.6	155.232	5.77964	0	8.77107	9.40059	9.76495	5.05135	138	9	25	104	4.93447	2.30259	3.2581	4.65396	15.0833	0	0	0	62.426	55.503	0.0396387	5.19007	0.756102	0.604316	1299	167395	95766	263161	0.00728214
DNK	IRL	2015	96		1	1	37467.5	10.5313	308.247	2069.36	5359.71	15127.1	14257.3	345.812	5.73414	7.63548	8.58685	9.62431	9.56509	5.84878	144	9	28	107	4.97673	2.30259	3.3673	4.68213	15.75	0	0	0	53.015	60.664	0.152916	5.19199	0.761026	0.598837	1327	164758	91979	256737	0.00674838
DNK	IRL	2016	96		1	1	37999.1	10.5453	152.032	2739.68	6311.03	12282.7	15928.2	585.421	5.03065	7.91596	8.75021	9.41603	9.67591	6.37404	153	9	31	113	5.03695	2.30259	3.46574	4.7362	16.75	0	0	0	53.418	61.606	0.137355	5.19555	0.784853	0.625938	1355	169708	99403	269111	0.00587042
DNK	IRL	2017	96		1	1	39436.3	10.5825	335.561	3508.53	8106.9	11802.2	14920.3	762.746	5.81878	8.16324	9.00059	9.37613	9.61055	6.63823	170	12	37	121	5.14166	2.56495	3.63759	4.80402	18.5556	0	0	0	57.61	69.774	0.191302	5.19968	0.779523	0.727549	1430	205107	115887	320994	0.00535939
DNK	IRL	2018	96		1	1	39691.5	10.5889	307.453	269.356	7368.06	13002.1	17736.5	1008.13	5.73157	5.59974	8.90505	9.47294	9.78343	6.91685	216	18	58	140	5.3799	2.94444	4.07754	4.94876	23.5	0	0	0	61.592	79.108	0.246006	5.21667	0.745442	0.774727	1444	208362	117653	326015	0.00940497
DNK	IRL	2019	96		1	1	40562.2	10.6106	273.291	356.161	5888.29	19140.5	14534.9	368.984	5.61419	5.87819	8.68089	9.85962	9.58438	5.91346	248	24	70	154	5.51745	3.21888	4.26268	5.04343	26.8889	0	0	0	59.776	80.887	0.274067	5.22061	0.681134	0.788457	1443	220724	128998	349722	0.00868983
DNK	IRL	2020	96	1.23244	1	1	38884.4	10.5684	176.478	197.538	3175.98	23253.5	11695.7	385.112	5.17885	5.29098	8.06369	10.0543	9.36706	5.95613	266	27	79	160	5.58725	3.3322	4.38203	5.0814	28.8056	0	0	0	61.063	85.423	0.346848	5.23936	0.665103	0.788457	1577	257234	155044	412278	0.00803737
DNK	IRL	2021	96		1	1	41567.9	10.6351	126.974	707.819	1201.71	27510.7	11481	539.757	4.85182	6.5636	7.09233	10.2224	9.34854	6.29297	266	27	79	160	5.58725	3.3322	4.38203	5.0814	28.8056	0	0	0	67.803	99.152	0.421638	5.26804	0.649081	0.788457	1557	272400	142662	415062	0.00866292
DNK	ITA	2010	97	1.21797	1	1	35821.9	10.4863	261.832	1214.78	9702.2	6665.81	16452.9	1524.45	5.57151	7.10314	9.18021	8.8049	9.70832	7.33005	59	0	10	49	4.09434	0	2.3979	3.91202	6.55556	0	0	0	57.648	35.876	0.467669	4.95864	1.21805	1.28371	1156	163133	96136	259269	0.0900459
DNK	ITA	2011	97	1.20155	1	1	33840.1	10.4294	1379.39	672.382	7766.69	3967.58	19376.7	677.334	7.23012	6.51231	8.95773	8.28616	9.87188	6.51964	59	0	10	49	4.09434	0	2.3979	3.91202	6.55556	0	0	0	61.304	38.367	0.471502	4.9712	1.15589	1.26695	1288	175371	98122	273493	0.0882887
DNK	ITA	2012	97	1.26219	1	1	35815.4	10.4862	605.254	715.569	8873.95	3133.61	21789.5	697.477	6.4073	6.57448	9.09099	8.05026	9.98923	6.5489	83	0	16	67	4.43082	0	2.83321	4.21951	9.22222	0	0	0	57.636	35.132	0.50296	4.99782	1.32777	1.25276	1409	183472	97925	281397	0.0825174
DNK	ITA	2013	97	1.30107	1	1	34994.5	10.463	367.087	854.426	5585.43	3748.73	23527.1	911.751	5.90832	6.7516	8.6281	8.22944	10.066	6.81646	83	0	16	67	4.43082	0	2.83321	4.21951	9.22222	0	0	0	59.832	35.926	0.538256	5.03102	1.1197	1.28371	1263	188236	93898	282134	0.0829956
DNK	ITA	2014	97	1.3384	1	1	39119.8	10.5744	1244.57	821.78	20450.8	4393.81	11628.7	580.082	7.12735	6.71269	9.92583	8.38818	9.36132	6.36489	138	9	25	104	4.93447	2.30259	3.2581	4.65396	15.0833	0	0	0	62.426	35.397	0.55847	5.02143	1.19618	1.28093	1299	167395	95766	263161	0.0837656
DNK	ITA	2015	97	1.3385	1	1	39790.2	10.5914	2318.78	786.199	19166.2	4831.11	12017.8	670.049	7.74923	6.66848	9.86096	8.48304	9.39423	6.50884	144	9	28	107	4.97673	2.30259	3.3673	4.68213	15.75	0	0	0	53.015	30.049	0.565845	5.04001	1.18432	1.29198	1327	164758	91979	256737	0.0787139
DNK	ITA	2016	97	1.36642	1	1	39377.5	10.581	2356.03	969.263	14114.9	8331.72	12591.8	1013.79	7.76516	6.87757	9.55506	9.02795	9.44088	6.92243	153	9	31	113	5.03695	2.30259	3.46574	4.7362	16.75	0	0	0	53.418	30.527	0.575434	5.06444	1.11405	1.27257	1355	169708	99403	269111	0.0650913
DNK	ITA	2017	97	1.37013	1	1	40278.4	10.6036	1292.41	532.784	13014	15236.5	9271.09	931.697	7.16504	6.27999	9.47386	9.63151	9.13476	6.83808	170	12	37	121	5.14166	2.56495	3.63759	4.80402	18.5556	0	0	0	57.61	32.407	0.578787	5.07628	1.1624	1.2613	1430	205107	115887	320994	0.0621818
DNK	ITA	2018	97	1.42443	1	1	39984.1	10.5963	981.504	679.688	5960.2	17804.5	13583.6	974.564	6.8901	6.5231	8.69303	9.78727	9.5167	6.88302	216	18	58	140	5.3799	2.94444	4.07754	4.94876	23.5	0	0	0	61.592	34.622	0.582413	5.14579	1.15156	1.26976	1444	208362	117653	326015	0.0629711
DNK	ITA	2019	97	1.46159	1	1	40567.2	10.6107	344.18	877.69	5819.34	17746.8	14986.5	792.716	5.84407	6.77843	8.66911	9.78401	9.61497	6.67673	248	24	70	154	5.51745	3.21888	4.26268	5.04343	26.8889	0	0	0	59.776	33.673	0.577305	5.11137	1.13786	1.27257	1443	220724	128998	349722	0.0558299
DNK	ITA	2020	97	1.5274	1	1	40178.9	10.6011	948.832	598.615	13859.3	13454.8	10903.3	414.109	6.85629	6.39629	9.53678	9.50717	9.29691	6.02854	266	27	79	160	5.58725	3.3322	4.38203	5.0814	28.8056	0	0	0	61.063	31.835	0.643452	5.11819	1.04925	1.27257	1577	257234	155044	412278	0.0543646
DNK	ITA	2021	97		1	1	42274.6	10.652	275.164	863.812	12834.3	15179.3	12479.4	642.541	5.62099	6.76251	9.45996	9.62775	9.43192	6.46699	266	27	79	160	5.58725	3.3322	4.38203	5.0814	28.8056	0	0	0	67.803	35.551	0.613444	5.15749	0.95781	1.26976	1557	272400	142662	415062	0.0547798
DNK	JPN	2010	98	3.10495	1	0	39425.6	10.5822	221.795	705.619	25382.7	5844.4	7178.85	92.2391	5.40625	6.56049	10.1419	8.67341	8.87903	4.53517	0	0	0	0	0	0	0	0	0	0	0	0	57.648	43.118	0.440467	5.11757	1.93529	0.779325	1156	163133	96136	259269	0.0137937
DNK	JPN	2011	98	3.20537	1	0	33354.6	10.415	61.9316	221.526	7224.8	767.256	25036.3	42.8052	4.14205	5.40504	8.88541	6.64412	10.1281	3.77975	0	0	0	0	0	0	0	0	0	0	0	0	61.304	46.204	0.447538	5.12909	1.93674	0.792993	1288	175371	98122	273493	0.0140387
DNK	JPN	2012	98	3.17371	1	0	34025.8	10.4349	26.4231	99.6894	2530.35	465.006	30879.5	24.8402	3.31139	4.61204	7.83651	6.1442	10.3379	3.25193	0	0	0	0	0	0	0	0	0	0	0	0	57.636	46.679	0.430787	5.14608	2.24529	0.770108	1409	183472	97925	281397	0.0118343
DNK	JPN	2013	98	3.27896	1	0	36399.4	10.5023	85.2122	354.676	12903.4	896.201	22095.3	64.5014	4.45681	5.87402	9.46533	6.79928	10.0032	4.18207	0	0	0	0	0	0	0	0	0	0	0	0	59.832	38.634	0.414613	5.20866	1.80495	0.770108	1263	188236	93898	282134	0.0100167
DNK	JPN	2014	98	3.36788	1	0	37715	10.5378	148.026	206.222	16263.5	2515.74	18398.4	183.135	5.00412	5.33379	9.69674	7.83072	9.82007	5.21567	0	0	0	0	0	0	0	0	0	0	0	0	62.426	38.096	0.421322	5.22088	1.78087	0.751416	1299	167395	95766	263161	0.0114054
DNK	JPN	2015	98	3.24071	1	0	37933	10.5436	122.721	309.777	13733.2	2257.6	21424.7	84.9301	4.81803	5.73908	9.52764	7.7225	9.97235	4.45353	0	0	0	0	0	0	0	0	0	0	0	0	53.015	34.474	0.420866	5.23318	1.78992	0.756122	1327	164758	91979	256737	0.0101612
DNK	JPN	2016	98	3.10666	1	0	42468.1	10.6565	115.553	283.308	31869.8	2806.39	7296.48	96.5787	4.75835	5.65006	10.3694	7.94001	8.89528	4.58066	0	0	0	0	0	0	0	0	0	0	0	0	53.418	38.894	0.436985	5.24782	1.81526	0.751416	1355	169708	99403	269111	0.00797204
DNK	JPN	2017	98	3.16636	1	0	44756.9	10.709	137.265	365.751	38900.3	2574.84	2553.67	225.045	4.92917	5.90468	10.5688	7.85393	7.84568	5.42073	0	0	0	0	0	0	0	0	0	0	0	0	57.61	38.834	0.440945	5.24083	1.72992	0.751416	1430	205107	115887	320994	0.00781309
DNK	JPN	2018	98	3.22114	1	1	45377.6	10.7228	128.824	272.496	37639.7	3954.04	3161.58	220.941	4.86618	5.61129	10.5358	8.28275	8.05914	5.40241	14	3	6	5	2.70805	1.38629	1.94591	1.79176	1.47222	0	0	0	61.592	39.727	0.448004	5.2261	1.66993	0.760806	1444	208362	117653	326015	0.00900288
DNK	JPN	2019	98	3.21489	1	1	44926.1	10.7128	265.659	196.867	34152.8	6164.49	4101.79	44.4518	5.58597	5.28759	10.4386	8.72672	8.31942	3.81665	14	3	6	5	2.70805	1.38629	1.94591	1.79176	1.47222	0	0	0	59.776	40.458	0.461872	5.2511	1.7162	0.756122	1443	220724	128998	349722	0.0085465
DNK	JPN	2020	98	3.2746	1	1	42403.3	10.655	200.673	372.155	28871.1	7990.92	4841.83	126.681	5.30665	5.92199	10.2706	8.98619	8.48525	4.84954	14	3	6	5	2.70805	1.38629	1.94591	1.79176	1.47222	0	0	0	61.063	39.918	0.479595	5.22987	1.66942	0.756122	1577	257234	155044	412278	0.00926006
DNK	JPN	2021	98		1	1	44616.6	10.7059	117.148	824.35	29943.1	8085.18	5274.95	371.892	4.77194	6.71581	10.3071	8.99791	8.57091	5.92129	14	3	6	5	2.70805	1.38629	1.94591	1.79176	1.47222	0	0	0	67.803	39.285	0.496877	5.2028	1.62337	0.8671	1557	272400	142662	415062	0.0109451
DNK	LTU	2010	99	0.7833	1	1	33680.1	10.4247	68.5723	1527.09	2903.94	1581.04	27067.2	532.325	4.24237	7.33177	7.97417	7.36647	10.2061	6.27913	59	0	10	49	4.09434	0	2.3979	3.91202	6.55556	0	0	0	57.648	11.852	1.52765	5.01622	2.65937	1.04732	1156	163133	96136	259269	0.048627
DNK	LTU	2011	99	0.90269	1	1	33546.4	10.4207	68.7033	1495.85	2133.68	1390.2	28258.5	199.439	4.24425	7.31112	7.66607	7.23792	10.2492	5.30051	59	0	10	49	4.09434	0	2.3979	3.91202	6.55556	0	0	0	61.304	14.228	1.45559	5.03337	2.66741	1.02245	1288	175371	98122	273493	0.0569313
DNK	LTU	2012	99	0.89304	1	1	34334.1	10.4439	50.6729	3823.58	1009.1	1141.46	28071.2	238.185	3.94493	8.2492	6.9178	7.04094	10.2425	5.47724	83	0	16	67	4.43082	0	2.83321	4.21951	9.22222	0	0	0	57.636	14.172	1.40296	5.07198	2.48928	1.03318	1409	183472	97925	281397	0.0588488
DNK	LTU	2013	99	0.94872	1	1	34383.9	10.4454	50.7801	2169.22	2484.29	2050.44	26668.2	960.949	3.94701	7.68258	7.81815	7.6263	10.1913	6.86896	83	0	16	67	4.43082	0	2.83321	4.21951	9.22222	0	0	0	59.832	15.538	1.36308	5.09426	2.68511	1.0438	1263	188236	93898	282134	0.0656927
DNK	LTU	2014	99	1.03011	1	1	35983.7	10.4908	258.563	1774.4	3829.83	18201.9	11836.1	82.9343	5.559	7.48178	8.25084	9.80934	9.37899	4.43003	138	9	25	104	4.93447	2.30259	3.2581	4.65396	15.0833	0	0	0	62.426	16.555	1.33071	5.12468	2.60035	1.02962	1299	167395	95766	263161	0.073059
DNK	LTU	2015	99	1.04341	1	1	36941.9	10.5171	355.379	2452.91	2017.28	17288.4	14741.8	86.0803	5.876	7.80544	7.61	9.75785	9.59851	4.46683	144	9	28	107	4.97673	2.30259	3.3673	4.68213	15.75	0	0	0	53.015	14.252	1.31735	5.12223	2.65422	1.01523	1327	164758	91979	256737	0.0722102
DNK	LTU	2016	99	0.84241	1	1	37158.2	10.523	334.795	1569.85	2283.07	16473.2	16103.7	393.498	5.8165	7.35937	7.73371	9.70955	9.68687	5.97761	153	9	31	113	5.03695	2.30259	3.46574	4.7362	16.75	0	0	0	53.418	14.88	1.30391	5.14368	2.6503	0.996949	1355	169708	99403	269111	0.071901
DNK	LTU	2017	99	0.89626	1	1	38417.6	10.5563	214.169	1022.97	1288.51	26314.1	9252.63	325.256	5.37142	6.93145	7.16202	10.1779	9.13277	5.78768	170	12	37	121	5.14166	2.56495	3.63759	4.80402	18.5556	0	0	0	57.61	16.885	1.26938	5.16315	2.64949	0.985817	1430	205107	115887	320994	0.0750745
DNK	LTU	2018	99	0.93662	1	1	39530.5	10.5849	303.799	2103.8	2695.8	18819.6	15004.2	603.302	5.71965	7.65197	7.89982	9.84271	9.61615	6.40407	216	18	58	140	5.3799	2.94444	4.07754	4.94876	23.5	0	0	0	61.592	19.186	1.23543	5.17639	2.60328	0.985817	1444	208362	117653	326015	0.0794764
DNK	LTU	2019	99	0.99369	1	1	40665.5	10.6132	171.196	1189.36	6439.26	17292.2	15014.9	558.591	5.14863	7.08201	8.77032	9.75807	9.61686	6.32721	248	24	70	154	5.51745	3.21888	4.26268	5.04343	26.8889	0	0	0	59.776	19.576	1.19881	5.19089	2.56448	0.985817	1443	220724	128998	349722	0.0713552
DNK	LTU	2020	99	1.14919	1	1	38601.2	10.5611	175.94	889.434	4567.27	16118.3	16376.4	473.889	5.17581	6.79171	8.42689	9.68777	9.70366	6.16308	266	27	79	160	5.58725	3.3322	4.38203	5.0814	28.8056	0	0	0	61.063	20.232	1.17624	5.19076	2.55292	0.982078	1577	257234	155044	412278	0.0787914
DNK	LTU	2021	99		1	1	39599.9	10.5866	104.1	341.007	3635.18	10220.8	24879.4	419.444	4.65491	5.83483	8.19869	9.23227	10.1218	6.04131	266	27	79	160	5.58725	3.3322	4.38203	5.0814	28.8056	0	0	0	67.803	23.433	1.16336	5.22465	2.54127	0.985817	1557	272400	142662	415062	0.0815371
DNK	LUX	2010	100	1.42373	1	1	37693	10.5373	39.7348	30423.2	0	916.15	5697	616.922	3.70708	10.323	0	6.82127	8.64787	6.42636	59	0	10	49	4.09434	0	2.3979	3.91202	6.55556	0	0	0	57.648	102.857	0.733337	5.18928	2.75639	0.41871	1156	163133	96136	259269	0.00455152
DNK	LUX	2011	100	1.42453	1	1	38705.9	10.5638	37.9955	31270.5	104.118	1025.11	5937.28	330.891	3.66345	10.3505	4.65509	6.93353	8.68917	5.80481	59	0	10	49	4.09434	0	2.3979	3.91202	6.55556	0	0	0	61.304	113.739	0.712338	5.19207	2.71959	0.385262	1288	175371	98122	273493	0.00817985
DNK	LUX	2012	100	1.20664	1	1	38766.4	10.5653	42.3139	31198.6	396.535	1072.31	5698.67	358.01	3.76847	10.3482	5.98528	6.9785	8.64816	5.88335	83	0	16	67	4.43082	0	2.83321	4.21951	9.22222	0	0	0	57.636	106.023	0.706187	5.21608	2.36234	0.385262	1409	183472	97925	281397	0.00615436
DNK	LUX	2013	100	1.23381	1	1	38695.8	10.5635	161.968	25413.8	1697.98	4638.89	6476.71	306.504	5.09355	10.1431	7.43778	8.44245	8.77612	5.72849	83	0	16	67	4.43082	0	2.83321	4.21951	9.22222	0	0	0	59.832	110.697	0.709179	5.2386	2.55426	0.385262	1263	188236	93898	282134	0.00658233
DNK	LUX	2014	100	1.217	1	1	39817.1	10.5921	245.859	25894.4	3361.54	3899.88	6368.08	47.3158	5.50882	10.1618	8.12045	8.26896	8.75921	3.87776	138	9	25	104	4.93447	2.30259	3.2581	4.65396	15.0833	0	0	0	62.426	119.173	0.700509	5.25049	2.37956	0.357674	1299	167395	95766	263161	0.00362587
DNK	LUX	2015	100	1.25226	1	1	40350.2	10.6054	349.629	23939.2	2438.27	3620.9	9953.88	48.3928	5.85973	10.0833	7.79945	8.19475	9.20582	3.89981	144	9	28	107	4.97673	2.30259	3.3673	4.68213	15.75	0	0	0	53.015	101.91	0.683262	5.26117	2.3685	0.34359	1327	164758	91979	256737	0.00455169
DNK	LUX	2016	100	1.2669	1	1	40909	10.6191	226.187	23457.7	3753.26	3510.01	9791.69	170.142	5.42577	10.063	8.23065	8.16366	9.18939	5.14249	153	9	31	113	5.03695	2.30259	3.46574	4.7362	16.75	0	0	0	53.418	102.831	0.686151	5.27354	2.42866	0.314811	1355	169708	99403	269111	0.00516559
DNK	LUX	2017	100	1.23898	1	1	41678.7	10.6378	881.508	24024.1	2584.53	3263.59	10792.9	132.112	6.78277	10.0869	7.85769	8.09089	9.28673	4.89119	170	12	37	121	5.14166	2.56495	3.63759	4.80402	18.5556	0	0	0	57.61	110.193	0.653534	5.27024	2.45674	0.307485	1430	205107	115887	320994	0.00467058
DNK	LUX	2018	100	1.1718	1	1	42074.8	10.6472	269.568	22443.7	2645.58	4828.2	11773.1	114.712	5.60052	10.0188	7.88103	8.48244	9.37365	4.75111	216	18	58	140	5.3799	2.94444	4.07754	4.94876	23.5	0	0	0	61.592	117.255	0.631624	5.26982	2.46354	0.371564	1444	208362	117653	326015	0.00350438
DNK	LUX	2019	100	1.18287	1	1	43186.8	10.6733	83.8083	25022.6	1486.76	6555.94	9835.71	201.937	4.44039	10.1276	7.30503	8.78828	9.19388	5.31289	248	24	70	154	5.51745	3.21888	4.26268	5.04343	26.8889	0	0	0	59.776	113.219	0.623686	5.27386	2.52038	0.364643	1443	220724	128998	349722	0.00450281
DNK	LUX	2020	100	1.11885	1	1	41538.4	10.6344	42.1372	27877.4	1121.89	1848.15	10443.9	204.921	3.76439	10.2356	7.02366	7.52248	9.25387	5.32749	266	27	79	160	5.58725	3.3322	4.38203	5.0814	28.8056	0	0	0	61.063	116.356	0.622081	5.27304	2.43975	0.350657	1577	257234	155044	412278	0.00433274
DNK	LUX	2021	100		1	1	45404.2	10.7234	556.649	37380.7	346.836	1437.1	5635.88	47.0532	6.32373	10.5289	5.85173	7.27108	8.63709	3.87231	266	27	79	160	5.58725	3.3322	4.38203	5.0814	28.8056	0	0	0	67.803	135.683	0.613582	5.28587	2.36821	0.364643	1557	272400	142662	415062	0.00435724
DNK	MEX	2010	101	0.49485	0	0	34233.1	10.441	1500.19	596.587	4632.47	3422.9	23899	181.969	7.31401	6.3929	8.44106	8.13854	10.0816	5.20932	0	0	0	0	0	0	0	0	0	0	0	0	57.648	8.921	1.73781	4.78557	0.706349	1.6312	1156	163133	96136	259269	0.0149259
DNK	MEX	2011	101	0.47129	0	0	34246.2	10.4414	1519.15	236.257	3766.42	12337.8	16176.6	209.998	7.32656	5.46915	8.23415	9.4205	9.69138	5.35185	0	0	0	0	0	0	0	0	0	0	0	0	61.304	9.803	1.72527	4.84408	0.724421	1.62334	1288	175371	98122	273493	0.0185922
DNK	MEX	2012	101	0.42096	0	0	36094	10.4939	1679.72	775.993	9557.13	3603.56	20252	225.585	7.42698	6.65543	9.16515	8.18996	9.91606	5.42312	0	0	0	0	0	0	0	0	0	0	0	0	57.636	9.818	1.70196	4.88288	1.00767	1.639	1409	183472	97925	281397	0.0117901
DNK	MEX	2013	101	0.42503	0	0	34357	10.4446	844.612	231.283	2705.52	6146.73	23829.5	599.371	6.74006	5.44796	7.90342	8.72384	10.0787	6.39755	0	0	0	0	0	0	0	0	0	0	0	0	59.832	10.307	1.7068	4.9279	0.733955	1.65632	1263	188236	93898	282134	0.0119166
DNK	MEX	2014	101	0.4353	0	0	36393.3	10.5022	676.543	146.615	6783.41	7861.44	14936	5989.26	6.51847	4.99461	8.82238	8.96985	9.6116	8.69789	0	0	0	0	0	0	0	0	0	0	0	0	62.426	10.452	1.70211	4.94435	0.967568	1.66203	1299	167395	95766	263161	0.0170956
DNK	MEX	2015	101	0.42943	0	0	36928.2	10.5168	1334.18	184.176	5869.33	10022.1	19033.7	484.75	7.19682	5.22131	8.67767	9.21264	9.85402	6.18569	0	0	0	0	0	0	0	0	0	0	0	0	53.015	9.143	1.69747	5.0354	1.00133	1.67523	1327	164758	91979	256737	0.0153324
DNK	MEX	2016	101	0.38778	0	0	37541.6	10.5332	2128.8	640.552	5278.89	11536.7	17410.8	545.906	7.66379	6.46389	8.57166	9.35337	9.7649	6.30428	0	0	0	0	0	0	0	0	0	0	0	0	53.418	8.201	1.70698	5.05311	0.813715	1.6771	1355	169708	99403	269111	0.0176416
DNK	MEX	2017	101	0.32832	0	0	38990.4	10.5711	2440.89	662.436	6798.72	14308.3	14586.9	193.071	7.80053	6.49743	8.82464	9.56867	9.58795	5.26822	0	0	0	0	0	0	0	0	0	0	0	0	57.61	9.288	1.71827	5.01151	0.744698	1.66393	1430	205107	115887	320994	0.0193093
DNK	MEX	2018	101	0.30711	0	1	38854	10.5676	1526.53	338.278	4194.86	10951	21742.3	101.049	7.33141	5.82682	8.34185	9.30128	9.98706	4.62545	17	3	9	5	2.89037	1.38629	2.30259	1.79176	1.80556	0	0	0	61.592	9.687	1.72081	5.03681	0.716819	1.68083	1444	208362	117653	326015	0.020718
DNK	MEX	2019	101	0.28394	0	1	40723.1	10.6146	835.815	116.134	9853.63	12238.4	17154.7	524.453	6.7296	4.76332	9.1957	9.41241	9.75008	6.26426	17	3	9	5	2.89037	1.38629	2.30259	1.79176	1.80556	0	0	0	59.776	9.95	1.74265	5.12205	0.774898	1.71919	1443	220724	128998	349722	0.0136983
DNK	MEX	2020	101	0.29638	0	1	39014.7	10.5717	730.633	100.369	8105.4	11746.1	16692.3	1639.94	6.59528	4.61877	9.00041	9.37136	9.72276	7.40303	17	3	9	5	2.89037	1.38629	2.30259	1.79176	1.80556	0	0	0	61.063	8.432	1.81011	5.1242	0.579409	1.72098	1577	257234	155044	412278	0.0142216
DNK	MEX	2021	101		0	1	41507.1	10.6336	429.258	281.229	6583.11	16858.1	15091.2	2264.18	6.06438	5.64272	8.79241	9.73265	9.62193	7.72541	17	3	9	5	2.89037	1.38629	2.30259	1.79176	1.80556	0	0	0	67.803	9.926	1.81266	5.16188	0.351083	1.72633	1557	272400	142662	415062	0.0150467
DNK	NLD	2010	102	1.70404	1	1	36590.6	10.5076	252.04	1107.3	12935.3	7374.68	14180.5	740.708	5.53355	7.01058	9.4678	8.90594	9.55969	6.60896	59	0	10	49	4.09434	0	2.3979	3.91202	6.55556	0	0	0	57.648	50.338	0.142196	5.18984	0.456283	0.438255	1156	163133	96136	259269	0.00486207
DNK	NLD	2011	102	1.88131	1	1	33977.1	10.4335	239.118	814.525	10772.9	6035.17	14921.2	1194.21	5.48113	6.70383	9.28488	8.70552	9.6106	7.08608	59	0	10	49	4.09434	0	2.3979	3.91202	6.55556	0	0	0	61.304	53.541	0.140629	5.19977	0.429988	0.357674	1288	175371	98122	273493	0.00508263
DNK	NLD	2012	102	1.91627	1	1	36845.3	10.5145	277.107	555.924	12867	6610.56	15688.1	846.643	5.628	6.32243	9.4625	8.79657	9.66072	6.74246	83	0	16	67	4.43082	0	2.83321	4.21951	9.22222	0	0	0	57.636	49.128	0.153186	5.221	0.768861	0.371564	1409	183472	97925	281397	0.00452868
DNK	NLD	2013	102	2.15606	1	1	37205.8	10.5242	281.398	551.559	14206.6	7878.66	13180.5	1107.06	5.64332	6.31456	9.56154	8.97204	9.48657	7.01037	83	0	16	67	4.43082	0	2.83321	4.21951	9.22222	0	0	0	59.832	50.793	0.162558	5.23955	0.441702	0.444686	1263	188236	93898	282134	0.00505599
DNK	NLD	2014	102	2.1733	1	1	35528.7	10.4781	335.356	564.192	4675.68	9432.82	19629	891.663	5.81817	6.33716	8.45034	9.15206	9.88481	6.79421	138	9	25	104	4.93447	2.30259	3.2581	4.65396	15.0833	0	0	0	62.426	52.157	0.163016	5.23461	0.527641	0.41871	1299	167395	95766	263161	0.00544272
DNK	NLD	2015	102	2.14606	1	1	36895.4	10.5159	460.795	561.526	5321.51	10882.5	18629.9	1039.17	6.13512	6.33244	8.5797	9.295	9.83258	6.94714	144	9	28	107	4.97673	2.30259	3.3673	4.68213	15.75	0	0	0	53.015	44.293	0.164138	5.23673	0.508988	0.364643	1327	164758	91979	256737	0.00688665
DNK	NLD	2016	102	2.15081	1	1	37342.8	10.5279	573.948	633.231	5173.89	11055.2	18916	990.622	6.35428	6.45241	8.55157	9.31074	9.84781	6.89934	153	9	31	113	5.03695	2.30259	3.46574	4.7362	16.75	0	0	0	53.418	45.295	0.171919	5.23313	0.522906	0.329304	1355	169708	99403	269111	0.00588973
DNK	NLD	2017	102	2.17857	1	1	38266.6	10.5524	605.957	592.026	5227.37	11131.2	19592.6	1117.46	6.40846	6.38524	8.56185	9.3176	9.88296	7.01971	170	12	37	121	5.14166	2.56495	3.63759	4.80402	18.5556	0	0	0	57.61	48.675	0.170531	5.24858	0.456951	0.322083	1430	205107	115887	320994	0.0059307
DNK	NLD	2018	102	2.1388	1	1	39292.3	10.5788	641.633	588.352	5801.28	11197.9	19876.9	1186.32	6.46557	6.37902	8.66601	9.32357	9.89736	7.07945	216	18	58	140	5.3799	2.94444	4.07754	4.94876	23.5	0	0	0	61.592	53.045	0.167777	5.24286	0.474982	0.364643	1444	208362	117653	326015	0.00706806
DNK	NLD	2019	102	2.18435	1	1	40393.2	10.6064	362.65	854.054	8882	9720.14	19920.2	654.12	5.89619	6.75116	9.09189	9.18206	9.89954	6.48482	248	24	70	154	5.51745	3.21888	4.26268	5.04343	26.8889	0	0	0	59.776	52.476	0.166204	5.25403	0.48907	0.364643	1443	220724	128998	349722	0.00911557
DNK	NLD	2020	102	2.3045	1	1	38900.4	10.5688	338.772	1122.82	8882.54	9703.6	18261.2	591.416	5.82827	7.02449	9.09196	9.18036	9.81259	6.38421	266	27	79	160	5.58725	3.3322	4.38203	5.0814	28.8056	0	0	0	61.063	52.396	0.188331	5.23582	0.443781	0.385262	1577	257234	155044	412278	0.0105707
DNK	NLD	2021	102		1	1	40847.3	10.6176	385.833	2094.45	6089.77	12546.3	19101.1	629.92	5.95799	7.64753	8.71453	9.43726	9.85755	6.44718	266	27	79	160	5.58725	3.3322	4.38203	5.0814	28.8056	0	0	0	67.803	58.061	0.18916	5.25185	0.399291	0.364643	1557	272400	142662	415062	0.0108505
DNK	POL	2010	103	0.72619	1	1	35352.1	10.4731	354.873	3924.58	7156.37	4139.79	19382.9	393.553	5.87457	8.27527	8.8759	8.32864	9.8722	5.97775	59	0	10	49	4.09434	0	2.3979	3.91202	6.55556	0	0	0	57.648	12.484	1.55979	5.01754	0.116724	1.29473	1156	163133	96136	259269	0.00271732
DNK	POL	2011	103	0.75221	1	1	34043.6	10.4354	299.947	2857.17	8698.87	2709.57	18788.7	689.319	5.70694	7.95794	9.07106	7.90491	9.84106	6.53715	59	0	10	49	4.09434	0	2.3979	3.91202	6.55556	0	0	0	61.304	13.608	1.5203	5.0223	0.148109	1.19089	1288	175371	98122	273493	0.00227659
DNK	POL	2012	103	0.88997	1	1	36959.8	10.5176	308.024	4067.4	11636.5	2854.92	17803.3	289.571	5.73342	8.311	9.36199	7.95715	9.7872	5.67185	83	0	16	67	4.43082	0	2.83321	4.21951	9.22222	0	0	0	57.636	12.876	1.50346	5.04065	0.072914	1.18479	1409	183472	97925	281397	0.00184244
DNK	POL	2013	103	0.88483	1	1	36320.9	10.5002	257.499	2216.08	9598.1	6770.46	17095.9	382.866	5.55489	7.70395	9.16942	8.82047	9.74665	5.95029	83	0	16	67	4.43082	0	2.83321	4.21951	9.22222	0	0	0	59.832	13.648	1.49945	5.05929	0.127236	1.19695	1263	188236	93898	282134	0.002528
DNK	POL	2014	103	0.95076	1	1	36628.2	10.5086	229.761	2951.95	8077.95	7143.75	17687.8	536.928	5.44138	7.99056	8.99702	8.87413	9.78069	6.28772	138	9	25	104	4.93447	2.30259	3.2581	4.65396	15.0833	0	0	0	62.426	14.342	1.47204	5.09123	0.0175864	1.19089	1299	167395	95766	263161	0.00345358
DNK	POL	2015	103	1.00423	1	1	37645.9	10.536	395.064	2563.22	7736.77	9067.79	17428.5	454.542	5.98158	7.84941	8.95387	9.11259	9.76592	6.12149	144	9	28	107	4.97673	2.30259	3.3673	4.68213	15.75	0	0	0	53.015	12.566	1.44457	5.10186	0.0227441	1.22083	1327	164758	91979	256737	0.00288914
DNK	POL	2016	103	0.96821	1	1	38183.4	10.5502	526.23	2398.07	7619.11	11301	16059.4	279.669	6.26764	7.78283	8.93855	9.33273	9.68411	5.63718	153	9	31	113	5.03695	2.30259	3.46574	4.7362	16.75	0	0	0	53.418	12.372	1.43917	5.13738	0.0888144	1.2499	1355	169708	99403	269111	0.00304142
DNK	POL	2017	103	1.03785	1	1	38546.2	10.5596	286.12	1520.32	5050.11	14491.2	16712.4	485.987	5.6599	7.32733	8.52736	9.58137	9.72397	6.18824	170	12	37	121	5.14166	2.56495	3.63759	4.80402	18.5556	0	0	0	57.61	13.865	1.41057	5.15378	0.0783288	1.16002	1430	205107	115887	320994	0.00370512
DNK	POL	2018	103	1.2061	1	1	39857	10.5931	336.697	2238.35	4809.73	17442.6	14790.8	238.797	5.82215	7.71394	8.4786	9.76673	9.60183	5.47979	216	18	58	140	5.3799	2.94444	4.07754	4.94876	23.5	0	0	0	61.592	15.468	1.36755	5.16399	0.0490944	1.28647	1444	208362	117653	326015	0.00509351
DNK	POL	2019	103	1.32335	1	1	39825.7	10.5923	208.554	1363.67	4146.04	13469.3	20539.6	98.5318	5.34498	7.21867	8.33015	9.50825	9.93016	4.60048	248	24	70	154	5.51745	3.21888	4.26268	5.04343	26.8889	0	0	0	59.776	15.732	1.33501	5.18449	0.00664974	1.28647	1443	220724	128998	349722	0.00356826
DNK	POL	2020	103	1.38549	1	1	38161.6	10.5496	315.62	2053.42	3459.37	12215.3	19990.3	127.517	5.7577	7.62775	8.14913	9.41053	9.90305	4.85606	266	27	79	160	5.58725	3.3322	4.38203	5.0814	28.8056	0	0	0	61.063	15.742	1.33061	5.19148	0.0308072	1.28647	1577	257234	155044	412278	0.00344298
DNK	POL	2021	103		1	1	41281.2	10.6282	265.344	3034.59	4102.51	17741.1	15769.3	368.314	5.58479	8.01816	8.3196	9.7837	9.66589	5.91165	266	27	79	160	5.58725	3.3322	4.38203	5.0814	28.8056	0	0	0	67.803	17.841	1.30344	5.21624	0.0538621	1.30833	1557	272400	142662	415062	0.0050203
DNK	PRT	2010	104	1.53529	1	1	36465.8	10.5042	169.377	12214	6176.63	3742.53	13341.5	821.792	5.13801	9.41042	8.72869	8.22778	9.49871	6.7127	59	0	10	49	4.09434	0	2.3979	3.91202	6.55556	0	0	0	57.648	22.539	0.956108	4.95597	0.727633	1.0043	1156	163133	96136	259269	0.002465
DNK	PRT	2011	104	1.45741	1	1	34979.7	10.4626	527.051	8415.24	5135.17	2539.25	17513	849.988	6.26919	9.03792	8.54406	7.84002	9.77076	6.7464	59	0	10	49	4.09434	0	2.3979	3.91202	6.55556	0	0	0	61.304	23.196	0.980906	4.97715	0.827032	0.978326	1288	175371	98122	273493	0.00406787
DNK	PRT	2012	104	1.37861	1	1	37210.5	10.5244	609.736	7448.96	9999.5	3815.25	15146	191.069	6.41466	8.91596	9.21039	8.24702	9.62556	5.25786	83	0	16	67	4.43082	0	2.83321	4.21951	9.22222	0	0	0	57.636	20.733	1.01677	5.02782	0.811429	0.966984	1409	183472	97925	281397	0.00209016
DNK	PRT	2013	104	1.32468	1	1	36084.7	10.4937	174.646	6695.31	4882.35	7871.97	16295.2	165.247	5.16847	8.80931	8.49359	8.97119	9.69869	5.11348	83	0	16	67	4.43082	0	2.83321	4.21951	9.22222	0	0	0	59.832	21.733	1.02567	5.05449	0.86797	0.982078	1263	188236	93898	282134	0.00170123
DNK	PRT	2014	104	1.28992	1	1	37334.3	10.5277	2444.1	8386.37	5337.47	6574.19	13808.2	783.948	7.80184	9.03448	8.58269	8.79106	9.53309	6.66562	138	9	25	104	4.93447	2.30259	3.2581	4.65396	15.0833	0	0	0	62.426	22.078	1.02338	5.07879	0.79044	0.985817	1299	167395	95766	263161	0.00132348
DNK	PRT	2015	104	1.2433	1	1	37716	10.5379	2186.57	5433.2	4344.15	7300.03	16157	2295.08	7.69055	8.60047	8.37681	8.89577	9.69017	7.73896	144	9	28	107	4.97673	2.30259	3.3673	4.68213	15.75	0	0	0	53.015	19.22	1.01757	5.10572	0.855747	0.97456	1327	164758	91979	256737	0.00147043
DNK	PRT	2016	104	1.28075	1	1	37648.2	10.5361	1881.06	3773.36	3304.05	9708.61	17212.4	1768.7	7.54012	8.23599	8.10321	9.18087	9.75344	7.47857	153	9	31	113	5.03695	2.30259	3.46574	4.7362	16.75	0	0	0	53.418	19.813	1.01856	5.12033	0.844206	0.932164	1355	169708	99403	269111	0.00115174
DNK	PRT	2017	104	1.31928	1	1	39716.3	10.5895	2212.05	5202.89	6982.85	11238	13380.6	699.881	7.70213	8.55716	8.85136	9.32715	9.50164	6.55234	170	12	37	121	5.14166	2.56495	3.63759	4.80402	18.5556	0	0	0	57.61	21.49	1.00306	5.14102	0.822629	0.947789	1430	205107	115887	320994	0.0028525
DNK	PRT	2018	104	1.34955	1	1	39399.5	10.5815	986.94	4374.1	4269.01	8552.38	20781.5	435.539	6.89562	8.38368	8.35937	9.05408	9.94187	6.07888	216	18	58	140	5.3799	2.94444	4.07754	4.94876	23.5	0	0	0	61.592	23.563	0.988101	5.14738	0.813405	0.966984	1444	208362	117653	326015	0.00227103
DNK	PRT	2019	104	1.39562	1	1	40109.5	10.5994	543.144	4679.03	4116.38	9435.7	21199	136.323	6.29921	8.45106	8.32297	9.15236	9.96175	4.92234	248	24	70	154	5.51745	3.21888	4.26268	5.04343	26.8889	0	0	0	59.776	23.331	0.973108	5.15556	0.796993	0.966984	1443	220724	128998	349722	0.00153425
DNK	PRT	2020	104	1.61392	1	1	38832.2	10.567	676.797	5578.4	1970.89	14898.1	15613.2	94.9445	6.51885	8.62684	7.58675	9.60905	9.65593	4.56377	266	27	79	160	5.58725	3.3322	4.38203	5.0814	28.8056	0	0	0	61.063	22.195	1.03775	5.1637	0.863482	0.996949	1577	257234	155044	412278	0.0013298
DNK	PRT	2021	104		1	1	40709.6	10.6142	761.104	7271.81	1335.74	9722.08	20677.9	940.908	6.63608	8.8919	7.19799	9.18226	9.93687	6.84791	266	27	79	160	5.58725	3.3322	4.38203	5.0814	28.8056	0	0	0	67.803	24.262	1.02998	5.19946	0.931359	0.993252	1557	272400	142662	415062	0.000871448
DNK	SGP	2010	105	1.92918	1	0	36321.8	10.5002	460.072	5692.06	7336.35	3486.79	11310.6	8035.96	6.13355	8.647	8.90073	8.15702	9.33358	8.99181	0	0	0	0	0	0	0	0	0	0	0	0	57.648	46.57	0.0484739	5.07342	1.31523	0.530628	1156	163133	96136	259269	0.00115486
DNK	SGP	2011	105	2.06955	1	0	34888.7	10.4599	724.695	7028.63	6378.84	4189.76	15738.1	828.738	6.58713	8.85789	8.7609	8.34064	9.6639	6.72111	0	0	0	0	0	0	0	0	0	0	0	0	61.304	52.871	0.0181902	5.08022	1.31393	0.524729	1288	175371	98122	273493	0.00112065
DNK	SGP	2012	105	1.91833	1	0	37020	10.5192	636.397	5564.23	10436.7	3982.08	15935.3	465.322	6.45739	8.62429	9.25318	8.28981	9.67635	6.14488	0	0	0	0	0	0	0	0	0	0	0	0	57.636	54.007	0.00217562	5.10145	0.975799	0.506818	1409	183472	97925	281397	0.00280236
DNK	SGP	2013	105	1.92104	1	0	36125.2	10.4948	519.741	4864.83	6934.66	4303.79	18474	1028.25	6.25525	8.48999	8.84443	8.36748	9.82417	6.93659	0	0	0	0	0	0	0	0	0	0	0	0	59.832	55.182	0.0279132	5.16782	1.22601	0.553885	1263	188236	93898	282134	0.00156609
DNK	SGP	2014	105	2.08228	1	0	36077.7	10.4935	788.913	3239.37	5629.79	5973.61	20246.2	199.772	6.67192	8.08344	8.63601	8.69527	9.91577	5.30217	0	0	0	0	0	0	0	0	0	0	0	0	62.426	56.336	0.0425359	5.18229	1.10139	0.542324	1299	167395	95766	263161	0.00154276
DNK	SGP	2015	105	2.17445	1	0	37006.7	10.5189	511.978	2544.33	4322.95	11018.7	18484.7	124.012	6.24023	7.84201	8.37193	9.30744	9.82475	4.82841	0	0	0	0	0	0	0	0	0	0	0	0	53.015	53.63	0.0439141	5.19035	1.01193	0.512824	1327	164758	91979	256737	0.00169949
DNK	SGP	2016	105	2.07427	1	0	36206.4	10.497	125.152	1119.97	1864.94	3947.42	29083.5	65.3761	4.83749	7.02195	7.53152	8.28107	10.278	4.19534	0	0	0	0	0	0	0	0	0	0	0	0	53.418	52.961	0.0421829	5.20082	1.01235	0.48858	1355	169708	99403	269111	0.00178623
DNK	SGP	2017	105	1.89952	1	0	38482.2	10.558	293.796	2174.56	6159.75	8592.29	21185.7	76.0544	5.68628	7.68504	8.72595	9.05874	9.96113	4.34451	0	0	0	0	0	0	0	0	0	0	0	0	57.61	61.151	0.0643487	5.20154	1.02113	0.476234	1430	205107	115887	320994	0.00185569
DNK	SGP	2018	105	1.80902	1	1	38363.2	10.5549	246.66	2857.21	3106.64	4582.35	27481.3	89.0604	5.51206	7.95795	8.04162	8.43018	10.2213	4.50048	15	0	6	9	2.77259	0	1.94591	2.30259	1.66667	0	0	0	61.592	66.859	0.08004	5.22297	1.0544	0.506818	1444	208362	117653	326015	0.00176702
DNK	SGP	2019	105	1.88517	1	1	38997.6	10.5713	121.979	1999.94	4074.44	3814.31	28879.7	107.154	4.81201	7.60137	8.31273	8.24678	10.2709	4.68356	15	0	6	9	2.77259	0	1.94591	2.30259	1.66667	0	0	0	59.776	65.831	0.0705788	5.23109	1.03539	0.500775	1443	220724	128998	349722	0.00173915
DNK	SGP	2020	105		1	1	37308.1	10.527	92.5612	3385.93	2464.43	3427.47	27893.2	44.5197	4.53862	8.12768	7.81012	8.13987	10.2362	3.81815	15	0	6	9	2.77259	0	1.94591	2.30259	1.66667	0	0	0	61.063	60.729	0.0569701	5.23938	1.16505	0.518794	1577	257234	155044	412278	0.00151839
DNK	SGP	2021	105		1	1	39775.5	10.591	103.529	4150.36	4168.95	5452.75	25818.6	81.2612	4.64946	8.33119	8.33566	8.60406	10.1589	4.4099	15	0	6	9	2.77259	0	1.94591	2.30259	1.66667	0	0	0	67.803	72.794	0.14069	5.27705	1.30518	0.500775	1557	272400	142662	415062	0.00319215
DNK	SVK	2010	106	0.6055	1	1	35513.3	10.4777	205.334	8492.2	3623.16	7693.23	14901.6	597.751	5.32949	9.04702	8.19538	8.94823	9.60929	6.39485	59	0	10	49	4.09434	0	2.3979	3.91202	6.55556	0	0	0	57.648	16.51	1.25528	5.10248	2.06415	1.28093	1156	163133	96136	259269	0.0487371
DNK	SVK	2011	106	0.65255	1	1	35137.2	10.467	206.11	8077.6	3200.52	6951.02	16103.6	598.316	5.33325	8.99697	8.07138	8.84679	9.68686	6.39579	59	0	10	49	4.09434	0	2.3979	3.91202	6.55556	0	0	0	61.304	18.066	1.23937	5.10139	2.07192	1.19089	1288	175371	98122	273493	0.0410846
DNK	SVK	2012	106	0.79461	1	1	36597.9	10.5078	243.097	8123.41	6549.63	3650.67	15060.1	2970.94	5.49757	9.00263	8.78732	8.20294	9.61987	7.99697	83	0	16	67	4.43082	0	2.83321	4.21951	9.22222	0	0	0	57.636	17.151	1.22647	5.12972	1.82737	1.20896	1409	183472	97925	281397	0.0326452
DNK	SVK	2013	106	0.82005	1	1	36869	10.5152	301.404	8913.71	4564.07	14717.6	7231.46	1140.74	5.71177	9.09546	8.42619	9.59687	8.88633	7.04031	83	0	16	67	4.43082	0	2.83321	4.21951	9.22222	0	0	0	59.832	18.047	1.22635	5.15047	1.99143	1.22671	1263	188236	93898	282134	0.0378325
DNK	SVK	2014	106	0.877	1	1	38645.7	10.5622	132.076	4007.14	16402.9	4750.34	12972	381.272	4.89092	8.29608	9.70527	8.46618	9.47063	5.94613	138	9	25	104	4.93447	2.30259	3.2581	4.65396	15.0833	0	0	0	62.426	18.595	1.2117	5.17031	1.85042	1.23547	1299	167395	95766	263161	0.0431423
DNK	SVK	2015	106	1.15727	1	1	39274.3	10.5783	121.476	3085.52	15721.7	6257.17	13970.7	117.696	4.80791	8.0348	9.66286	8.74164	9.54479	4.77657	144	9	28	107	4.97673	2.30259	3.3673	4.68213	15.75	0	0	0	53.015	16.09	1.17836	5.15886	1.84105	1.22964	1327	164758	91979	256737	0.0424356
DNK	SVK	2016	106	0.78857	1	1	39219.2	10.5769	120.221	3183.35	13390.5	5801.63	16384.3	339.123	4.79762	8.066	9.50238	8.66607	9.70414	5.82931	153	9	31	113	5.03695	2.30259	3.46574	4.7362	16.75	0	0	0	53.418	16.496	1.18454	5.17865	1.92224	1.21788	1355	169708	99403	269111	0.0393109
DNK	SVK	2017	106	0.88456	1	1	40488.7	10.6088	136.727	3413.81	14776.3	6924.86	14588.1	648.898	4.92528	8.13588	9.60085	8.84302	9.58803	6.47682	170	12	37	121	5.14166	2.56495	3.63759	4.80402	18.5556	0	0	0	57.61	17.538	1.17853	5.18585	1.92424	1.20297	1430	205107	115887	320994	0.0393708
DNK	SVK	2018	106	0.83555	1	1	41177.6	10.6257	298.637	3088.29	13905.4	8451.48	15038.4	395.368	5.70257	8.0357	9.5401	9.04221	9.61843	5.98234	216	18	58	140	5.3799	2.94444	4.07754	4.94876	23.5	0	0	0	61.592	19.39	1.15514	5.18048	1.89661	1.21491	1444	208362	117653	326015	0.0443651
DNK	SVK	2019	106	0.82233	1	1	41373.3	10.6304	145.248	3067.64	9458.8	14418.9	13553.6	729.117	4.9853	8.02899	9.15481	9.57637	9.51448	6.59321	248	24	70	154	5.51745	3.21888	4.26268	5.04343	26.8889	0	0	0	59.776	19.304	1.14295	5.19794	1.88126	1.21194	1443	220724	128998	349722	0.0397856
DNK	SVK	2020	106	0.89808	1	1	39399.5	10.5815	467.265	3936.95	7602.74	11557	15136.3	699.2	6.14903	8.27842	8.9364	9.35513	9.62492	6.55137	266	27	79	160	5.58725	3.3322	4.38203	5.0814	28.8056	0	0	0	61.063	19.267	1.15468	5.22827	1.89927	1.20597	1577	257234	155044	412278	0.040987
DNK	SVK	2021	106		1	1	42360.1	10.654	426.708	4193.38	7219.9	18810	11084.9	625.202	6.05844	8.3415	8.88474	9.8422	9.31343	6.43967	266	27	79	160	5.58725	3.3322	4.38203	5.0814	28.8056	0	0	0	67.803	21.088	1.14815	5.23533	1.91626	1.20597	1557	272400	142662	415062	0.0461678
DNK	ZAF	2010	107	0.66284	1	0	36297.7	10.4995	197.606	3981.53	7206.06	16326.1	8394.62	191.752	5.29132	8.28967	8.88282	9.70058	9.03547	5.2614	0	0	0	0	0	0	0	0	0	0	0	0	57.648	7.176	2.14043	4.72491	0.134192	1.4422	1156	163133	96136	259269	0.0252517
DNK	ZAF	2011	107	0.66753	1	0	35197.6	10.4688	161.108	5612.38	7063.66	11953.3	8536.39	1870.72	5.08826	8.63291	8.86286	9.38885	9.05221	7.53461	0	0	0	0	0	0	0	0	0	0	0	0	61.304	7.831	2.13103	4.81851	0.0732123	1.38379	1288	175371	98122	273493	0.0222894
DNK	ZAF	2012	107	0.66934	1	0	36852.3	10.5147	448.119	6440.63	8223.92	8411.93	12204.3	1123.39	6.10729	8.77054	9.01492	9.03753	9.40963	7.025	0	0	0	0	0	0	0	0	0	0	0	0	57.636	7.314	2.11914	4.8923	0.206769	1.37118	1409	183472	97925	281397	0.0221402
DNK	ZAF	2013	107	0.6633	1	0	36842	10.5144	382.669	4051.79	7726.22	18326.5	6234.17	120.693	5.94978	8.30716	8.9525	9.81616	8.73796	4.8015	0	0	0	0	0	0	0	0	0	0	0	0	59.832	6.618	2.11333	4.94968	0.165295	1.38879	1263	188236	93898	282134	0.0205102
DNK	ZAF	2014	107	0.70987	1	0	38003.8	10.5455	324.287	4685.12	11084.6	11464.2	9301.42	1144.17	5.78471	8.45236	9.3134	9.34707	9.13803	7.04331	0	0	0	0	0	0	0	0	0	0	0	0	62.426	6.48	2.12605	4.97666	0.127887	1.40364	1299	167395	95766	263161	0.0274407
DNK	ZAF	2015	107	0.73147	1	0	39359.9	10.5805	346.261	7902.84	8779.29	13431.8	8005.07	894.631	5.85008	8.9751	9.08026	9.50546	8.98796	6.79753	0	0	0	0	0	0	0	0	0	0	0	0	53.015	5.77	2.14974	4.9989	0.131763	1.41099	1327	164758	91979	256737	0.0260835
DNK	ZAF	2016	107	0.74992	1	0	38233.1	10.5515	669.186	6750.23	1412.48	20081.6	8600.51	719.104	6.50756	8.81748	7.25381	9.90761	9.05969	6.5794	0	0	0	0	0	0	0	0	0	0	0	0	53.418	5.274	2.17698	5.01707	0.307397	1.45629	1355	169708	99403	269111	0.0205175
DNK	ZAF	2017	107	0.76257	1	0	39644.4	10.5877	1433.74	7392.99	1517.52	22658.5	5893.19	748.485	7.26874	8.90842	7.32549	10.0283	8.68172	6.61939	0	0	0	0	0	0	0	0	0	0	0	0	57.61	6.691	2.19073	5.03218	0.180923	1.46787	1430	205107	115887	320994	0.0208076
DNK	ZAF	2018	107	0.68773	1	0	40700.9	10.614	1618	8340.13	724.926	21598.5	7860.58	558.804	7.38957	9.02895	6.58745	9.98042	8.96974	6.32759	0	0	0	0	0	0	0	0	0	0	0	0	61.592	7.005	2.20262	5.07342	0.190875	1.47933	1444	208362	117653	326015	0.0224257
DNK	ZAF	2019	107	0.6143	1	0	41005.9	10.6215	274.252	6325.68	1000.76	22324.7	11011.7	68.8342	5.61769	8.75253	6.90951	10.0135	9.3068	4.24612	0	0	0	0	0	0	0	0	0	0	0	0	59.776	6.625	2.22379	5.12243	0.153501	1.47476	1443	220724	128998	349722	0.0201802
DNK	ZAF	2020	107		1	0	39865.5	10.5933	267.008	10050.2	222.158	20934.7	8391.44	0	5.59102	9.21545	5.40788	9.94921	9.03509	0	0	0	0	0	0	0	0	0	0	0	0	0	61.063	5.656	2.27848	5.11721	0.316796	1.47247	1577	257234	155044	412278	0.0190621
DNK	ZAF	2021	107		1	0	42754.8	10.6633	204.739	8327.54	276.397	26665.4	7224.49	56.2459	5.32661	9.02744	5.62545	10.1912	8.88537	4.04736	0	0	0	0	0	0	0	0	0	0	0	0	67.803	6.994	2.28359	5.14269	0.500905	1.46326	1557	272400	142662	415062	0.0232686
DNK	ESP	2010	108	1.35996	1	1	35913.1	10.4889	1307.71	2059.16	4405.22	22366.1	5313.39	461.444	7.1768	7.63054	8.39077	10.0153	8.57817	6.13653	59	0	10	49	4.09434	0	2.3979	3.91202	6.55556	0	0	0	57.648	30.736	0.688639	5.04032	0.866375	1.0043	1156	163133	96136	259269	0.0831404
DNK	ESP	2011	108	1.33341	1	1	34725	10.4552	417.663	5607.75	14592.5	3320.19	9439.71	1347.15	6.03707	8.63208	9.58833	8.10808	9.15279	7.20649	59	0	10	49	4.09434	0	2.3979	3.91202	6.55556	0	0	0	61.304	31.975	0.709531	5.05561	0.823209	0.963174	1288	175371	98122	273493	0.0761512
DNK	ESP	2012	108	1.29876	1	1	37565.5	10.5339	2750.36	5412.37	10826.8	9545.34	8068.59	962.081	7.91985	8.59663	9.28987	9.16391	8.99586	6.87014	83	0	16	67	4.43082	0	2.83321	4.21951	9.22222	0	0	0	57.636	28.993	0.738716	5.08803	0.913223	0.985817	1409	183472	97925	281397	0.0837458
DNK	ESP	2013	108	1.27482	1	1	36884.7	10.5156	1039.54	3795.49	10494.3	5671.12	15088	796.251	6.9475	8.24183	9.25869	8.64332	9.62172	6.68117	83	0	16	67	4.43082	0	2.83321	4.21951	9.22222	0	0	0	59.832	29.863	0.754693	5.11358	0.703506	1.03318	1263	188236	93898	282134	0.104292
DNK	ESP	2014	108	1.24159	1	1	36533.9	10.506	959.779	3327.93	7436.18	5664.84	18886.6	258.594	6.86774	8.1104	8.91425	8.64221	9.84626	5.55912	138	9	25	104	4.93447	2.30259	3.2581	4.65396	15.0833	0	0	0	62.426	29.6	0.748836	5.14854	0.79406	1.03674	1299	167395	95766	263161	0.0775293
DNK	ESP	2015	108	1.22179	1	1	37341.7	10.5279	928.714	2829.33	6253.39	8064.57	18893.4	372.338	6.83488	7.94815	8.74104	8.99536	9.84662	5.92248	144	9	28	107	4.97673	2.30259	3.3673	4.68213	15.75	0	0	0	53.015	25.684	0.726485	5.1649	0.804023	0.996949	1327	164758	91979	256737	0.0754649
DNK	ESP	2016	108	1.18986	1	1	37311	10.5271	671.451	1502.78	5603.61	6535	22727.5	270.577	6.51093	7.31574	8.63135	8.78508	10.0314	5.60425	153	9	31	113	5.03695	2.30259	3.46574	4.7362	16.75	0	0	0	53.418	26.528	0.721544	5.17913	0.78179	0.966984	1355	169708	99403	269111	0.0822839
DNK	ESP	2017	108	1.20977	1	1	38334.5	10.5541	1083.06	1126.75	5606.03	9332.79	20778.9	406.926	6.98847	7.02798	8.63178	9.1414	9.94174	6.01109	170	12	37	121	5.14166	2.56495	3.63759	4.80402	18.5556	0	0	0	57.61	28.17	0.715959	5.20237	0.766932	0.970779	1430	205107	115887	320994	0.0969036
DNK	ESP	2018	108	1.24151	1	1	39426.8	10.5822	1388.64	1140.69	6003.53	10683.5	19497.3	713.185	7.2368	7.04027	8.70027	9.27655	9.87808	6.57114	216	18	58	140	5.3799	2.94444	4.07754	4.94876	23.5	0	0	0	61.592	30.365	0.712493	5.21181	0.768029	0.966984	1444	208362	117653	326015	0.0894537
DNK	ESP	2019	108	1.25025	1	1	39997.8	10.5966	810.566	1853.5	5928.6	9196.06	21465	744.024	6.69897	7.52537	8.68771	9.12664	9.97423	6.61342	248	24	70	154	5.51745	3.21888	4.26268	5.04343	26.8889	0	0	0	59.776	29.554	0.711268	5.2405	0.778842	0.970779	1443	220724	128998	349722	0.0820051
DNK	ESP	2020	108	1.41039	1	1	38459.7	10.5574	632.831	2364.6	4961.1	9453.8	20029.4	1017.97	6.45178	7.76879	8.50958	9.15428	9.90501	6.92655	266	27	79	160	5.58725	3.3322	4.38203	5.0814	28.8056	0	0	0	61.063	27.056	0.813286	5.24573	0.669355	0.970779	1577	257234	155044	412278	0.0906056
DNK	ESP	2021	108		1	1	41009.2	10.6216	323.676	3039.48	2726.65	17478.5	16942.9	497.955	5.78283	8.01977	7.9112	9.76879	9.73766	6.21252	266	27	79	160	5.58725	3.3322	4.38203	5.0814	28.8056	0	0	0	67.803	30.116	0.803698	5.26146	0.55369	0.978326	1557	272400	142662	415062	0.0733011
DNK	SWE	2010	109	3.16789	1	1	34562.2	10.4505	411.719	3672.98	1770.39	9088.38	17072.6	2546.11	6.02277	8.20903	7.47952	9.11486	9.74529	7.84271	59	0	10	49	4.09434	0	2.3979	3.91202	6.55556	0	0	0	57.648	52.076	0.0563432	5.18582	0.180651	0.336472	1156	163133	96136	259269	0.00289201
DNK	SWE	2011	109	3.18702	1	1	34813.6	10.4578	650.929	4809.23	1355.47	9601.22	17046.7	1350.02	6.47994	8.4785	7.21264	9.16975	9.74377	7.20861	59	0	10	49	4.09434	0	2.3979	3.91202	6.55556	0	0	0	61.304	59.593	0.0416031	5.20719	0.219395	0.307485	1288	175371	98122	273493	0.00278839
DNK	SWE	2012	109	3.23025	1	1	34996.3	10.463	576.833	3962.87	1673.07	10164.3	17527.2	1091.98	6.35928	8.28498	7.42301	9.22674	9.77156	6.99666	83	0	16	67	4.43082	0	2.83321	4.21951	9.22222	0	0	0	57.636	57.134	0.0534009	5.22273	0.618504	0.277632	1409	183472	97925	281397	0.00253142
DNK	SWE	2013	109	3.26042	1	1	35106.7	10.4662	632.907	3798.35	1453.12	12503.8	15203.2	1515.42	6.4519	8.24259	7.28215	9.43387	9.62932	7.3241	83	0	16	67	4.43082	0	2.83321	4.21951	9.22222	0	0	0	59.832	60.43	0.0551877	5.24393	0.437937	0.385262	1263	188236	93898	282134	0.00196357
DNK	SWE	2014	109	3.10184	1	1	35703.2	10.483	346.815	2999.53	2076.36	12592.1	15495.9	2192.47	5.85167	8.00654	7.63885	9.4409	9.6484	7.69324	138	9	25	104	4.93447	2.30259	3.2581	4.65396	15.0833	0	0	0	62.426	59.18	0.0498727	5.23915	0.505184	0.336472	1299	167395	95766	263161	0.00198131
DNK	SWE	2015	109	3.21903	1	1	36782.3	10.5128	342.752	2512	2131.9	13458.2	17091.7	1245.83	5.83992	7.82923	7.66524	9.50742	9.7464	7.12836	144	9	28	107	4.97673	2.30259	3.3673	4.68213	15.75	0	0	0	53.015	50.585	0.0326244	5.23079	0.493139	0.277632	1327	164758	91979	256737	0.00186944
DNK	SWE	2016	109	3.24736	1	1	37436.6	10.5304	309.978	2914.58	3036.11	13200.8	16610.7	1364.49	5.73972	7.97782	8.01866	9.48811	9.71786	7.21927	153	9	31	113	5.03695	2.30259	3.46574	4.7362	16.75	0	0	0	53.418	51.6	0.0488344	5.22907	0.498865	0.357674	1355	169708	99403	269111	0.00197934
DNK	SWE	2017	109	3.36279	1	1	38247.8	10.5519	355.374	2210.08	2970.64	13880.4	17743.2	1088.18	5.87598	7.70123	7.99687	9.5383	9.78381	6.99318	170	12	37	121	5.14166	2.56495	3.63759	4.80402	18.5556	0	0	0	57.61	53.792	0.0583469	5.24758	0.479377	0.378436	1430	205107	115887	320994	0.00192466
DNK	SWE	2018	109	3.32106	1	1	39036.6	10.5723	457.888	1325.95	2821.89	14184.1	19136.4	1110.36	6.12881	7.19064	7.94552	9.55995	9.8594	7.01334	216	18	58	140	5.3799	2.94444	4.07754	4.94876	23.5	0	0	0	61.592	54.589	0.0653925	5.22879	0.428518	0.494696	1444	208362	117653	326015	0.00177294
DNK	SWE	2019	109	3.38758	1	1	39885.8	10.5938	470.299	1554.51	2743.84	14074.8	18875.7	2166.6	6.15549	7.34956	7.91748	9.55221	9.84569	7.68138	248	24	70	154	5.51745	3.21888	4.26268	5.04343	26.8889	0	0	0	59.776	51.939	0.0671055	5.2603	0.423112	0.506818	1443	220724	128998	349722	0.0016492
DNK	SWE	2020	109	3.4896	1	1	38618.2	10.5615	533.487	2406.78	2233.51	13890.7	17279	2274.75	6.28131	7.78646	7.71178	9.53905	9.7573	7.73007	266	27	79	160	5.58725	3.3322	4.38203	5.0814	28.8056	0	0	0	61.063	52.3	0.0732096	5.25274	0.41164	0.500775	1577	257234	155044	412278	0.00169731
DNK	SWE	2021	109		1	1	39751	10.5904	380.091	1560.26	2185.21	10029.6	24350.7	1245.18	5.94304	7.35325	7.68993	9.21339	10.1004	7.12783	266	27	79	160	5.58725	3.3322	4.38203	5.0814	28.8056	0	0	0	67.803	60.239	0.0698382	5.26546	0.401271	0.553885	1557	272400	142662	415062	0.0018613
DNK	GBR	2010	110	1.63497	1	1	35377.1	10.4738	1298.67	5158.66	5582.56	4402.64	17614.6	1320.01	7.16987	8.54863	8.62758	8.39019	9.77654	7.18615	59	0	10	49	4.09434	0	2.3979	3.91202	6.55556	0	0	0	57.648	38.363	0.188406	5.15744	1.66342	0.536493	1156	163133	96136	259269	0.00392071
DNK	GBR	2011	110	1.64521	1	1	34636.8	10.4527	1452.61	4527.78	4662.12	5118.01	16970.8	1905.45	7.2818	8.41821	8.44744	8.54072	9.73931	7.553	59	0	10	49	4.09434	0	2.3979	3.91202	6.55556	0	0	0	61.304	40.972	0.194764	5.16587	1.58333	0.530628	1288	175371	98122	273493	0.00559442
DNK	GBR	2012	110	1.57631	1	1	35731.3	10.4838	2377.66	2894.94	5385.86	6150.42	17013.8	1908.69	7.77429	7.97106	8.59172	8.72444	9.74184	7.55469	83	0	16	67	4.43082	0	2.83321	4.21951	9.22222	0	0	0	57.636	41.054	0.185836	5.19151	1.88192	0.565314	1409	183472	97925	281397	0.00568988
DNK	GBR	2013	110	1.62011	1	1	35880.2	10.488	2492.28	3218.53	5087.2	8334.56	14608.5	2139.17	7.82135	8.07699	8.53468	9.02829	9.58943	7.66864	83	0	16	67	4.43082	0	2.83321	4.21951	9.22222	0	0	0	59.832	41.787	0.17962	5.21751	1.68574	0.593327	1263	188236	93898	282134	0.00507984
DNK	GBR	2014	110	1.64264	1	1	36090.1	10.4938	3055.13	2618.73	3778.65	7683.12	16900.3	2054.15	8.0249	7.87083	8.23739	8.94691	9.73515	7.6281	138	9	25	104	4.93447	2.30259	3.2581	4.65396	15.0833	0	0	0	62.426	46.412	0.166482	5.23431	1.89136	0.587787	1299	167395	95766	263161	0.00606922
DNK	GBR	2015	110	1.64633	1	1	37096.3	10.5213	2509.27	2614.38	3158.83	9461.74	16892.4	2459.73	7.82814	7.86917	8.05827	9.15512	9.73468	7.80821	144	9	28	107	4.97673	2.30259	3.3673	4.68213	15.75	0	0	0	53.015	43.93	0.166848	5.2382	1.98682	0.565314	1327	164758	91979	256737	0.00382756
DNK	GBR	2016	110	1.65693	1	0	37310.4	10.5271	2385.8	1976.3	3170.82	8567.34	18511.9	2698.25	7.77771	7.58949	8.06206	9.05583	9.82622	7.90073	153	9	31	113	5.03695	2.30259	3.46574	4.7362	16.75	0	0	0	53.418	39.899	0.177146	5.25616	1.83864	0.536493	1355	169708	99403	269111	0.00253797
DNK	GBR	2017	110	1.66947	1	0	38012.7	10.5457	2250.71	1395.43	2547.53	8553.67	20444.1	2821.24	7.71944	7.24167	7.84327	9.05423	9.9255	7.94528	170	12	37	121	5.14166	2.56495	3.63759	4.80402	18.5556	0	0	0	57.61	40.858	0.181191	5.23391	1.76365	0.553885	1430	205107	115887	320994	0.00262054
DNK	GBR	2018	110	1.71835	1	0	38946	10.57	1464.48	1765.16	3146.85	9082.37	21087.3	2399.8	7.28994	7.47657	8.05447	9.1142	9.95647	7.78356	216	18	58	140	5.3799	2.94444	4.07754	4.94876	23.5	0	0	0	61.592	43.647	0.185085	5.2365	1.75694	0.71295	1444	208362	117653	326015	0.00302409
DNK	GBR	2019	110	1.72091	1	0	40113	10.5995	1189.52	1494.24	4755.94	11376.4	18940	2356.9	7.08214	7.31004	8.46736	9.33938	9.84908	7.76553	248	24	70	154	5.51745	3.21888	4.26268	5.04343	26.8889	0	0	0	59.776	43.07	0.186054	5.24998	1.78197	0.732368	1443	220724	128998	349722	0.00310849
DNK	GBR	2020	110		1	1	39004	10.5714	1467.11	1233.11	5775.91	11093.8	16736.4	2697.64	7.29173	7.1181	8.66162	9.31423	9.7254	7.9005	266	27	79	160	5.58725	3.3322	4.38203	5.0814	28.8056	0	0	0	61.063	41.098	0.283528	5.25419	1.70382	0.727549	1577	257234	155044	412278	0.00283853
DNK	GBR	2021	110		1	1	41013.7	10.6217	1691.64	1401.46	5653.53	10762.3	18689.4	2815.39	7.43405	7.24598	8.64021	9.2839	9.83576	7.94321	266	27	79	160	5.58725	3.3322	4.38203	5.0814	28.8056	0	0	0	67.803	47.334	0.252563	5.2758	1.62483	0.737164	1557	272400	142662	415062	0.00265223
FRA	BEL	2010	111	2.06188	1	1	34228.5	10.4408	3328.48	2446.67	1038.46	7267.28	19209.9	937.674	8.11057	7.80289	6.94646	8.89128	9.86324	6.84447	59	0	10	49	4.09434	0	2.3979	3.91202	6.55556	1	1	0	40.706	44.358	0.173399	5.04291	1.53158	0.451076	7229	1172994	630710	1803704	0.0206322
FRA	BEL	2011	111	2.17332	1	1	34443.7	10.4471	3357.74	2318.46	777.814	7218.55	19950.3	820.879	8.11932	7.74909	6.65777	8.88455	9.90105	6.71159	59	0	10	49	4.09434	0	2.3979	3.91202	6.55556	1	1	0	43.81	47.814	0.15934	5.0716	1.51413	0.10436	7406	1247959	698871	1946830	0.0251749
FRA	BEL	2012	111	2.28114	1	1	34672.6	10.4537	1383.24	3175.76	899.992	7554.33	20136.8	1522.55	7.2329	8.06362	6.8035	8.93001	9.91035	7.3288	83	0	16	67	4.43082	0	2.83321	4.21951	9.22222	1	1	0	40.908	44.828	0.16848	5.08858	1.48528	0.122218	7801	1272461	680410	1952871	0.01251
FRA	BEL	2013	111	2.33073	1	1	34842.5	10.4586	1680.06	3933.69	1205.02	6371.39	20437.3	1215.06	7.42718	8.27759	7.09508	8.75973	9.92516	7.10338	83	0	16	67	4.43082	0	2.83321	4.21951	9.22222	1	1	0	42.503	46.878	0.179237	5.10042	1.46271	0.0861777	7905	1325423	761372	2086795	0.0274979
FRA	BEL	2014	111	2.37002	1	1	35333.2	10.4726	1171.45	3478.97	1273.26	5841.81	21312.9	2254.79	7.06685	8.15478	7.15012	8.67297	9.96711	7.72126	138	9	25	104	4.93447	2.30259	3.2581	4.65396	15.0833	1	1	0	42.955	47.439	0.198534	5.12842	1.45787	0.0582689	8260	1294221	700065	1994286	0.0319358
FRA	BEL	2015	111	2.42817	1	1	36716.5	10.511	1564.66	3636.47	1928.04	8026.67	19961.2	1599.52	7.35606	8.19904	7.56478	8.99065	9.90159	7.37809	144	9	28	107	4.97673	2.30259	3.3673	4.68213	15.75	1	1	0	36.527	40.357	0.206748	5.09411	1.46851	0.00995033	8420	1268186	687372	1955558	0.0358519
FRA	BEL	2016	111	2.52338	1	1	37113.2	10.5218	2629.42	3582.96	1438.32	6965.42	21027.1	1469.94	7.8749	8.18422	7.27193	8.84886	9.95362	7.29366	153	9	31	113	5.03695	2.30259	3.46574	4.7362	16.75	1	1	0	36.855	41.096	0.212333	5.1107	1.45287	0	8210	1284886	694896	1979782	0.0377936
FRA	BEL	2017	111	2.66666	1	1	37885.1	10.5423	1636.76	3335.88	1680.37	6203.24	23256.6	1772.24	7.40108	8.11279	7.42736	8.73299	10.0544	7.48056	170	12	37	121	5.14166	2.56495	3.63759	4.80402	18.5556	1	1	0	38.781	44.198	0.209928	5.12505	1.44961	0.00995033	8015	1440400	819308	2259708	0.029315
FRA	BEL	2018	111	2.86018	1	1	38398.8	10.5558	2065.4	2559.96	1407.75	6499.36	24860.1	1006.25	7.63356	7.84814	7.25046	8.77961	10.1211	6.91498	216	18	58	140	5.3799	2.94444	4.07754	4.94876	23.5	1	1	0	41.593	47.549	0.205881	5.13985	1.44304	0.165514	7922	1455884	809695	2265579	0.0340121
FRA	BEL	2019	111	3.15681	1	1	39405.1	10.5817	3347.82	2919.09	1358.1	6095.74	23459.8	2224.58	8.11636	7.97937	7.21458	8.71551	10.0631	7.70777	248	24	70	154	5.51745	3.21888	4.26268	5.04343	26.8889	1	1	0	40.579	46.599	0.201307	5.15684	1.43602	0.157004	7924	1437145	831232	2268377	0.0442135
FRA	BEL	2020	111	3.45502	1	1	37838.9	10.5411	2604.18	3233.97	1486.31	4902.59	23945.5	1666.35	7.86526	8.08178	7.30473	8.49772	10.0836	7.41899	266	27	79	160	5.58725	3.3322	4.38203	5.0814	28.8056	1	1	0	39.037	45.189	0.164526	5.17181	1.41658	0.19062	7794	1556943	952937	2509880	0.0594591
FRA	BEL	2021	111		1	1	39468	10.5833	1828.07	2114.85	1652.73	5595.98	26487.9	1788.49	7.51156	7.65721	7.41079	8.62998	10.1845	7.48969	266	27	79	160	5.58725	3.3322	4.38203	5.0814	28.8056	1	1	0	43.519	51.768	0.175267	5.18674	1.39574	0.19062	7326	1525794	944763	2470557	0.0610866
FRA	CAN	2010	112	1.82528	1	0	36856.8	10.5148	9927.03	2074.65	10339.9	3253.47	10962.2	299.522	9.20312	7.63803	9.24386	8.08779	9.3023	5.70552	0	0	0	0	0	0	0	0	0	0	1	0	40.706	47.465	0.143957	5.05993	0.54932	0.587787	7229	1172994	630710	1803704	0.0108984
FRA	CAN	2011	112	1.78714	1	0	34935.9	10.4613	8860.43	2232.88	9795.22	4678.41	9003.84	365.103	9.08946	7.7115	9.18975	8.45093	9.10552	5.90292	0	0	0	0	0	0	0	0	0	0	1	0	43.81	51.791	0.148284	5.08029	0.516915	0.530628	7406	1247959	698871	1946830	0.0158126
FRA	CAN	2012	112	1.77232	1	0	37258.3	10.5257	646.057	3836.71	12474.6	4815.94	14712.7	772.261	6.47243	8.25263	9.43153	8.47989	9.59654	6.65062	0	0	0	0	0	0	0	0	0	0	1	0	40.908	52.409	0.156595	5.10255	0.436458	0.494696	7801	1272461	680410	1952871	0.0147472
FRA	CAN	2013	112	1.7054	1	0	36835.9	10.5143	992.024	5679.08	9313.31	4221.88	16508.8	120.798	6.90076	8.64472	9.13931	8.34827	9.71171	4.80236	0	0	0	0	0	0	0	0	0	0	1	0	42.503	51.958	0.168472	5.12229	0.452664	0.506818	7905	1325423	761372	2086795	0.01295
FRA	CAN	2014	112	1.71417	1	0	37613.2	10.5351	1913.78	6052.4	9306.5	4865.36	15031.5	443.647	7.55736	8.70838	9.13858	8.4901	9.61797	6.09728	0	0	0	0	0	0	0	0	0	0	1	0	42.955	50.44	0.181881	5.1409	0.496709	0.494696	8260	1294221	700065	1994286	0.0155842
FRA	CAN	2015	112	1.69324	1	0	38694.3	10.5635	1155.93	6733.44	9835.37	4196.29	16183.9	589.361	7.05353	8.81499	9.19384	8.34219	9.69183	6.38073	0	0	0	0	0	0	0	0	0	0	1	0	36.527	43.316	0.173475	5.124	0.488166	0.494696	8420	1268186	687372	1955558	0.0142979
FRA	CAN	2016	112	1.72873	1	1	39481.4	10.5836	2375.08	4483.9	12235.9	5373.59	13911.8	1101.13	7.77321	8.40847	9.41221	8.58944	9.54056	7.005	9	0	3	6	2.30259	0	1.38629	1.94591	1	0	1	0	36.855	42.158	0.16386	5.13832	0.5119	0.57098	8210	1284886	694896	1979782	0.0137036
FRA	CAN	2017	112	1.6858	1	1	41427.7	10.6317	1254.81	3982.36	18493.7	3893.83	11963.9	1839.13	7.13554	8.28988	9.82524	8.26741	9.38973	7.51759	9	0	3	6	2.30259	0	1.38629	1.94591	1	0	1	0	38.781	45.129	0.162057	5.15447	0.48409	0.582216	8015	1440400	819308	2259708	0.0158236
FRA	CAN	2018	112	1.67578	1	1	41518.1	10.6339	992.431	4115.73	14468.5	8099.96	13665.7	175.765	6.90116	8.32281	9.5798	8.99974	9.52272	5.17482	9	0	3	6	2.30259	0	1.38629	1.94591	1	0	1	0	41.593	46.549	0.16043	5.17436	0.521094	0.565314	7922	1455884	809695	2265579	0.0138752
FRA	CAN	2019	112	1.59123	1	1	40339	10.6051	526.557	5590.31	6664.57	3630.88	22832.8	1093.89	6.26826	8.62897	8.80471	8.19751	10.036	6.99841	9	0	3	6	2.30259	0	1.38629	1.94591	1	0	1	0	40.579	46.329	0.149927	5.16623	0.481873	0.565314	7924	1437145	831232	2268377	0.01029
FRA	CAN	2020	112	1.69638	1	1	39128.8	10.5746	2783.9	3460.75	8321.76	4943.48	18528.6	1090.33	7.93197	8.14953	9.02675	8.50603	9.82713	6.99515	9	0	3	6	2.30259	0	1.38629	1.94591	1	0	1	0	39.037	43.258	0.170869	5.17619	0.49173	0.542324	7794	1556943	952937	2509880	0.0110591
FRA	CAN	2021	112		1	1	40824	10.617	977.12	3792.35	8625.62	4638.57	21612.1	1178.2	6.88563	8.241	9.06261	8.44238	9.98106	7.07259	9	0	3	6	2.30259	0	1.38629	1.94591	1	0	1	0	43.519	52.051	0.150713	5.18699	0.502626	0.598837	7326	1525794	944763	2470557	0.0118687
FRA	CZE	2010	113	1.3267	1	1	33732.9	10.4263	854.211	992.332	1965.58	4751.99	24254.6	914.195	6.75135	6.90106	7.58405	8.46653	10.0964	6.81914	59	0	10	49	4.09434	0	2.3979	3.91202	6.55556	0	0	0	40.706	19.764	0.769695	4.98429	2.8989	0.582216	7229	1172994	630710	1803704	0.0112575
FRA	CZE	2011	113	1.54477	1	1	33935.9	10.4323	1046.57	1742.57	2006.64	4356.42	23928.9	854.796	6.95422	7.46369	7.60471	8.37964	10.0829	6.75203	59	0	10	49	4.09434	0	2.3979	3.91202	6.55556	0	0	0	43.81	21.656	0.771175	4.9993	2.84223	0.598837	7406	1247959	698871	1946830	0.0367961
FRA	CZE	2012	113	1.76967	1	1	35235.3	10.4698	95.3158	2597.16	4729.49	6276.24	21081.4	455.741	4.56763	7.86256	8.46178	8.74469	9.95619	6.12412	83	0	16	67	4.43082	0	2.83321	4.21951	9.22222	0	0	0	40.908	19.67	0.778742	5.04259	2.84573	0.494696	7801	1272461	680410	1952871	0.0871752
FRA	CZE	2013	113	1.87924	1	1	35805.8	10.4859	1189.28	2436.66	7451.73	3824.14	20411.6	492.379	7.08194	7.79879	8.91634	8.24935	9.92391	6.20128	83	0	16	67	4.43082	0	2.83321	4.21951	9.22222	0	0	0	42.503	19.845	0.780114	5.05005	2.90216	0.48858	7905	1325423	761372	2086795	0.0174336
FRA	CZE	2014	113	1.95833	1	1	36154	10.4956	2029.57	1322.18	6844.67	5270.69	20014.8	672.128	7.61607	7.1878	8.83137	8.57011	9.90428	6.51193	138	9	25	104	4.93447	2.30259	3.2581	4.65396	15.0833	0	0	0	42.955	19.745	0.763632	5.06248	2.9746	0.444686	8260	1294221	700065	1994286	0.0143312
FRA	CZE	2015	113	1.91689	1	1	37042.9	10.5199	3025.13	887.106	7369.22	2847.15	22478.1	436.23	8.01504	6.78909	8.9052	7.95443	10.0203	6.08046	144	9	28	107	4.97673	2.30259	3.3673	4.68213	15.75	0	0	0	36.527	17.557	0.720628	5.03484	2.51249	0.364643	8420	1268186	687372	1955558	0.0165885
FRA	CZE	2016	113	1.67003	1	1	37288.2	10.5265	1771.87	1101.05	4979.84	7649.41	21439.1	346.998	7.48035	7.00493	8.51335	8.94252	9.97302	5.8522	153	9	31	113	5.03695	2.30259	3.46574	4.7362	16.75	0	0	0	36.855	18.267	0.705748	5.04826	2.49072	0.29267	8210	1284886	694896	1979782	0.0213106
FRA	CZE	2017	113	1.76855	1	1	38012.8	10.5457	1447.14	718.972	5500.76	5159.86	24569.4	616.637	7.27804	6.57921	8.61282	8.54886	10.1093	6.4259	170	12	37	121	5.14166	2.56495	3.63759	4.80402	18.5556	0	0	0	38.781	20.636	0.677762	5.0703	2.8418	0.307485	8015	1440400	819308	2259708	0.0207449
FRA	CZE	2018	113	1.89906	1	1	38455	10.5573	1382.53	1100.21	4807.31	3848.03	27155.6	161.315	7.2324	7.00416	8.4781	8.25558	10.2094	5.08954	216	18	58	140	5.3799	2.94444	4.07754	4.94876	23.5	0	0	0	41.593	23.42	0.664307	5.0921	2.78322	0.157004	7922	1455884	809695	2265579	0.0207654
FRA	CZE	2019	113	1.92734	1	1	39576.4	10.586	1042.29	1075.84	6404.69	5060.42	25184.8	808.379	6.95014	6.98178	8.76494	8.5294	10.134	6.69627	248	24	70	154	5.51745	3.21888	4.26268	5.04343	26.8889	0	0	0	40.579	23.66	0.653245	5.10113	2.75323	0.165514	7924	1437145	831232	2268377	0.0188208
FRA	CZE	2020	113	1.98599	1	1	38387.9	10.5555	2097.17	1529.19	7371.96	4458.67	22169.2	761.669	7.64882	7.33314	8.90557	8.40283	10.0065	6.63682	266	27	79	160	5.58725	3.3322	4.38203	5.0814	28.8056	0	0	0	39.037	22.934	0.628522	5.11226	2.70931	0.14842	7794	1556943	952937	2509880	0.0154934
FRA	CZE	2021	113		1	1	40410.3	10.6069	1660.04	1553.05	8332.78	5323.54	22724.3	816.538	7.4152	7.34862	9.02807	8.58008	10.0312	6.7063	266	27	79	160	5.58725	3.3322	4.38203	5.0814	28.8056	0	0	0	43.519	26.378	0.638797	5.12851	2.66337	0.131028	7326	1525794	944763	2470557	0.0156813
FRA	DNK	2010	114	2.91707	1	1	34991.2	10.4629	406.035	2355.49	5894.64	5574.08	19317.9	1443.01	6.0089	7.76493	8.68197	8.62606	9.86884	7.27518	59	0	10	49	4.09434	0	2.3979	3.91202	6.55556	0	0	0	40.706	57.648	0.361805	5.11199	1.66852	0.879627	7229	1172994	630710	1803704	0.00520173
FRA	DNK	2011	114	2.94465	1	1	33812.7	10.4286	532.644	1655.5	5083.65	2660.62	22913.6	966.765	6.27973	7.41246	8.53398	7.88669	10.0395	6.87499	59	0	10	49	4.09434	0	2.3979	3.91202	6.55556	0	0	0	43.81	61.304	0.354104	5.12176	1.63625	0.841567	7406	1247959	698871	1946830	0.00473849
FRA	DNK	2012	114	2.98125	1	1	35412.8	10.4749	61.9245	5155.69	4428.22	1692.56	23112.1	962.275	4.14194	8.54805	8.39598	7.43459	10.0482	6.87034	83	0	16	67	4.43082	0	2.83321	4.21951	9.22222	0	0	0	40.908	57.636	0.354317	5.15733	1.85179	0.828552	7801	1272461	680410	1952871	0.00568214
FRA	DNK	2013	114	2.97048	1	1	35784.4	10.4853	16460.3	1186.7	1878.15	665.152	15023.1	570.946	9.70877	7.07977	7.53857	6.50152	9.61741	6.34905	83	0	16	67	4.43082	0	2.83321	4.21951	9.22222	0	0	0	42.503	59.832	0.358857	5.1736	1.64002	0.858662	7905	1325423	761372	2086795	0.00585096
FRA	DNK	2014	114	2.91409	1	1	35771.7	10.4849	62.0468	2160.69	5953.53	3205.69	23311	1078.76	4.14388	7.67864	8.69191	8.07299	10.0567	6.9845	138	9	25	104	4.93447	2.30259	3.2581	4.65396	15.0833	0	0	0	42.955	62.426	0.365016	5.19151	1.74277	0.845868	8260	1294221	700065	1994286	0.00351623
FRA	DNK	2015	114	3.05497	1	1	35526.6	10.4781	85.1899	1259.07	2407.27	1689.61	29827.4	257.976	4.45655	7.13893	7.78666	7.43284	10.3032	5.55674	144	9	28	107	4.97673	2.30259	3.3673	4.68213	15.75	0	0	0	36.527	53.015	0.373596	5.16099	1.72992	0.86289	8420	1268186	687372	1955558	0.00327337
FRA	DNK	2016	114	3.09283	1	1	36064.6	10.4931	208.544	960.409	1927.93	1694.11	31240.7	32.8995	5.34493	6.8684	7.56472	7.4355	10.3495	3.5234	153	9	31	113	5.03695	2.30259	3.46574	4.7362	16.75	0	0	0	36.855	53.418	0.389479	5.17183	1.69909	0.871293	8210	1284886	694896	1979782	0.00326901
FRA	DNK	2017	114	2.93124	1	1	38136	10.5489	2658.38	1650.93	4224.14	4527.09	23093.2	1982.32	7.88585	7.4097	8.34881	8.41805	10.0473	7.59253	170	12	37	121	5.14166	2.56495	3.63759	4.80402	18.5556	0	0	0	38.781	57.61	0.391119	5.17954	1.68054	0.8671	8015	1440400	819308	2259708	0.00604354
FRA	DNK	2018	114	2.96603	1	1	38782.8	10.5658	2471.74	1359.3	4639.47	4673.31	24263.8	1375.2	7.81308	7.21546	8.44257	8.44984	10.0968	7.22708	216	18	58	140	5.3799	2.94444	4.07754	4.94876	23.5	0	0	0	41.593	61.592	0.390967	5.18941	1.67421	0.947789	7922	1455884	809695	2265579	0.00320197
FRA	DNK	2019	114	2.89685	1	1	39637.1	10.5875	135.55	3069.32	4130.65	4821.01	24326.7	3153.89	4.91669	8.02954	8.32643	8.48095	10.0994	8.05671	248	24	70	154	5.51745	3.21888	4.26268	5.04343	26.8889	0	0	0	40.579	59.776	0.387362	5.20063	1.67762	0.943906	7924	1437145	831232	2268377	0.00486763
FRA	DNK	2020	114	2.96873	1	1	38015.5	10.5458	1950.8	2282.25	3879.79	6224	22856	822.658	7.57651	7.73336	8.26379	8.73633	10.037	6.71376	266	27	79	160	5.58725	3.3322	4.38203	5.0814	28.8056	0	0	0	39.037	61.063	0.448054	5.19991	1.60602	0.951658	7794	1556943	952937	2509880	0.00552231
FRA	DNK	2021	114		1	1	39767	10.5908	1114.4	2726.73	3543.29	6333.09	25236.2	813.253	7.01697	7.91122	8.17309	8.7537	10.1361	6.70227	266	27	79	160	5.58725	3.3322	4.38203	5.0814	28.8056	0	0	0	43.519	67.803	0.42783	5.22015	1.53351	0.955511	7326	1525794	944763	2470557	0.00588228
FRA	EGY	2010	115	0.43345	0	1	36687.7	10.5102	6546.11	2404.51	9645.45	7743.64	10237.4	110.574	8.78678	7.78552	9.17435	8.95476	9.2339	4.71469	0	0	0	0	0	0	0	0	0	0	0	0	40.706	2.804	2.37771	4.59391	2.67547	1.61343	7229	1172994	630710	1803704	0.00897687
FRA	EGY	2011	115	0.53154	1	1	34754.2	10.4561	408.486	3808.81	4803.7	12242.6	13490.7	0	6.0149	8.24533	8.47735	9.41276	9.50983	0	0	0	0	0	0	0	0	0	0	0	0	0	43.81	2.973	2.39916	4.6388	2.6627	1.6864	7406	1247959	698871	1946830	0.00856811
FRA	EGY	2012	115	0.50899	1	1	36008.3	10.4915	8921.29	4450.46	2515.15	8438.76	11561.5	121.182	9.09631	8.40099	7.83049	9.04071	9.35552	4.80551	0	0	0	0	0	0	0	0	0	0	0	0	40.908	3.256	2.39804	4.68065	2.43393	1.72277	7801	1272461	680410	1952871	0.00680464
FRA	EGY	2013	115	0.63895	1	1	38073	10.5473	14756.2	1910.82	11368.7	2915.57	7035.9	85.8046	9.59949	7.55581	9.33871	7.97816	8.85892	4.46366	0	0	0	0	0	0	0	0	0	0	0	0	42.503	3.314	2.40016	4.71241	2.43177	1.72277	7905	1325423	761372	2086795	0.00733755
FRA	EGY	2014	115	0.63649	1	1	36395.3	10.5022	9381.75	2106.73	2828.01	7480.16	14447.6	151.031	9.14663	7.65337	7.94768	8.92014	9.57835	5.02409	0	0	0	0	0	0	0	0	0	0	0	0	42.955	3.328	2.39969	4.76767	2.39478	1.7156	8260	1294221	700065	1994286	0.00616319
FRA	EGY	2015	115	0.71858	1	1	38430.9	10.5566	11350.8	6881.62	2275.26	6994.99	10844	84.1793	9.33714	8.83676	7.73029	8.85309	9.29146	4.44476	0	0	0	0	0	0	0	0	0	0	0	0	36.527	3.548	2.38647	4.75208	2.15181	1.70293	8420	1268186	687372	1955558	0.00582262
FRA	EGY	2016	115	0.70848	1	1	38206.2	10.5508	6429.78	3824.08	4035.64	7361.8	14204.8	2350.08	8.76885	8.24933	8.30317	8.90419	9.5614	7.76263	0	0	0	0	0	0	0	0	0	0	0	0	36.855	3.514	2.37304	4.7918	2.14982	1.66771	8210	1284886	694896	1979782	0.00604836
FRA	EGY	2017	115	0.67941	1	1	39104.5	10.574	12305.8	3107.21	2158.44	4864.43	16002.4	666.236	9.4179	8.0418	7.6776	8.48991	9.68056	6.50314	0	0	0	0	0	0	0	0	0	0	0	0	38.781	2.444	2.37173	4.83193	2.5492	1.65632	8015	1440400	819308	2259708	0.00557962
FRA	EGY	2018	115	0.72388	1	1	40041.6	10.5977	15337.8	3199.59	2289.86	6626.29	12528.1	59.8892	9.63814	8.07109	7.73668	8.79895	9.43581	4.10906	0	0	0	0	0	0	0	0	0	0	0	0	41.593	2.537	2.35367	4.85956	2.57167	1.61939	7922	1455884	809695	2265579	0.006315
FRA	EGY	2019	115	0.83715	1	1	38988.1	10.571	7851.37	1606.84	1052.5	2598.33	25809.1	69.9925	8.96857	7.38264	6.95987	7.86301	10.1585	4.26257	0	0	0	0	0	0	0	0	0	0	0	0	40.579	3.019	2.33243	4.94608	2.36649	1.62531	7924	1437145	831232	2268377	0.012429
FRA	EGY	2020	115	0.96218	1	1	38368.6	10.555	12791.8	2016.89	1372.68	4792.9	17246.6	147.734	9.45664	7.60981	7.22525	8.4751	9.75543	5.00216	0	0	0	0	0	0	0	0	0	0	0	0	39.037	3.569	2.23111	5.05383	2.12969	1.62334	7794	1556943	952937	2509880	0.0138348
FRA	EGY	2021	115	0.95807	1	1	41231.4	10.627	15959.7	3715.87	1420.19	4926.48	14957.2	251.879	9.67789	8.22064	7.25925	8.50258	9.61302	5.53291	0	0	0	0	0	0	0	0	0	0	0	0	43.519	3.876	2.27863	5.06358	1.92268	1.62334	7326	1525794	944763	2470557	0.0190677
FRA	FIN	2010	116	3.70532	1	1	33949.8	10.4327	463.105	982.758	3012.42	4806.17	23772.5	912.777	6.14011	6.89138	8.01083	8.47786	10.0763	6.81759	59	0	10	49	4.09434	0	2.3979	3.91202	6.55556	0	0	0	40.706	46.202	0.200805	5.1009	2.19722	0.828552	7229	1172994	630710	1803704	0.00190213
FRA	FIN	2011	116	3.61806	1	1	34284.3	10.4425	1685.21	1496.5	1579.67	9197.2	19408.1	917.609	7.43024	7.31155	7.3656	9.12676	9.8735	6.82286	59	0	10	49	4.09434	0	2.3979	3.91202	6.55556	0	0	0	43.81	50.791	0.204464	5.11518	2.16957	0.815365	7406	1247959	698871	1946830	0.00150008
FRA	FIN	2012	116	3.39832	1	1	34280.9	10.4424	0	1743.36	1512.65	4864.77	25471.8	688.316	0	7.46414	7.32228	8.48998	10.1454	6.5357	83	0	16	67	4.43082	0	2.83321	4.21951	9.22222	0	0	0	40.908	47.244	0.187345	5.14353	2.05711	0.81093	7801	1272461	680410	1952871	0.00119991
FRA	FIN	2013	116	3.27137	1	1	34887.4	10.4599	431.281	2209.08	2889.25	8956.34	19657.5	743.985	6.06908	7.70078	7.9691	9.10023	9.88627	6.61336	83	0	16	67	4.43082	0	2.83321	4.21951	9.22222	0	0	0	42.503	49.147	0.173099	5.1558	2.0486	0.797507	7905	1325423	761372	2086795	0.00140709
FRA	FIN	2014	116	3.14751	1	1	35035.3	10.4641	684.298	2382.96	1563.33	7070.95	22699.3	634.528	6.52985	7.77652	7.35522	8.86389	10.0301	6.45446	138	9	25	104	4.93447	2.30259	3.2581	4.65396	15.0833	0	0	0	42.955	49.915	0.160473	5.13745	2.06813	0.774727	8260	1294221	700065	1994286	0.00223974
FRA	FIN	2015	116	2.87196	1	1	36320.1	10.5002	439.53	1948.82	2312.7	9371.18	21791.5	456.345	6.08798	7.57549	7.7466	9.1455	9.98932	6.12544	144	9	28	107	4.97673	2.30259	3.3673	4.68213	15.75	0	0	0	36.527	42.405	0.15509	5.10247	2.10332	0.802002	8420	1268186	687372	1955558	0.00174383
FRA	FIN	2016	116	2.72442	1	1	36692.4	10.5104	717.434	1580.18	2977.85	5370.96	25819.6	226.362	6.57707	7.36592	7.99929	8.58895	10.1589	5.42654	153	9	31	113	5.03695	2.30259	3.46574	4.7362	16.75	0	0	0	36.855	43.09	0.171686	5.11783	2.10985	0.815365	8210	1284886	694896	1979782	0.00141381
FRA	FIN	2017	116	2.72787	1	1	36734	10.5115	351.039	769.247	712.483	3904.4	30844.6	152.251	5.86374	6.64671	6.57016	8.27012	10.3367	5.03208	170	12	37	121	5.14166	2.56495	3.63759	4.80402	18.5556	0	0	0	38.781	46.412	0.18101	5.12379	2.17869	0.81093	8015	1440400	819308	2259708	0.00127266
FRA	FIN	2018	116	2.75749	1	1	37795.6	10.54	251.63	4977.31	255.135	875.121	31368.3	68.0629	5.53193	8.51285	5.5457	6.7755	10.3536	4.23502	216	18	58	140	5.3799	2.94444	4.07754	4.94876	23.5	0	0	0	41.593	49.989	0.176123	5.14127	2.1687	0.86289	7922	1455884	809695	2265579	0.00238962
FRA	FIN	2019	116	2.79961	1	1	38284.8	10.5528	1102.91	520.285	1128.09	3397.28	31053.6	1082.6	7.00661	6.2563	7.02916	8.13103	10.3435	6.98805	248	24	70	154	5.51745	3.21888	4.26268	5.04343	26.8889	0	0	0	40.579	48.629	0.172346	5.15299	2.17298	0.850151	7924	1437145	831232	2268377	0.00199403
FRA	FIN	2020	116	2.91233	1	1	36480.2	10.5046	0	722.861	929.28	3068.38	31609.7	150.02	0	6.5846	6.83549	8.02923	10.3613	5.01741	266	27	79	160	5.58725	3.3322	4.38203	5.0814	28.8056	0	0	0	39.037	49.161	0.230834	5.17545	2.11445	0.879627	7794	1556943	952937	2509880	0.00212769
FRA	FIN	2021	116		1	1	38782.5	10.5657	2719.07	1593.96	1125.7	3618.52	29466.9	258.37	7.90841	7.3746	7.02705	8.1941	10.2911	5.55826	266	27	79	160	5.58725	3.3322	4.38203	5.0814	28.8056	0	0	0	43.519	53.983	0.195467	5.18685	2.05411	0.883768	7326	1525794	944763	2470557	0.00237754
FRA	DEU	2010	117	2.73024	1	1	34170	10.4391	3438.92	1688.79	2421.06	4015.2	22033.7	572.257	8.1432	7.43236	7.79237	8.29809	10.0004	6.35133	59	0	10	49	4.09434	0	2.3979	3.91202	6.55556	1	0	0	40.706	41.723	0.0578586	5.07066	0.161901	0.587787	7229	1172994	630710	1803704	0.0495329
FRA	DEU	2011	117	2.80555	1	1	34491	10.4485	7109.01	1883.97	1800.56	3505.42	19702.5	489.516	8.86926	7.54167	7.49641	8.16235	9.88855	6.19546	59	0	10	49	4.09434	0	2.3979	3.91202	6.55556	1	0	0	43.81	45.871	0.0980338	5.06947	0.180602	0.565314	7406	1247959	698871	1946830	0.0422052
FRA	DEU	2012	117	2.88166	1	1	35034.3	10.4641	5491.72	2309.84	2142.81	4098.49	20661.6	329.802	8.61118	7.74537	7.67034	8.31862	9.93608	5.80152	83	0	16	67	4.43082	0	2.83321	4.21951	9.22222	1	0	0	40.908	43.932	0.102046	5.09859	0.205361	0.559616	7801	1272461	680410	1952871	0.0374061
FRA	DEU	2013	117	2.83599	1	1	34937.5	10.4613	3178.02	2641.44	2537.8	4776.09	21547	257.233	8.06433	7.87946	7.83945	8.47159	9.97804	5.55386	83	0	16	67	4.43082	0	2.83321	4.21951	9.22222	1	0	0	42.503	46.269	0.103102	5.11253	0.18868	0.530628	7905	1325423	761372	2086795	0.040122
FRA	DEU	2014	117	2.87784	1	1	35628.1	10.4809	3287.49	2059.24	3504.66	4890.26	21445.4	441.047	8.09818	7.63058	8.16213	8.49521	9.97331	6.09142	138	9	25	104	4.93447	2.30259	3.2581	4.65396	15.0833	1	0	0	42.955	47.903	0.115954	5.13545	0.207206	0.524729	8260	1294221	700065	1994286	0.03434
FRA	DEU	2015	117	2.93379	1	1	36560.2	10.5067	1808.55	1474.88	5076.53	3712.07	24093.4	394.766	7.50083	7.29701	8.53258	8.21961	10.0897	5.98082	144	9	28	107	4.97673	2.30259	3.3673	4.68213	15.75	1	0	0	36.527	41.177	0.114594	5.10955	0.21251	0.463734	8420	1268186	687372	1955558	0.0366056
FRA	DEU	2016	117	2.94039	1	1	37204.5	10.5242	4191.19	1967.38	3431.53	4266.91	22655.1	692.382	8.34098	7.58497	8.14105	8.35888	10.0282	6.54158	153	9	31	113	5.03695	2.30259	3.46574	4.7362	16.75	1	0	0	36.855	41.936	0.120321	5.09642	0.231802	0.494696	8210	1284886	694896	1979782	0.0348005
FRA	DEU	2017	117	3.0471	1	1	37819.3	10.5406	2804.6	1740.96	2830.37	4384.33	24625.7	1433.31	7.93937	7.46277	7.94852	8.38602	10.1116	7.26844	170	12	37	121	5.14166	2.56495	3.63759	4.80402	18.5556	1	0	0	38.781	44.653	0.123279	5.10532	0.246189	0.476234	8015	1440400	819308	2259708	0.0299043
FRA	DEU	2018	117	3.11011	1	1	38714.7	10.564	2914.04	1859.17	4199.41	4135.69	24876.5	729.856	7.97764	7.52843	8.34294	8.32765	10.1217	6.59422	216	18	58	140	5.3799	2.94444	4.07754	4.94876	23.5	1	0	0	41.593	47.974	0.115144	5.13037	0.256922	0.512824	7922	1455884	809695	2265579	0.0329744
FRA	DEU	2019	117	3.16779	1	1	39658.2	10.5881	3838.43	3901.84	2820.8	4295.61	23588.2	1213.3	8.25308	8.26946	7.94513	8.36558	10.0685	7.10192	248	24	70	154	5.51745	3.21888	4.26268	5.04343	26.8889	1	0	0	40.579	46.795	0.108552	5.14443	0.256802	0.506818	7924	1437145	831232	2268377	0.0338935
FRA	DEU	2020	117	3.1093	1	1	38112.5	10.5483	4620.33	2375.32	3523.67	5112.15	21805.5	675.545	8.43844	7.77331	8.16754	8.53957	9.98996	6.517	266	27	79	160	5.58725	3.3322	4.38203	5.0814	28.8056	1	0	0	39.037	46.253	0.153823	5.16204	0.285396	0.518794	7794	1556943	952937	2509880	0.0361368
FRA	DEU	2021	117		1	1	40111.1	10.5994	831.597	3558.87	4575.23	6117.64	24051.5	976.306	6.72455	8.17748	8.42863	8.71909	10.088	6.8848	266	27	79	160	5.58725	3.3322	4.38203	5.0814	28.8056	1	0	0	43.519	50.802	0.116026	5.17912	0.316351	0.512824	7326	1525794	944763	2470557	0.0370318
FRA	IRL	2010	118		1	1	34053.6	10.4357	899.344	3975.53	1319.96	4736.32	22400.7	721.722	6.80278	8.28816	7.18611	8.46323	10.0169	6.58303	59	0	10	49	4.09434	0	2.3979	3.91202	6.55556	0	0	0	40.706	47.901	0.264719	4.99132	2.4098	0.357674	7229	1172994	630710	1803704	0.00703592
FRA	IRL	2011	118		1	1	34237.2	10.4411	0	4202.03	1075.29	4513.27	23835.8	610.74	0	8.34356	6.98127	8.415	10.079	6.41631	59	0	10	49	4.09434	0	2.3979	3.91202	6.55556	0	0	0	43.81	51.952	0.251799	5.02854	2.41985	0.392042	7406	1247959	698871	1946830	0.00868282
FRA	IRL	2012	118		1	1	34402.3	10.4459	0	3653.21	825.721	4648.05	25206.3	69.0129	0	8.20364	6.71747	8.44442	10.1349	4.24868	83	0	16	67	4.43082	0	2.83321	4.21951	9.22222	0	0	0	40.908	48.391	0.249219	5.06487	2.41501	0.398776	7801	1272461	680410	1952871	0.00747813
FRA	IRL	2013	118		1	1	35751.2	10.4844	4054.94	5555.81	2459.8	8363.01	15195.2	122.362	8.30794	8.62278	7.80824	9.03169	9.6288	4.81512	83	0	16	67	4.43082	0	2.83321	4.21951	9.22222	0	0	0	42.503	50.503	0.254566	5.07622	2.46707	0.41871	7905	1325423	761372	2086795	0.00807687
FRA	IRL	2014	118		1	1	36247.8	10.4982	577.469	4914.71	4682.13	7540.09	18323.5	209.988	6.36039	8.50019	8.45172	8.92812	9.81599	5.3518	138	9	25	104	4.93447	2.30259	3.2581	4.65396	15.0833	0	0	0	42.955	55.503	0.325378	5.11944	2.49887	0.405465	8260	1294221	700065	1994286	0.00923304
FRA	IRL	2015	118		1	1	36743.8	10.5118	0	4918.46	2804.33	6409.85	22231.5	379.655	0	8.50095	7.93928	8.76575	10.0093	5.94189	144	9	28	107	4.97673	2.30259	3.3673	4.68213	15.75	0	0	0	36.527	60.664	0.526512	5.08451	2.49095	0.438255	8420	1268186	687372	1955558	0.0117782
FRA	IRL	2016	118		1	1	37513.6	10.5325	3984.35	3297.95	3391.61	6229	20506.8	103.936	8.29038	8.10136	8.12936	8.73713	9.92856	4.65335	153	9	31	113	5.03695	2.30259	3.46574	4.7362	16.75	0	0	0	36.855	61.606	0.526835	5.09234	2.48394	0.41871	8210	1284886	694896	1979782	0.0119588
FRA	IRL	2017	118		1	1	38549.3	10.5597	1450.26	4541.77	4136.01	7082.96	21273.7	64.6142	7.28019	8.42129	8.32773	8.86559	9.96527	4.18379	170	12	37	121	5.14166	2.56495	3.63759	4.80402	18.5556	0	0	0	38.781	69.774	0.582421	5.10362	2.46006	0.270027	8015	1440400	819308	2259708	0.0171902
FRA	IRL	2018	118		1	1	39225.7	10.5771	2532.53	2789.21	4664.18	7707.57	21480.7	51.5227	7.83737	7.93387	8.44788	8.95009	9.97496	3.96125	216	18	58	140	5.3799	2.94444	4.07754	4.94876	23.5	0	0	0	41.593	79.108	0.636972	5.13016	2.41966	0.34359	7922	1455884	809695	2265579	0.0151679
FRA	IRL	2019	118		1	1	39479.4	10.5836	0	2815.6	3184.58	8746.73	24234.7	497.796	0	7.94329	8.06639	9.07655	10.0956	6.2122	248	24	70	154	5.51745	3.21888	4.26268	5.04343	26.8889	0	0	0	40.579	80.887	0.661428	5.1378	2.35876	0.314811	7924	1437145	831232	2268377	0.0169817
FRA	IRL	2020	118	1.23244	1	1	38052.9	10.5468	635.485	3576.29	2593.43	9118.45	21781.5	347.794	6.45596	8.18236	7.86112	9.11816	9.98886	5.85448	266	27	79	160	5.58725	3.3322	4.38203	5.0814	28.8056	0	0	0	39.037	85.423	0.794902	5.17449	2.27112	0.329304	7794	1556943	952937	2509880	0.0153919
FRA	IRL	2021	118		1	1	39839.8	10.5926	0	3964.19	1850.1	9199.4	24423.8	402.308	0	8.28531	7.52353	9.127	10.1034	5.9997	266	27	79	160	5.58725	3.3322	4.38203	5.0814	28.8056	0	0	0	43.519	99.152	0.849468	5.19996	2.18259	0.336472	7326	1525794	944763	2470557	0.0146157
FRA	ITA	2010	119	1.21797	1	1	34414.8	10.4463	1315.11	2089.41	3293.58	6397.51	20531	788.131	7.18244	7.64511	8.10003	8.76382	9.92974	6.67093	59	0	10	49	4.09434	0	2.3979	3.91202	6.55556	1	0	0	40.706	35.876	0.105864	4.87489	0.450472	0.788457	7229	1172994	630710	1803704	0.00210592
FRA	ITA	2011	119	1.20155	1	1	34551.6	10.4502	4805.92	2568.4	2377.97	5625.08	18382.8	791.39	8.47781	7.85143	7.77442	8.63517	9.81923	6.67505	59	0	10	49	4.09434	0	2.3979	3.91202	6.55556	1	0	0	43.81	38.367	0.117398	4.88439	0.480366	0.802002	7406	1247959	698871	1946830	0.00185304
FRA	ITA	2012	119	1.26219	1	1	35178.7	10.4682	3358.66	3889.97	2280.82	4863.56	19725.8	1059.82	8.11959	8.26641	7.73273	8.48973	9.88973	6.9668	83	0	16	67	4.43082	0	2.83321	4.21951	9.22222	1	0	0	40.908	35.132	0.148643	4.92195	0.524022	0.792993	7801	1272461	680410	1952871	0.00141666
FRA	ITA	2013	119	1.30107	1	1	35253.9	10.4704	3050.06	4342.03	2230.31	5854.09	19115	662.35	8.02324	8.37633	7.71034	8.67507	9.85828	6.4973	83	0	16	67	4.43082	0	2.83321	4.21951	9.22222	1	0	0	42.503	35.926	0.179399	4.94435	0.52032	0.81093	7905	1325423	761372	2086795	0.00170123
FRA	ITA	2014	119	1.3384	1	1	35887.7	10.4882	1547.75	4471.76	3055.43	6325.86	19695.8	791.189	7.3452	8.40576	8.025	8.75256	9.88821	6.6748	138	9	25	104	4.93447	2.30259	3.2581	4.65396	15.0833	1	0	0	42.955	35.397	0.193453	4.93726	0.546594	0.81978	8260	1294221	700065	1994286	0.00148794
FRA	ITA	2015	119	1.3385	1	1	36907.2	10.5162	1446.2	3931.5	3066.33	7224.63	20167.1	1071.37	7.27739	8.27703	8.02856	8.88539	9.91186	6.97763	144	9	28	107	4.97673	2.30259	3.3673	4.68213	15.75	1	0	0	36.527	30.049	0.192249	4.91374	0.545597	0.81978	8420	1268186	687372	1955558	0.00159605
FRA	ITA	2016	119	1.36642	1	1	37919.7	10.5433	3999.34	4399.64	3976.91	6707.57	18019.7	816.495	8.29414	8.38951	8.28851	8.81114	9.79928	6.70625	153	9	31	113	5.03695	2.30259	3.46574	4.7362	16.75	1	0	0	36.855	30.527	0.185955	4.94588	0.585037	0.779325	8210	1284886	694896	1979782	0.00160002
FRA	ITA	2017	119	1.37013	1	1	38830.7	10.567	5984.25	3640.01	3733.7	6002.21	18803	667.491	8.69705	8.20002	8.22542	8.70005	9.84183	6.50502	170	12	37	121	5.14166	2.56495	3.63759	4.80402	18.5556	1	0	0	38.781	32.407	0.187669	4.96689	0.518138	0.765468	8015	1440400	819308	2259708	0.00140431
FRA	ITA	2018	119	1.42443	1	1	40039	10.5976	3498.53	7888.3	3691.75	6884.77	17858.7	216.863	8.16038	8.97326	8.21413	8.83721	9.7903	5.38387	216	18	58	140	5.3799	2.94444	4.07754	4.94876	23.5	1	0	0	41.593	34.622	0.191446	5.05261	0.522656	0.683097	7922	1455884	809695	2265579	0.00221766
FRA	ITA	2019	119	1.46159	1	1	40394.5	10.6065	2840.79	7584.38	2910.56	5110.97	20430.8	1516.99	7.95219	8.93398	7.97645	8.53934	9.92485	7.32514	248	24	70	154	5.51745	3.21888	4.26268	5.04343	26.8889	1	0	0	40.579	33.673	0.189944	5.01854	0.539767	0.693147	7924	1437145	831232	2268377	0.00153425
FRA	ITA	2020	119	1.5274	1	1	38648	10.5623	1947.35	7123.98	2601.22	6984.45	19679.4	311.602	7.57474	8.87136	7.86412	8.85158	9.88738	5.74493	266	27	79	160	5.58725	3.3322	4.38203	5.0814	28.8056	1	0	0	39.037	31.835	0.195398	5.04465	0.556766	0.683097	7794	1556943	952937	2509880	0.00229693
FRA	ITA	2021	119		1	1	40759.8	10.6155	4433.47	5762.93	2370.72	8233.22	19645.8	313.716	8.39716	8.65937	7.77137	9.01605	9.88567	5.75167	266	27	79	160	5.58725	3.3322	4.38203	5.0814	28.8056	1	0	0	43.519	35.551	0.185614	5.08114	0.575701	0.672944	7326	1525794	944763	2470557	0.00214547
FRA	JPN	2010	120	3.10495	1	0	37670.8	10.5367	1783.58	3563.05	16755.8	2217.05	13088.3	263.089	7.48694	8.17865	9.72656	7.70438	9.47955	5.57629	0	0	0	0	0	0	0	0	0	0	0	0	40.706	43.118	0.0786613	5.04658	0.266768	0.207014	7229	1172994	630710	1803704	0.0069777
FRA	JPN	2011	120	3.20537	1	0	34268.2	10.442	3811.97	1692.56	15624	2476.9	10392.8	270.003	8.24616	7.43459	9.65663	7.81517	9.24896	5.60213	0	0	0	0	0	0	0	0	0	0	0	0	43.81	46.204	0.0934341	5.05544	0.300486	0.10436	7406	1247959	698871	1946830	0.00494144
FRA	JPN	2012	120	3.17371	1	0	38465.1	10.5575	2268.86	9322.33	13390.1	2385.15	9966.15	1132.51	7.72747	9.14027	9.50234	7.77743	9.20705	7.03307	0	0	0	0	0	0	0	0	0	0	0	0	40.908	46.679	0.0764701	5.08101	0.393498	0.122218	7801	1272461	680410	1952871	0.00407194
FRA	JPN	2013	120	3.27896	1	0	38143.9	10.5491	755.352	11929.5	10385.1	1686.7	12663.3	723.904	6.62851	9.38685	9.24823	7.43112	9.44655	6.58604	0	0	0	0	0	0	0	0	0	0	0	0	42.503	38.634	0.055756	5.13662	0.164926	0.182322	7905	1325423	761372	2086795	0.00628819
FRA	JPN	2014	120	3.36788	1	0	39590.9	10.5864	864.992	14881.7	10923.7	1172.43	9269.36	2478.65	6.76388	9.60796	9.29878	7.06769	9.13458	7.81587	0	0	0	0	0	0	0	0	0	0	0	0	42.955	38.096	0.0563054	5.15246	0.0380998	0.19062	8260	1294221	700065	1994286	0.00729872
FRA	JPN	2015	120	3.24071	1	0	41213.7	10.6266	539.183	17213.9	12558.3	1034.89	8422.76	1444.67	6.29191	9.75353	9.43822	6.94301	9.03881	7.27633	0	0	0	0	0	0	0	0	0	0	0	0	36.527	34.474	0.0472703	5.13028	0.0600022	0.215111	8420	1268186	687372	1955558	0.0090886
FRA	JPN	2016	120	3.10666	1	0	41686.4	10.638	1726.22	15882	13703.4	1294.74	7942.52	1137.56	7.45427	9.67301	9.52547	7.16684	8.98011	7.03752	0	0	0	0	0	0	0	0	0	0	0	0	36.855	38.894	0.0475053	5.15012	0.116171	0.239017	8210	1284886	694896	1979782	0.0196761
FRA	JPN	2017	120	3.16636	1	0	41369.6	10.6303	1541.5	12059.3	10804.4	5642.31	11119.4	202.8	7.34116	9.39767	9.2878	8.63823	9.31654	5.31714	0	0	0	0	0	0	0	0	0	0	0	0	38.781	38.834	0.0498257	5.14883	0.0493743	0.231112	8015	1440400	819308	2259708	0.00969224
FRA	JPN	2018	120	3.22114	1	1	42221.4	10.6507	1453.16	12829.9	12000.8	1890.32	12881.3	1165.94	7.28219	9.45961	9.39281	7.54503	9.46361	7.06214	14	3	6	5	2.70805	1.38629	1.94591	1.79176	1.47222	0	0	0	41.593	39.727	0.0570375	5.14043	0.00428572	0.364643	7922	1455884	809695	2265579	0.0108452
FRA	JPN	2019	120	3.21489	1	1	42858	10.6657	1303.22	14531.8	10275.9	3011.43	12178	1557.66	7.17336	9.58417	9.23765	8.0105	9.40747	7.35158	14	3	6	5	2.70805	1.38629	1.94591	1.79176	1.47222	0	0	0	40.579	40.458	0.0745108	5.17088	0.0385762	0.364643	7924	1437145	831232	2268377	0.0136634
FRA	JPN	2020	120	3.2746	1	1	41338.9	10.6296	1173.43	15247.9	9404.64	2323.75	11095.1	2094.15	7.06854	9.63226	9.14906	7.75137	9.31435	7.64738	14	3	6	5	2.70805	1.38629	1.94591	1.79176	1.47222	0	0	0	39.037	39.918	0.0315408	5.16436	0.0633963	0.378436	7794	1556943	952937	2509880	0.0146955
FRA	JPN	2021	120		1	1	43404.4	10.6783	1112.37	14444.4	10767.4	2880.06	12212.3	1987.88	7.01514	9.57813	9.28437	7.96591	9.41028	7.59533	14	3	6	5	2.70805	1.38629	1.94591	1.79176	1.47222	0	0	0	43.519	39.285	0.0690472	5.12996	0.0898626	0.198851	7326	1525794	944763	2470557	0.0138011
FRA	KOR	2010	121	3.31578	1	1	38038.5	10.5464	383.73	963.763	20826.3	1528.57	14018.7	317.438	5.95254	6.87188	9.94402	7.33274	9.54822	5.76343	12	0	3	9	2.56495	0	1.38629	2.30259	1.33333	0	0	0	40.706	22.151	0.336661	5.08128	1.08584	0.71295	7229	1172994	630710	1803704	0.00173715
FRA	KOR	2011	121	3.59199	1	1	33779.4	10.4276	763.82	1077.28	14932.3	1795.46	15112.7	97.8603	6.63964	6.98312	9.61135	7.49358	9.62336	4.59371	12	0	3	9	2.56495	0	1.38629	2.30259	1.33333	0	0	0	43.81	24.156	0.32502	5.08499	1.02222	0.71295	7406	1247959	698871	1946830	0.0015795
FRA	KOR	2012	121	3.8504	1	1	37515.3	10.5325	885.585	1675.72	15702.8	1485.33	17342.5	423.432	6.78738	7.4246	9.66166	7.30406	9.76097	6.05075	12	0	3	9	2.56495	0	1.38629	2.30259	1.33333	0	0	0	40.908	24.454	0.304823	5.10903	0.951499	0.746688	7801	1272461	680410	1952871	0.00118442
FRA	KOR	2013	121	3.95124	1	1	38738	10.5646	228.578	1561.08	21618.3	1186.71	13867.3	276.018	5.43624	7.35377	9.98134	7.07978	9.53736	5.62408	12	0	3	9	2.56495	0	1.38629	2.30259	1.33333	0	0	0	42.503	25.977	0.2788	5.11613	0.80681	0.774727	7905	1325423	761372	2086795	0.000985759
FRA	KOR	2014	121	4.07786	1	1	38090.1	10.5477	1353.91	1110.63	16781.8	1130.02	17580.2	133.557	7.21149	7.01358	9.72811	7.03087	9.77459	4.90199	12	0	3	9	2.56495	0	1.38629	2.30259	1.33333	0	0	0	42.955	27.811	0.258393	5.14346	0.744659	0.741937	8260	1294221	700065	1994286	0.00229456
FRA	KOR	2015	121	3.9782	1	1	39638.3	10.5876	2286.92	1023.44	16894.5	831.963	11149.2	7452.28	7.7354	6.9319	9.7348	6.72499	9.31921	8.91641	12	0	3	9	2.56495	0	1.38629	2.30259	1.33333	0	0	0	36.527	27.105	0.243474	5.12338	0.589073	0.678034	8420	1268186	687372	1955558	0.00239407
FRA	KOR	2016	121	3.98704	1	1	40236.5	10.6026	8649.18	887.035	17114.2	806.445	12147.3	632.319	9.06533	6.78901	9.74772	6.69387	9.40494	6.45097	12	0	3	9	2.56495	0	1.38629	2.30259	1.33333	0	0	0	36.855	27.539	0.226656	5.14815	0.572827	0.636577	8210	1284886	694896	1979782	0.00227589
FRA	KOR	2017	121	4.29206	1	1	41347.9	10.6298	0	1769.33	22267.8	1386.22	15794.5	130.071	0	7.47892	10.0109	7.23506	9.66748	4.87574	12	0	3	9	2.56495	0	1.38629	2.30259	1.33333	0	0	0	38.781	31.617	0.218111	5.16805	0.545018	0.593327	8015	1440400	819308	2259708	0.00189331
FRA	KOR	2018	121	4.51633	1	1	43032	10.6697	590.743	1236.83	26213.6	2506.32	11647.5	836.99	6.38307	7.12112	10.1741	7.82697	9.36293	6.73101	12	0	3	9	2.56495	0	1.38629	2.30259	1.33333	0	0	0	41.593	33.437	0.208681	5.18215	0.558636	0.512824	7922	1455884	809695	2265579	0.00244299
FRA	KOR	2019	121	4.62703	1	1	42693.7	10.6618	3997.35	1203.41	21638.8	2896.07	12742.8	215.295	8.29364	7.09375	9.98229	7.97146	9.4528	5.37664	12	0	3	9	2.56495	0	1.38629	2.30259	1.33333	0	0	0	40.579	31.902	0.204816	5.19016	0.572278	0.512824	7924	1437145	831232	2268377	0.0014343
FRA	KOR	2020	121	4.79571	1	1	40888.5	10.6186	7476.19	1502.43	19182.9	1559.38	10940.9	226.77	8.91961	7.3155	9.86182	7.35268	9.30035	5.42834	12	0	3	9	2.56495	0	1.38629	2.30259	1.33333	0	0	0	39.037	31.598	0.129558	5.19966	0.540433	0.500775	7794	1556943	952937	2509880	0.0012476
FRA	KOR	2021	121		1	1	42153.9	10.6491	2881.85	1457.28	19448.9	1692.76	16381	292.095	7.96654	7.28501	9.8756	7.43471	9.70394	5.6805	12	0	3	9	2.56495	0	1.38629	2.30259	1.33333	0	0	0	43.519	34.758	0.150481	5.21312	0.506717	0.482426	7326	1525794	944763	2470557	0.00143505
FRA	LUX	2010	122	1.42373	1	1	35914.1	10.4889	3042.65	10831	976.073	7275.23	8913.69	4875.51	8.02081	9.29026	6.88456	8.89237	9.09546	8.49219	59	0	10	49	4.09434	0	2.3979	3.91202	6.55556	1	1	0	40.706	102.857	1.09514	5.12337	4.42491	0.636577	7229	1172994	630710	1803704	0.00180508
FRA	LUX	2011	122	1.42453	1	1	36531.9	10.506	3788.72	13865.3	415.583	5282.42	10124.7	3055.22	8.24005	9.53722	6.03208	8.57233	9.22283	8.02494	59	0	10	49	4.09434	0	2.3979	3.91202	6.55556	1	1	0	43.81	113.739	1.06644	5.12307	4.35584	0.615186	7406	1247959	698871	1946830	0.0020207
FRA	LUX	2012	122	1.20664	1	1	36482.6	10.5046	0	15665.5	384.557	5327.33	11769.3	3335.93	0	9.65928	5.95469	8.58079	9.37333	8.11281	83	0	16	67	4.43082	0	2.83321	4.21951	9.22222	1	1	0	40.908	106.023	1.0605	5.15554	4.21413	0.598837	7801	1272461	680410	1952871	0.00192759
FRA	LUX	2013	122	1.23381	1	1	37372.1	10.5287	15693.6	10309.2	1116.05	2064.17	6680.39	1508.66	9.66107	9.24089	7.01845	7.63297	8.80708	7.31964	83	0	16	67	4.43082	0	2.83321	4.21951	9.22222	1	1	0	42.503	110.697	1.06804	5.16876	4.19429	0.636577	7905	1325423	761372	2086795	0.00232925
FRA	LUX	2014	122	1.217	1	1	38208.9	10.5509	9669.85	13792.1	1380.72	2625.03	9696	1045.21	9.17687	9.53193	7.23109	7.87323	9.17957	6.95293	138	9	25	104	4.93447	2.30259	3.2581	4.65396	15.0833	1	1	0	42.955	119.173	1.06553	5.18414	4.12233	0.641854	8260	1294221	700065	1994286	0.00280359
FRA	LUX	2015	122	1.25226	1	1	39049.3	10.5726	5939.43	14544.8	2111.9	3267.2	12658.2	527.708	8.68954	9.58506	7.65582	8.09199	9.44614	6.27044	144	9	28	107	4.97673	2.30259	3.3673	4.68213	15.75	1	1	0	36.527	101.91	1.05686	5.16125	4.09842	0.672944	8420	1268186	687372	1955558	0.00251968
FRA	LUX	2016	122	1.2669	1	1	39461.5	10.5831	9130.61	13490.1	1609.55	2805.89	12163.5	261.896	9.1195	9.50979	7.38433	7.93983	9.40627	5.57176	153	9	31	113	5.03695	2.30259	3.46574	4.7362	16.75	1	1	0	36.855	102.831	1.07563	5.17844	4.12775	0.703098	8210	1284886	694896	1979782	0.00286211
FRA	LUX	2017	122	1.23898	1	1	41037.2	10.6223	0	21007.7	2177.63	3334.72	12628.3	1888.87	0	9.95269	7.68645	8.11244	9.44377	7.54426	170	12	37	121	5.14166	2.56495	3.63759	4.80402	18.5556	1	1	0	38.781	110.193	1.04465	5.18103	4.13728	0.703098	8015	1440400	819308	2259708	0.00361108
FRA	LUX	2018	122	1.1718	1	1	41850.2	10.6419	6769.68	19102.6	1454.41	2098.87	9798.09	2626.56	8.82036	9.85763	7.28304	7.64963	9.19004	7.87381	216	18	58	140	5.3799	2.94444	4.07754	4.94876	23.5	1	1	0	41.593	117.255	1.02259	5.18797	4.13775	0.756122	7922	1455884	809695	2265579	0.00345695
FRA	LUX	2019	122	1.18287	1	1	42484.7	10.6569	12455.8	16763	740.269	1458.77	8424.95	2641.87	9.43002	9.72699	6.60836	7.28604	9.03907	7.87962	248	24	70	154	5.51745	3.21888	4.26268	5.04343	26.8889	1	1	0	40.579	113.219	1.01105	5.19551	4.19801	0.756122	7924	1437145	831232	2268377	0.00303852
FRA	LUX	2020	122	1.11885	1	1	41827.5	10.6413	2952.95	27128.3	710.006	2347.35	7771.88	916.97	7.9909	10.2084	6.56668	7.76147	8.9584	6.82216	266	27	79	160	5.58725	3.3322	4.38203	5.0814	28.8056	1	1	0	39.037	116.356	1.07013	5.21039	4.04577	0.774727	7794	1556943	952937	2509880	0.00291106
FRA	LUX	2021	122		1	1	44329.4	10.6994	0	30487.6	648.808	2569.17	9572.06	1051.75	0	10.3251	6.47668	7.85173	9.16671	6.95916	266	27	79	160	5.58725	3.3322	4.38203	5.0814	28.8056	1	1	0	43.519	135.683	1.04141	5.21904	3.90172	0.770108	7326	1525794	944763	2470557	0.00398782
FRA	MEX	2010	123	0.49485	0	0	35036.5	10.4642	3688.29	1214.17	5871.07	4494.25	18920.9	847.793	8.21319	7.10264	8.67796	8.41078	9.84807	6.74382	0	0	0	0	0	0	0	0	0	0	1	1	40.706	2.869	1.376	4.68518	0.962171	1.30833	7229	1172994	630710	1803704	0.0180023
FRA	MEX	2011	123	0.47129	0	0	34613.7	10.452	9771.42	867.723	3219.69	3977.05	16659.6	118.236	9.18732	6.76702	8.07735	8.28855	9.7208	4.78111	0	0	0	0	0	0	0	0	0	0	1	1	43.81	3.095	1.37117	4.7449	0.911833	1.32176	7406	1247959	698871	1946830	0.00935345
FRA	MEX	2012	123	0.42096	0	0	35576.2	10.4795	6314.36	2473.97	4228.1	3045.67	19425.3	88.7981	8.75074	7.81398	8.34974	8.0218	9.87439	4.49756	0	0	0	0	0	0	0	0	0	0	1	1	40.908	2.949	1.34764	4.79736	0.844123	1.35067	7801	1272461	680410	1952871	0.00900318
FRA	MEX	2013	123	0.42503	0	0	35437.9	10.4756	2508.62	1752.2	5459.64	4525.94	19893.2	1298.26	7.82789	7.4692	8.60532	8.4178	9.89819	7.16955	0	0	0	0	0	0	0	0	0	0	1	1	42.503	3.146	1.34795	4.83135	0.906067	1.35584	7905	1325423	761372	2086795	0.006002
FRA	MEX	2014	123	0.4353	0	0	36349.1	10.501	3316.07	1537.83	6163.39	8604	16532.4	195.438	8.10684	7.33878	8.72654	9.0601	9.71314	5.28035	0	0	0	0	0	0	0	0	0	0	1	1	42.955	3.202	1.3371	4.85312	0.775203	1.37118	8260	1294221	700065	1994286	0.0078939
FRA	MEX	2015	123	0.42943	0	0	37409	10.5297	4231.17	2140.33	7730.36	1675.46	21479.2	152.536	8.35047	7.66918	8.95304	7.42444	9.97489	5.03394	0	0	0	0	0	0	0	0	0	0	1	1	36.527	2.89	1.32388	4.90851	0.728593	1.37877	8420	1268186	687372	1955558	0.00908121
FRA	MEX	2016	123	0.38778	0	0	38546.7	10.5597	4427.79	1773.16	10275.2	2609.52	19321.3	139.704	8.39588	7.48108	9.23759	7.86731	9.86902	4.94666	0	0	0	0	0	0	0	0	0	0	1	1	36.855	2.876	1.3175	4.93311	0.885373	1.37624	8210	1284886	694896	1979782	0.0142623
FRA	MEX	2017	123	0.32832	0	0	38888.4	10.5685	0	1822.27	10285	2667.63	23722.8	390.724	0	7.50839	9.23854	7.88932	10.0742	5.97056	0	0	0	0	0	0	0	0	0	0	1	1	38.781	3.083	1.32715	4.89436	0.935844	1.36098	8015	1440400	819308	2259708	0.0114727
FRA	MEX	2018	123	0.30711	0	1	40212.7	10.602	4839.84	7463.81	6212.77	1700.75	19271	724.544	8.48484	8.91796	8.73452	7.43941	9.86641	6.58692	17	3	9	5	2.89037	1.38629	2.30259	1.79176	1.80556	0	1	1	41.593	3.278	1.32985	4.93233	0.957395	1.33237	7922	1455884	809695	2265579	0.0101574
FRA	MEX	2019	123	0.28394	0	1	41201.6	10.6263	5003.38	2523.99	11942	3834.09	17611.8	286.267	8.51807	7.83399	9.3879	8.25195	9.77638	5.66041	17	3	9	5	2.89037	1.38629	2.30259	1.79176	1.80556	0	1	1	40.579	3.287	1.35529	5.03025	0.902727	1.38879	7924	1437145	831232	2268377	0.00899562
FRA	MEX	2020	123	0.29638	0	1	38946.8	10.57	4827.58	1905.68	8550.97	4312.8	18710.9	638.883	8.48231	7.55312	9.05392	8.36957	9.83691	6.46129	17	3	9	5	2.89037	1.38629	2.30259	1.79176	1.80556	0	1	1	39.037	3.108	1.36205	5.05112	1.02661	1.38629	7794	1556943	952937	2509880	0.00921191
FRA	MEX	2021	123		0	1	40976.6	10.6208	6307.49	1978.62	8444.45	4215.54	19292.8	737.659	8.74965	7.59066	9.04138	8.34677	9.86754	6.60484	17	3	9	5	2.89037	1.38629	2.30259	1.79176	1.80556	0	1	1	43.519	3.554	1.38483	5.08588	1.18243	1.39128	7326	1525794	944763	2470557	0.0126123
FRA	MAR	2010	124	0.71454	1	0	34641.9	10.4528	84.3474	2204	2970.9	11637.5	16764.9	980.226	4.44673	7.69848	7.99696	9.36208	9.7271	6.8888	0	0	0	0	0	0	0	0	0	0	0	0	40.706	8.921	2.55568	4.86198	3.36043	1.31909	7229	1172994	630710	1803704	0.153344
FRA	MAR	2011	124		1	0	34024.7	10.4349	41.5479	996.177	1444.54	9177.71	21459.8	904.928	3.75063	6.90493	7.27624	9.12464	9.97398	6.80896	0	0	0	0	0	0	0	0	0	0	0	0	43.81	9.803	2.53251	4.8197	3.33499	1.33237	7406	1247959	698871	1946830	0.143037
FRA	MAR	2012	124		1	0	34930	10.4611	0	3957.11	1980.83	9056.07	19515.3	420.634	0	8.28352	7.59178	9.1113	9.87901	6.04414	0	0	0	0	0	0	0	0	0	0	0	0	40.908	9.818	2.51449	4.91893	3.31133	1.32972	7801	1272461	680410	1952871	0.145754
FRA	MAR	2013	124		1	0	35416.1	10.475	478.253	4516.59	3180.37	9731.56	17138.1	371.257	6.17223	8.41573	8.06507	9.18323	9.74912	5.91958	0	0	0	0	0	0	0	0	0	0	0	0	42.503	10.307	2.48843	4.92667	3.25202	1.30833	7905	1325423	761372	2086795	0.145996
FRA	MAR	2014	124		1	0	35770.9	10.4849	1124.27	3985	1990.57	11886.1	16328.9	456.093	7.02578	8.29054	7.59668	9.38321	9.70075	6.12489	0	0	0	0	0	0	0	0	0	0	0	0	42.955	10.452	2.47978	4.94556	3.24558	1.31103	8260	1294221	700065	1994286	0.144181
FRA	MAR	2015	124		1	0	37252.8	10.5255	714.649	3465.73	2807.18	15613.5	14419.9	231.872	6.57319	8.15097	7.94029	9.65595	9.57643	5.45049	0	0	0	0	0	0	0	0	0	0	0	0	36.527	9.143	2.45752	4.90591	3.17024	1.26976	8420	1268186	687372	1955558	0.140001
FRA	MAR	2016	124		1	0	37457.9	10.531	1458.76	2561.39	2858.06	14370.4	16103.1	106.214	7.28603	7.8487	7.95825	9.57299	9.68683	4.67483	0	0	0	0	0	0	0	0	0	0	0	0	36.855	8.201	2.47302	4.92392	3.16328	1.28371	8210	1284886	694896	1979782	0.138581
FRA	MAR	2017	124		1	0	38697.3	10.5636	3497.1	2691.14	3060.31	13580.4	15252.9	615.493	8.15998	7.89809	8.0266	9.51645	9.63259	6.42405	0	0	0	0	0	0	0	0	0	0	0	0	38.781	9.288	2.45555	4.95769	3.14499	1.24415	8015	1440400	819308	2259708	0.128933
FRA	MAR	2018	124		1	0	39810.6	10.5919	2896	1754.26	1928.34	16622.7	11507.9	5101.41	7.97143	7.47037	7.56493	9.71858	9.35088	8.53747	0	0	0	0	0	0	0	0	0	0	0	0	41.593	9.687	2.45163	4.98939	3.1467	1.16315	7922	1455884	809695	2265579	0.133309
FRA	MAR	2019	124		1	0	40225.3	10.6023	1836.78	2970.78	3405.73	12798.8	17839.5	1373.68	7.51631	7.99692	8.13351	9.45719	9.78923	7.22598	0	0	0	0	0	0	0	0	0	0	0	0	40.579	9.95	2.44861	5.12075	3.108	1.16627	7924	1437145	831232	2268377	0.117388
FRA	MAR	2020	124		1	0	38613.8	10.5614	3513.64	2519.83	2797.65	11400.2	17146.4	1236.08	8.16469	7.83234	7.93689	9.34147	9.7496	7.12051	0	0	0	0	0	0	0	0	0	0	0	0	39.037	8.432	2.45012	5.12887	3.10737	1.16627	7794	1556943	952937	2509880	0.114373
FRA	MAR	2021	124		1	0	40615.9	10.6119	2598.59	2481.27	3482.15	10749.8	19955.1	1349.04	7.86311	7.81693	8.15569	9.28273	9.90129	7.20789	0	0	0	0	0	0	0	0	0	0	0	0	43.519	9.926	2.44772	5.16035	3.10669	1.17248	7326	1525794	944763	2470557	0.142846
FRA	POL	2010	125	0.72619	1	1	35185.1	10.4684	464.619	778.963	6947.26	7066.56	17691.5	2236.13	6.14337	6.65925	8.84625	8.86327	9.7809	7.71295	59	0	10	49	4.09434	0	2.3979	3.91202	6.55556	0	0	0	40.706	12.484	1.19798	4.93878	1.78524	0.806476	7229	1172994	630710	1803704	0.0810247
FRA	POL	2011	125	0.75221	1	1	34137.2	10.4382	876.271	614.327	5895.17	8242.2	16450	2059.22	6.77682	6.42215	8.68206	9.01714	9.70814	7.63057	59	0	10	49	4.09434	0	2.3979	3.91202	6.55556	0	0	0	43.81	13.608	1.16619	4.94	1.78436	0.678034	7406	1247959	698871	1946830	0.0737334
FRA	POL	2012	125	0.88997	1	1	35579.9	10.4796	463.078	1563.76	6394.19	6859.63	18383.2	1916.09	6.14005	7.35549	8.7633	8.83355	9.81925	7.55856	83	0	16	67	4.43082	0	2.83321	4.21951	9.22222	0	0	0	40.908	12.876	1.14914	4.96808	1.77888	0.683097	7801	1272461	680410	1952871	0.0804093
FRA	POL	2013	125	0.88483	1	1	35702.5	10.483	276.86	1595.38	7200.78	5656.76	18537	2435.76	5.62712	7.37549	8.88208	8.64078	9.82758	7.79842	83	0	16	67	4.43082	0	2.83321	4.21951	9.22222	0	0	0	42.503	13.648	1.14059	4.97514	1.76726	0.667829	7905	1325423	761372	2086795	0.0885753
FRA	POL	2014	125	0.95076	1	1	36409.6	10.5026	1002.03	1517.14	6867.65	8169.91	16328	2524.87	6.91078	7.32524	8.83472	9.00834	9.7007	7.83434	138	9	25	104	4.93447	2.30259	3.2581	4.65396	15.0833	0	0	0	42.955	14.342	1.10703	5.01297	1.76036	0.672944	8260	1294221	700065	1994286	0.102072
FRA	POL	2015	125	1.00423	1	1	37226.8	10.5248	969.702	1832.75	5760.71	7328.51	18249.8	3085.35	6.87802	7.51412	8.65899	8.89966	9.81196	8.03475	144	9	28	107	4.97673	2.30259	3.3673	4.68213	15.75	0	0	0	36.527	12.566	1.07097	4.98363	1.75266	0.703098	8420	1268186	687372	1955558	0.108598
FRA	POL	2016	125	0.96821	1	1	37706.9	10.5376	1459.55	1452.88	6514.48	7731.73	19285.1	1263.12	7.28657	7.28199	8.78194	8.95322	9.86714	7.14213	153	9	31	113	5.03695	2.30259	3.46574	4.7362	16.75	0	0	0	36.855	12.372	1.04969	5.02763	1.7879	0.741937	8210	1284886	694896	1979782	0.106312
FRA	POL	2017	125	1.03785	1	1	38168	10.5498	79.9075	1414.31	4966.86	8200.86	21605.7	1900.37	4.39331	7.2551	8.51074	9.01212	9.98076	7.55033	170	12	37	121	5.14166	2.56495	3.63759	4.80402	18.5556	0	0	0	38.781	13.865	1.01945	5.05298	1.75887	0.593327	8015	1440400	819308	2259708	0.108345
FRA	POL	2018	125	1.2061	1	1	39060.3	10.5729	3793.27	1260.02	3588.55	7808.1	20326.2	2284.15	8.24125	7.13968	8.18578	8.96305	9.91972	7.73419	216	18	58	140	5.3799	2.94444	4.07754	4.94876	23.5	0	0	0	41.593	15.468	0.976587	5.07258	1.72331	0.71295	7922	1455884	809695	2265579	0.0983065
FRA	POL	2019	125	1.32335	1	1	39517.8	10.5845	0	1770.58	4491.91	7432.11	24350	1473.22	0	7.47963	8.41026	8.9137	10.1003	7.29588	248	24	70	154	5.51745	3.21888	4.26268	5.04343	26.8889	0	0	0	40.579	15.732	0.947652	5.0985	1.68427	0.71784	7924	1437145	831232	2268377	0.0861681
FRA	POL	2020	125	1.38549	1	1	38620.4	10.5616	3754.05	1162.56	4365.62	8812.77	18392	2133.37	8.23086	7.05924	8.38175	9.08407	9.81972	7.66593	266	27	79	160	5.58725	3.3322	4.38203	5.0814	28.8056	0	0	0	39.037	15.742	0.882553	5.12332	1.63683	0.708036	7794	1556943	952937	2509880	0.0827815
FRA	POL	2021	125		1	1	40669.9	10.6133	2023.23	1367.89	4512.28	10349.8	20069.2	2347.49	7.61295	7.22176	8.41478	9.24482	9.90699	7.76153	266	27	79	160	5.58725	3.3322	4.38203	5.0814	28.8056	0	0	0	43.519	17.841	0.875605	5.14441	1.58737	0.741937	7326	1525794	944763	2470557	0.0830149
FRA	PRT	2010	126	1.53529	1	1	33920.8	10.4318	2761.98	1724.39	1229.24	2574.85	22427.4	3202.91	7.92407	7.45321	7.11496	7.85394	10.0181	8.07213	59	0	10	49	4.09434	0	2.3979	3.91202	6.55556	0	0	0	40.706	22.539	0.594303	4.87199	2.39615	0.277632	7229	1172994	630710	1803704	0.0692298
FRA	PRT	2011	126	1.45741	1	1	34507.3	10.449	5299.57	2275.28	1030.11	2576.7	19939.1	3386.48	8.57557	7.7303	6.93839	7.85465	9.90049	8.12784	59	0	10	49	4.09434	0	2.3979	3.91202	6.55556	0	0	0	43.81	23.196	0.626802	4.89088	2.46329	0.29267	7406	1247959	698871	1946830	0.0579934
FRA	PRT	2012	126	1.37861	1	1	34749.5	10.4559	1914.07	3015.73	1881.24	2378.02	23039	2521.44	7.55751	8.01193	7.54022	7.77444	10.045	7.83298	83	0	16	67	4.43082	0	2.83321	4.21951	9.22222	0	0	0	40.908	20.733	0.662454	4.95428	2.66322	0.29267	7801	1272461	680410	1952871	0.0565602
FRA	PRT	2013	126	1.32468	1	1	34598.7	10.4516	3979.94	2818.03	1051.74	1552.64	23887.8	1308.51	8.28927	7.94415	6.95915	7.34836	10.0812	7.17741	83	0	16	67	4.43082	0	2.83321	4.21951	9.22222	0	0	0	42.503	21.733	0.666816	4.96992	2.50799	0.270027	7905	1325423	761372	2086795	0.0515287
FRA	PRT	2014	126	1.28992	1	1	35308.5	10.4719	4242.86	1560.11	1475.05	5471.43	21062.4	1496.74	8.35323	7.35315	7.29712	8.60748	9.95529	7.31171	138	9	25	104	4.93447	2.30259	3.2581	4.65396	15.0833	0	0	0	42.955	22.078	0.658368	4.99951	2.53321	0.300105	8260	1294221	700065	1994286	0.049598
FRA	PRT	2015	126	1.2433	1	1	36254.1	10.4983	3325.15	1588.72	1801.57	5898.46	22672.9	967.256	8.10957	7.37131	7.49697	8.68262	10.029	6.8755	144	9	28	107	4.97673	2.30259	3.3673	4.68213	15.75	0	0	0	36.527	19.22	0.643977	4.98797	2.58567	0.24686	8420	1268186	687372	1955558	0.0526598
FRA	PRT	2016	126	1.28075	1	1	36800.1	10.5133	2685.68	1340.25	2291.85	5409.85	23234.3	1838.15	7.89606	7.20136	7.73755	8.59616	10.0534	7.51706	153	9	31	113	5.03695	2.30259	3.46574	4.7362	16.75	0	0	0	36.855	19.813	0.629085	5.00859	2.54329	0.139762	8210	1284886	694896	1979782	0.0533678
FRA	PRT	2017	126	1.31928	1	1	37462.2	10.5311	1262.79	1600.41	2436.44	4350.72	27007.2	804.634	7.14187	7.37864	7.7987	8.37833	10.2039	6.69163	170	12	37	121	5.14166	2.56495	3.63759	4.80402	18.5556	0	0	0	38.781	21.49	0.611937	5.03886	2.50317	0.182322	8015	1440400	819308	2259708	0.0539265
FRA	PRT	2018	126	1.34955	1	1	38219.3	10.5511	1305.22	1103.6	2729.52	5913.05	26682.4	485.439	7.17489	7.00724	7.91225	8.68509	10.1918	6.18711	216	18	58	140	5.3799	2.94444	4.07754	4.94876	23.5	0	0	0	41.593	23.563	0.597135	5.05436	2.48762	0.0487902	7922	1455884	809695	2265579	0.049379
FRA	PRT	2019	126	1.39562	1	1	39653.2	10.588	898.13	1796.13	5293.57	6692.85	23985.8	986.806	6.80143	7.49394	8.57444	8.80894	10.0853	6.89549	248	24	70	154	5.51745	3.21888	4.26268	5.04343	26.8889	0	0	0	40.579	23.331	0.585746	5.06693	2.47462	0.0582689	7924	1437145	831232	2268377	0.0486662
FRA	PRT	2020	126	1.61392	1	1	38100.3	10.548	4746.93	2091.79	2566.89	6234.91	21275.8	1183.97	8.46546	7.64625	7.85084	8.73808	9.96537	7.07748	266	27	79	160	5.58725	3.3322	4.38203	5.0814	28.8056	0	0	0	39.037	22.195	0.589694	5.09355	2.4695	0.113329	7794	1556943	952937	2509880	0.0548425
FRA	PRT	2021	126		1	1	39621.3	10.5871	1968.17	2140.32	2811.96	5961	25659.3	1080.55	7.58537	7.66918	7.94199	8.69316	10.1527	6.98615	266	27	79	160	5.58725	3.3322	4.38203	5.0814	28.8056	0	0	0	43.519	24.262	0.602154	5.12637	2.46487	0.0953102	7326	1525794	944763	2470557	0.0514527
FRA	ROU	2010	127	0.44666	0	1	34688.7	10.4542	1097.43	760.138	5314.35	3722.42	20400.9	3393.45	7.00164	6.63481	8.57835	8.2224	9.92339	8.1299	59	0	10	49	4.09434	0	2.3979	3.91202	6.55556	0	0	0	40.706	8.139	1.53772	4.76397	3.27354	0.841567	7229	1172994	630710	1803704	0.00968078
[truncated: 2,291 more rows]

## Sheet: introduction of the variables
Variables	Explanation
[truncated: 43 more rows]
